# Supplementary material for: Enhancing bacterial fitness and recombinant enzyme yield by engineering the quality control protease HtrA of Bacillus subtilis
Source: Microbiol Spectr. 2023 Oct 11;11(6):e01778-23. doi: 10.1128/spectrum.01778-23 (PMC10715036; doi:10.1128/spectrum.01778-23)
Supplement: Supplemental file 2 — Table S1. [file spectrum.01778-23-s0002.xlsx]

## Sheet: Legend
	Supplementary Table S1. Log2 ratio of all extracellular proteins identified by Mass Spectrometry in shake flask samples

## Sheet: stat_data__min_2_Peptides
PG.ProteinGroups	H-A-_T03/H-A+_T03|signal_log2_ratio	H-A-_T03/H-A+_T03|raw_p_value	H-A-_T03/H-A+_T03|adjusted_p_value	H-A-_T06/H-A+_T06|signal_log2_ratio	H-A-_T06/H-A+_T06|raw_p_value	H-A-_T06/H-A+_T06|adjusted_p_value	H-A-_T18/H-A+_T18|signal_log2_ratio	H-A-_T18/H-A+_T18|raw_p_value	H-A-_T18/H-A+_T18|adjusted_p_value	H-A+_T03/HWTA+_T03|signal_log2_ratio	H-A+_T03/HWTA+_T03|raw_p_value	H-A+_T03/HWTA+_T03|adjusted_p_value	H-A+_T03/HmA+_T03|signal_log2_ratio	H-A+_T03/HmA+_T03|raw_p_value	H-A+_T03/HmA+_T03|adjusted_p_value	H-A+_T06/HWTA+_T06|signal_log2_ratio	H-A+_T06/HWTA+_T06|raw_p_value	H-A+_T06/HWTA+_T06|adjusted_p_value	H-A+_T06/HmA+_T06|signal_log2_ratio	H-A+_T06/HmA+_T06|raw_p_value	H-A+_T06/HmA+_T06|adjusted_p_value	H-A+_T18/HWTA+_T18|signal_log2_ratio	H-A+_T18/HWTA+_T18|raw_p_value	H-A+_T18/HWTA+_T18|adjusted_p_value	H-A+_T18/HmA+_T18|signal_log2_ratio	H-A+_T18/HmA+_T18|raw_p_value	H-A+_T18/HmA+_T18|adjusted_p_value
C0H3V2	-0.863665	0.00516633	0.112066	-0.805793	0.0035495	0.0679363	-0.907373	0.00165865	0.0121619	0.510651	0.0572761	0.112436	0.121523	0.808032	1	0.626046	0.0335083	0.0722636	0.0621724	0.882977	1	0.988537	0.00170287	0.00429929	-0.364096	0.257818	0.597596
C0H3V8	-0.301971	0.161374	0.813033	-0.0825919	0.886506	1	0.409567	0.624434	0.967294	-0.581477	0.0467123	0.0954412	-0.464116	0.192782	0.954017	-0.472579	0.38534	0.558175	-0.166572	0.882526	1	0.16029	0.993817	1	0.0839831	0.883568	1
C0H3X4	0.0916028	0.78651	1	0.0543548	0.891205	1	0.745769	6.18544e-06	0.000110279	0.0923517	0.92704	1	0.0124071	0.998738	1	0.276221	0.297529	0.455301	0.302902	0.0180306	0.131426	0.963312	0.000629253	0.00186767	0.687452	0.0632813	0.259813
C0H3X7	0.245823	0.679477	1	-0.327399	0.614464	1	0.14617	0.90115	1	-1.33458	0.00911208	0.0251258	-0.096829	0.879354	1	-0.763504	0.255795	0.400382	-0.217773	0.782701	1	-0.0738593	0.948288	1	-0.0268441	0.993977	1
C0H3Z2	-2.95423	0.0900524	0.610138	-0.0613131	0.923279	1	0.254531	0.972042	1	-0.0646845	0.902367	1	0.980454	0.903286	1	-0.408719	0.994287	1	-0.540849	0.969091	1	-0.569171	0.432638	0.556676	-0.0705538	0.983484	1
C0H405	0.182901	0.796889	1	0.000376724	1	1	0.0442731	0.995153	1	-1.24951	0.0254975	0.0576628	-0.355727	0.284842	1	-0.373166	0.51154	0.703401	-0.854771	0.24959	0.716057	-0.457079	0.656595	0.793414	-0.655481	0.122621	0.383716
C0H412	1.56129	0.171782	0.822498	0.57681	0.322428	1	-0.485383	0.723329	1	0.326389	0.897221	1	-0.387778	0.912792	1	-0.798752	0.226295	0.360715	0.0394873	0.944196	1	-0.715804	0.348902	0.459147	-0.354203	0.393184	0.759805
C0H447	0.0664886	0.82245	1	0.283274	0.0928419	0.645081	0.0451747	0.839686	1	-0.0648547	0.923475	1	-0.453732	0.236954	1	0.329001	0.284624	0.439428	-0.881445	0.000546206	0.00789875	1.05224	0.00744715	0.0159018	-0.466185	0.235494	0.564448
C0SP82	0.62867	3.29629e-05	0.00201403	0.0630378	0.997344	1	0.137524	0.215556	0.499728	0.505724	0.0201522	0.0480808	-0.109701	0.949543	1	0.58835	0.00155869	0.00557316	0.118096	0.719118	1	0.616314	0.000134143	0.000481619	0.280669	0.359034	0.722229
C0SP85	0.345005	0.977617	1	-0.674857	0.0260906	0.2818	1.58036	0.00271115	0.01827	-1.06931	0.07772	0.146386	0.221811	0.581329	1	-1.27734	0.057255	0.112564	-0.310903	0.621156	1	0.378543	0.882385	0.999431	1.19528	0.0870852	0.316079
C0SP86	-0.0882665	0.989493	1	-0.35449	0.323194	1	1.13513	0.000282552	0.00288231	-0.470425	0.0146829	0.037251	0.0715455	0.997363	1	-0.857163	5.2259e-07	4.70249e-06	0.187119	0.649225	1	-0.148115	0.99984	1	0.452775	0.104081	0.347784
C0SP89	0.559717	0.00167702	0.0492436	0.536802	0.00114622	0.0301375	-0.222577	0.737793	1	0.149666	0.980645	1	-0.0963803	0.910701	1	-0.443373	0.232528	0.368617	-0.239187	0.687614	1	-1.04309	0.00084972	0.00239375	-0.636707	0.0658763	0.267513
C0SP91	-0.154874	0.899708	1	2.50356	0.647587	1	-3.64236	0.185371	0.44513	-1.56395	0.353742	0.514408	-2.00442	0.0474021	0.515879	-0.54751	0.925641	1	-0.719526	0.974595	1	-5.91758	0.0383513	0.064281	-3.39229	0.146321	0.43232
C0SP93	0.0484162	0.999444	1	0.0660273	0.951752	1	-0.0672396	0.998709	1	-0.333963	0.391492	0.55808	-0.0179208	1	1	-0.142271	0.88726	1	0.0645167	0.99597	1	0.223061	0.803298	0.932642	0.435338	0.0367208	0.17668
C0SP94	0.0856906	0.994302	1	0.00863148	1	1	-0.139104	0.952846	1	0.00792701	1	1	0.116134	0.940943	1	-0.849342	5.2571e-07	4.70249e-06	0.0819328	0.776988	1	-0.624508	2.62046e-06	1.5753e-05	0.0849281	0.995347	1
C0SP95	-0.0553479	0.974839	1	-0.0833284	0.973518	1	0.370853	0.00486352	0.0281328	-0.412012	0.668335	0.853201	-0.199812	0.841363	1	1.43045	0.0387415	0.0814574	0.255723	0.188681	0.611626	1.45992	6.34017e-06	3.43107e-05	0.449934	0.0989082	0.340103
C0SP98	0.998027	0.0218235	0.267955	0.22806	0.36494	1	-0.143132	0.904518	1	0.638831	0.976384	1	-0.186958	0.659303	1	9.0825	4.41253e-14	1.59525e-12	0.764247	8.31086e-08	3.72986e-06	7.79141	6.28363e-16	2.97387e-14	0.993566	0.000161739	0.00314184
C0SPA0	0.278727	0.319651	1	0.235067	0.428953	1	0.1801	0.531742	0.885584	2.44571	0.0040939	0.0127622	0.190302	0.563206	1	1.41852	0.00586587	0.0172379	0.116409	0.749352	1	1.32782	0.00854789	0.0180163	0.0832954	0.856911	1
C0SPA5	0.264432	0.536534	1	0.300582	0.292633	1	0.462718	0.0150579	0.0693731	1.04738	0.00586584	0.0173115	0.215085	0.902054	1	0.453776	0.356121	0.525202	-0.570253	0.0880109	0.394307	1.79573	0.00825496	0.0174554	0.220737	0.817028	1
C0SPA7	-0.422466	0.00182937	0.0519716	-0.617071	0.00305276	0.0620807	1.58355	5.28125e-07	1.2969e-05	-0.99687	6.1309e-08	7.25397e-07	0.285836	0.25875	1	-1.5391	8.20841e-11	1.57106e-09	0.0457831	0.781346	1	-2.75164	3.81184e-11	7.29575e-10	1.03876	0.000745296	0.0102646
C0SPB0	-0.193744	0.610453	1	-0.0855501	0.95207	1	-0.121994	0.565872	0.921178	-0.919835	2.33858e-07	2.50507e-06	-0.118033	0.974749	1	-0.608901	0.000136171	0.000663771	-0.0640686	0.985539	1	-0.599806	1.91989e-07	1.53297e-06	-0.130274	0.982273	1
C0SPB1	0.10912	0.855051	1	0.240122	0.323484	1	0.0899641	0.913028	1	5.00547	9.56191e-07	8.88916e-06	0.251721	0.416882	1	3.03701	3.58811e-07	3.39631e-06	0.293986	0.080106	0.373685	5.32633	6.11877e-08	5.45451e-07	1.23873	0.00145705	0.0172506
C0SPB4	-0.495818	0.00306388	0.078963	-0.176411	0.541582	1	-0.1272	0.70545	1	0.410819	0.141297	0.241336	0.555689	0.060348	0.577272	0.136204	0.886917	1	0.473326	0.00825264	0.0699727	0.0259744	0.999625	1	0.556459	0.0757543	0.289983
C0SPB8	-0.487488	0.634241	1	-0.435418	0.319089	1	-1.08967	0.317182	0.633634	-0.0547598	0.929887	1	0.58964	0.295791	1	0.68349	0.143704	0.247231	0.400716	0.116416	0.468538	-0.333708	0.779234	0.910404	1.51285	0.894241	1
C0SPC1	-0.696078	0.0712995	0.534849	-0.243996	0.25058	0.979867	0.206174	0.455993	0.8091	-1.09436	0.0116549	0.0308779	-0.0207272	0.992316	1	-1.07028	0.0339408	0.0730148	-0.24223	0.858866	1	1.9593	0.995413	1	0.734914	0.10989	0.360573
C0SPC3	0.0433992	0.993403	1	0.208424	0.689875	1	0.667557	0.00326089	0.0208553	1.85688	0.0694993	0.132605	2.17022	0.000796559	0.0450749	3.62423	5.10988e-07	4.61841e-06	1.26978	0.0100136	0.0821495	4.25481	1.14066e-07	9.64009e-07	1.51091	0.000862373	0.0115709
O05217	-0.0441939	0.932239	1	0.328953	0.384095	1	-0.432961	0.536627	0.889187	-0.724281	0.0633609	0.12235	0.30087	0.377952	1	1.22114	0.0180812	0.0437004	0.291225	0.388551	0.902469	0.222039	0.628146	0.766556	-0.260546	0.5127	0.882603
O05220	-0.0777387	0.873523	1	-0.00179181	0.999958	1	-0.00363493	0.999803	1	0.00930636	0.999515	1	-0.261964	0.412729	1	-0.102784	0.91464	1	-0.141866	0.259009	0.732827	0.0430123	0.966254	1	0.0247731	0.995445	1
O05229	-0.247364	0.386264	1	-0.00724868	0.999596	1	0.0850195	0.779074	1	-1.1578	0.00650776	0.0189694	-0.0272527	0.982405	1	-0.53047	0.0635853	0.122784	-0.131985	0.822385	1	0.651688	0.0112397	0.0227149	0.511904	0.160409	0.45574
O05236	0.397061	0.106247	0.656914	0.284501	0.109349	0.699137	0.233138	0.0388957	0.142399	0.444518	0.105091	0.188527	0.117663	0.857144	1	-0.422454	0.309493	0.469168	-0.0282328	0.99899	1	-0.0703188	0.969609	1	0.248819	0.465042	0.82864
O05239	-0.170727	0.742755	1	-0.19057	0.513166	1	-0.465103	0.000584418	0.00515675	-0.604109	1.0496e-05	7.42604e-05	-0.516161	0.00762705	0.180484	-0.212971	0.843126	1	-0.278004	0.0213649	0.151122	-0.42318	0.0012307	0.00325891	-0.536879	0.00661943	0.0533448
O05240	-0.0406785	0.999164	1	-0.127307	0.848924	1	-0.556805	0.000863241	0.00693523	-0.867959	5.31883e-07	5.18536e-06	-0.0216298	0.999999	1	-0.696705	0.000177483	0.000836934	0.0470098	0.997818	1	-1.24299	1.01307e-09	1.41017e-08	-0.472756	0.0349988	0.171566
O05243	0.0650011	0.99943	1	0.803586	0.585134	1	-0.533522	0.294697	0.606776	3.39117	0.000293915	0.0013588	1.05927	0.0194955	0.337536	1.00402	0.000533848	0.00221275	-0.164414	0.950819	1	1.42982	0.00447759	0.0101614	0.201012	0.609292	0.959947
O05248	-0.0771993	0.85006	1	-0.0382576	0.934782	1	-0.148344	0.293725	0.60618	-0.588166	0.168096	0.278343	-0.164219	0.668211	1	0.376405	0.0656899	0.126473	0.0774997	0.872857	1	0.676192	0.00319523	0.00746607	0.243576	0.501102	0.867843
O05250	-0.112425	0.750055	1	0.275285	0.506008	1	-0.0954007	0.9851	1	-0.171241	0.991191	1	0.0962681	0.916629	1	-0.385379	0.0561082	0.110476	0.137099	0.178016	0.596366	-1.37828	3.66331e-05	0.000155556	-0.521793	0.0682738	0.273501
O05251	0.138089	0.628432	1	0.276663	0.127288	0.74901	-0.0941061	0.920367	1	-0.300901	0.488493	0.669236	-0.159095	0.7386	1	0.108863	0.945982	1	-0.160056	0.121156	0.479283	0.0471289	0.988048	1	-0.405436	0.156613	0.450798
O05252	1.3689	1.43486e-12	4.14992e-10	0.233227	0.00214156	0.0484738	0.311238	4.34128e-05	0.000591641	5.04159	7.7774e-12	2.08707e-10	-0.502113	0.0093391	0.202581	3.56126	7.94557e-22	9.84872e-20	0.181681	0.325198	0.825399	4.26096	8.74489e-22	9.48456e-20	0.647518	0.000773989	0.0104388
O05253	-0.10579	1	1	0.186075	0.937589	1	0.313445	0.400389	0.742845	0.67175	0.0533119	0.106256	0.16967	0.726897	1	2.38033	8.24468e-06	5.70768e-05	0.313067	0.780365	1	2.92748	5.71843e-08	5.11708e-07	0.581414	0.0304158	0.159592
O05255	1.79936	0.160142	0.813033	0.0690071	0.913688	1	0.462966	0.0124207	0.0598491	0.319409	0.978945	1	-0.307418	0.346614	1	2.33045	0.000586669	0.00238609	0.59523	0.0934393	0.406761	3.17328	0.000458964	0.00142734	0.417303	0.251984	0.588792
O05256	0.26082	0.956495	1	0.975254	0.917965	1	-0.257316	0.972115	1	-2.57035	8.48484e-05	0.000458217	-0.766427	0.0651956	0.599662	-4.65203	0.00831049	0.023013	-1.56	0.499234	1	-5.41777	0.000557569	0.0016837	0.245919	0.797217	1
O05260	1.86273	0.0755047	0.553488	-0.77606	0.815606	1	-0.183902	0.993585	1	-2.57968	0.000432362	0.00187886	-1.8815	0.0195804	0.337536	-0.854103	0.688054	0.878373	2.88676	0.584601	1	0.889027	0.23006	0.315016	0.0455516	0.989549	1
O05261	-0.0877354	0.94249	1	-0.143532	0.533016	1	-0.207098	0.241215	0.540346	0.0377257	0.99405	1	0.0218459	0.995002	1	-0.292683	0.916887	1	0.0408554	0.861275	1	0.00318979	0.999823	1	0.256117	0.450324	0.81857
O05262	-0.868957	0.790278	1	-0.0503561	0.999515	1	0.189068	0.508626	0.863635	2.29754	0.304711	0.455574	0.860029	0.0690253	0.613218	2.1236	0.0279505	0.0622905	0.0720767	0.920913	1	3.48413	0.00223421	0.00547098	0.89648	0.0617645	0.256008
O05263	1.07096	0.125944	0.735052	-1.11422	0.00938661	0.135842	0.28095	0.257576	0.561534	-0.722297	0.99531	1	0.236421	0.930148	1	2.72821	0.00778314	0.0217144	0.828793	0.00509167	0.0483709	6.88219	0.00582436	0.0128264	1.42598	0.0409117	0.192923
O05264	-0.358411	0.144713	0.784659	-0.0722819	0.980069	1	0.40542	7.6486e-05	0.000909101	4.23185	1.52283e-07	1.71599e-06	0.339756	0.166934	0.8814	3.53794	1.09825e-08	1.45854e-07	0.509248	0.00162575	0.0190623	4.69391	6.23472e-12	1.44902e-10	1.27437	0.000121684	0.00245537
O05265	0.11689	0.791604	1	0.0874527	0.945994	1	-0.037574	0.99797	1	0.5489	0.00337272	0.0108519	-0.131896	0.86202	1	0.560342	0.00141866	0.00511463	-0.116353	0.417833	0.938502	0.844709	7.95466e-06	4.16619e-05	0.274742	0.377094	0.741371
O05267	0.0409885	0.988581	1	0.113002	0.867901	1	0.0614956	0.905751	1	1.00672	0.00187675	0.00653101	0.0349888	0.995154	1	0.470904	0.236601	0.374361	-0.13513	0.884625	1	1.96935	1.84815e-05	8.668e-05	0.558113	0.0690796	0.274945
O05268	0.0645758	0.999924	1	-0.0241283	0.999997	1	-0.192762	0.463866	0.81584	-0.0347516	1	1	-0.0726968	0.998866	1	0.00563293	1	1	0.0470474	0.999947	1	-0.252264	0.127899	0.184751	-0.319625	0.178971	0.481164
O05269	0.20265	0.548965	1	0.0145853	0.999947	1	-0.446713	0.000459357	0.00430111	0.865445	8.26342e-05	0.000447971	0.365796	0.161922	0.867249	-0.267907	0.312806	0.473117	0.5755	9.71609e-06	0.000269053	-0.582934	0.000353445	0.00114288	0.222797	0.55504	0.918525
O05389	0.0294873	0.999507	1	-0.156247	0.776994	1	0.557256	9.62222e-08	2.9124e-06	2.04315	4.759e-10	8.912e-09	0.211404	0.538234	1	-1.00342	1.6215e-06	1.31488e-05	-0.0815056	0.75319	1	0.135113	0.994555	1	0.718915	0.00439573	0.0397295
O05392	0.0267827	0.99922	1	-0.225384	0.259692	1	-0.408981	0.0783866	0.238923	-1.03989	0.000420187	0.00182901	0.048212	0.986407	1	-0.670926	0.00767289	0.0214759	0.101517	0.764983	1	-1.00377	0.000319555	0.00104746	-0.314918	0.34261	0.702769
O05393	-0.158337	0.755779	1	-0.626008	0.14199	0.78538	-0.912971	0.0528184	0.178091	1.25873	0.00199976	0.00690688	0.3496	0.51318	1	0.300287	0.677974	0.869343	-0.109223	0.939371	1	-0.0509846	0.994201	1	-0.455025	0.22424	0.548073
O05394	-0.0565651	0.99984	1	-0.174443	0.813992	1	-0.620667	0.00618801	0.0338898	1.40319	4.19281e-06	3.3274e-05	-0.0773763	0.988758	1	0.768216	2.89643e-05	0.000169425	-0.121815	0.919635	1	0.443542	0.0643623	0.101046	-0.549809	0.0292384	0.155639
O05396	0.383255	0.223421	0.923262	-0.137644	0.975157	1	-0.107935	0.910993	1	-0.785332	0.0237594	0.0545288	-0.0075062	0.99991	1	-0.155352	0.849247	1	-0.180631	0.834317	1	-0.0691482	0.98638	1	0.643448	0.0635214	0.260388
O05398	-0.360919	0.0674559	0.517726	-0.760222	0.00168673	0.0399143	0.608354	0.00051589	0.00464993	-0.953174	0.0068084	0.0196043	0.13523	0.717591	1	-1.77561	0.000373533	0.00161782	0.109463	0.497466	1	-1.24005	0.00115012	0.00308318	1.482	0.0139428	0.092702
O05405	-0.0772838	0.92426	1	0.146005	0.401953	1	-0.300522	0.000466257	0.00434231	-0.729102	0.00464546	0.0141594	-0.101719	0.867068	1	-0.231386	0.664493	0.857126	-0.181562	0.735502	1	-0.569191	0.00716653	0.0153661	-0.298237	0.397097	0.765661
O05411	-0.160843	0.690909	1	-0.0403556	0.988912	1	0.147473	0.877196	1	-0.373532	0.980466	1	-1.04799	0.0625451	0.589873	-0.386345	0.45478	0.637133	0.32506	0.849143	1	1.43755	0.00115009	0.00308318	1.24781	0.0174491	0.109976
O05412	0.055924	0.910819	1	-0.724895	0.114993	0.71268	0.948951	0.0164631	0.0746749	-0.548902	0.0682918	0.130613	-0.111944	0.784493	1	-1.26143	0.00936128	0.0254357	-0.245085	0.107572	0.443327	-2.10718	0.00237514	0.00577802	0.236015	0.519604	0.888653
O05413	0.137599	0.911491	1	0.0700478	0.968348	1	0.163323	0.485758	0.839593	0.557024	0.70056	0.881557	-0.441632	0.158576	0.86054	1.73941	7.57905e-06	5.28908e-05	0.0145419	0.99891	1	2.12473	1.74128e-05	8.19629e-05	0.56836	0.065413	0.266047
O05494	-0.12138	0.894584	1	0.021451	0.997071	1	-1.40409	0.720537	1	-0.942884	0.0368441	0.0782899	-0.061677	0.919247	1	-1.03957	0.0323725	0.0701629	0.00409589	0.999807	1	0.689159	0.577798	0.716017	-0.0860002	0.924572	1
O05496	0.157955	0.609969	1	0.0216922	0.99527	1	0.368351	0.00010129	0.00116148	-0.0985379	0.991991	1	0.13089	0.865601	1	0.13744	0.9133	1	0.232952	0.100039	0.425491	0.637458	0.0013136	0.00342615	0.369761	0.144912	0.429621
O05501	0.0633994	0.952437	1	-0.0764176	0.908737	1	-0.117185	0.740613	1	1.00273	0.00067502	0.00273688	0.0151109	0.999888	1	0.943425	0.000600384	0.00243427	0.214726	0.0168967	0.125663	0.90779	8.84594e-05	0.000333227	0.341068	0.308197	0.6614
O05502	0.450063	0.149568	0.793419	0.133384	0.578038	1	0.719368	0.16093	0.401649	0.234212	0.698075	0.879947	-0.131669	0.727756	1	0.231676	0.83916	1	-0.213784	0.781125	1	0.0980616	0.967205	1	0.176992	0.705181	1
O05503	0.371597	0.271975	0.996833	-1.0124	0.0710582	0.548638	-0.737608	0.192021	0.457721	-1.21898	0.00150407	0.00540014	-0.0439592	0.956177	1	0.0412139	0.993946	1	0.63162	0.411304	0.926146	0.128179	0.946737	1	0.365401	0.320616	0.678344
O05505	-0.273832	0.517515	1	-0.46117	0.267351	1	-0.794605	0.152256	0.388171	-0.237429	0.568284	0.752413	-0.113135	0.845119	1	-0.495828	0.395347	0.569501	0.592613	0.129604	0.502709	-1.17487	0.0390779	0.0652468	-0.757503	0.147166	0.433833
O05507	-1.14375	0.14574	0.787059	-0.599545	0.712679	1	-0.37922	0.518852	0.87185	3.56143	0.00763642	0.0215359	0.777079	0.459092	1	-0.92607	0.205488	0.334931	-0.600065	0.665703	1	-1.70314	0.0793721	0.121819	-0.445123	0.905746	1
O05508	-0.115052	0.879059	1	-0.181303	0.652732	1	-0.639259	0.0831593	0.249666	0.0371526	0.999959	1	-0.0939873	0.975656	1	-0.750068	0.00110498	0.0041031	0.102718	0.803548	1	-1.23104	1.4943e-07	1.23091e-06	-0.640735	0.0340754	0.169048
O05509	-0.0372792	0.984601	1	-0.16562	0.226907	0.94699	-0.230884	0.0899622	0.2649	0.0720565	0.95802	1	-0.0775006	0.929087	1	0.0309127	0.995576	1	0.209073	0.563821	1	0.34292	0.040288	0.067046	0.130499	0.815591	1
O05510	-0.560003	0.27484	0.997779	-0.206335	0.679719	1	-0.209572	0.652641	0.991724	2.4	0.00452477	0.0138921	0.363631	0.459958	1	-1.06094	0.0642071	0.123801	-0.199114	0.903448	1	-1.90528	0.0107713	0.0219732	-0.368041	0.938311	1
O05514	0.0166812	0.999981	1	0.199752	0.152649	0.808231	0.0654614	0.935473	1	-0.247292	0.545188	0.727756	0.07684	0.957837	1	-0.0680264	0.974865	1	0.186402	0.116936	0.468538	0.605323	0.000918953	0.00253662	0.541573	0.0620861	0.256778
O05515	-0.0620284	0.952488	1	0.0161607	0.999166	1	0.016752	0.999237	1	-0.327971	0.31813	0.471311	0.146091	0.749181	1	-0.211129	0.566724	0.760012	0.121579	0.631634	1	-0.290827	0.316383	0.421466	0.112585	0.905306	1
O05516	-0.0132098	0.999984	1	0.101541	0.968762	1	0.17462	0.294351	0.606647	-0.0818051	0.991498	1	0.153657	0.77033	1	-0.114758	0.99995	1	0.00587048	1	1	-0.433119	0.0158053	0.0302731	-0.201098	0.674991	1
O05517	-0.186479	0.471488	1	-0.101579	0.7523	1	0.856027	0.00751003	0.0400191	0.688418	0.46076	0.638635	0.0250973	0.971827	1	0.152213	0.866385	1	0.588945	0.107638	0.443327	0.442072	0.731596	0.866005	1.20276	0.0783097	0.297622
O05518	-0.237435	0.393404	1	0.0612926	0.951123	1	0.252443	0.138872	0.362571	0.336618	0.425677	0.597115	0.205949	0.549077	1	-0.213303	0.665826	0.858418	-0.111054	0.920045	1	-0.552919	0.0439542	0.0723216	-0.224688	0.589413	0.947649
O05519	-0.161147	0.429976	1	-0.0331309	0.999999	1	-0.243045	0.0494978	0.170124	-0.53943	0.00189323	0.00657955	-0.0291477	1	1	-0.4443	0.000496411	0.00207409	-0.145225	0.110697	0.449521	-0.304255	0.0532893	0.0864249	-0.194436	0.762241	1
O05520	-0.239335	0.262424	0.975654	-0.481591	0.200584	0.904807	-0.0142023	0.94254	1	0.240193	0.914879	1	0.00665914	0.99972	1	0.206613	0.939404	1	0.00651182	0.990751	1	-0.94146	0.0194888	0.0365485	-0.116968	0.913595	1
O05521	-0.310478	0.0280932	0.312382	-0.25426	0.0154487	0.199074	-0.268177	0.0156416	0.0715555	-0.492426	0.0530182	0.105752	0.00802333	0.999967	1	-0.462089	0.0239296	0.0545436	-0.0303728	0.969518	1	-0.306582	0.248361	0.338473	-0.0717266	0.970571	1
O06006	-0.0842672	0.984133	1	-0.00358213	1	1	-0.109814	0.36467	0.698995	-0.544751	0.00321347	0.0104428	-0.114936	0.893056	1	-0.177131	0.545682	0.739796	-0.262706	0.00153489	0.0182033	0.139025	0.901302	1	-0.234648	0.671383	1
O06474	0.0482735	0.947715	1	0.0140654	0.998011	1	-0.0595764	0.85866	1	-0.39561	0.267598	0.408952	-0.0223203	0.995129	1	0.110775	0.943771	1	0.0352393	0.92446	1	0.416366	0.075359	0.116277	0.060789	0.960142	1
O06475	-0.11285	0.883395	1	-0.0740423	0.96067	1	0.843541	0.000518049	0.00464993	0.0180109	0.999033	1	0.296488	0.345157	1	-1.11039	0.0115177	0.030101	0.617561	0.123006	0.484394	3.12445	0.000114641	0.000420298	2.64159	0.000454163	0.00695404
O06476	-0.0523808	0.998779	1	-0.0437412	0.964658	1	-0.222096	0.00438621	0.025831	-0.455977	0.0247113	0.056276	-0.0793871	0.997714	1	-0.537294	2.95421e-05	0.000172417	-0.0691971	0.99488	1	-0.525784	2.65702e-07	2.08949e-06	-0.174144	0.839689	1
O06477	0.552354	9.06984e-05	0.00472176	0.372963	0.0111973	0.154855	-0.398341	0.0906143	0.266218	0.312799	0.20957	0.336113	-0.156158	0.786864	1	-0.341557	0.0159297	0.0394153	-0.245143	0.186819	0.607103	-1.56896	2.9553e-09	3.6458e-08	-1.43197	5.45589e-05	0.00133978
O06478	0.440608	2.42284e-06	0.00021747	0.316235	8.37987e-07	6.8165e-05	-0.503918	8.62009e-08	2.63978e-06	0.71496	1.27967e-08	1.84032e-07	-0.157095	0.863144	1	-0.0381527	1	1	-0.176316	0.065776	0.324886	-1.08094	3.59926e-14	1.233e-12	-1.3193	2.82642e-08	1.83929e-06
O06480	-0.103999	0.817878	1	-0.640639	0.944373	1	2.40666	0.373155	0.711058	-0.595437	0.0698482	0.133003	-0.165199	0.633464	1	-8.74191	0.000339614	0.00149075	-3.19644	0.208174	0.643561	-9.39412	0.000362888	0.00116617	-2.50313	0.0138021	0.0923569
O06490	-0.129009	0.848868	1	-0.223592	0.805631	1	-0.169947	0.554039	0.910457	-0.69455	0.00471292	0.0143147	0.207089	0.540666	1	-0.779489	0.00153596	0.00551462	0.255938	0.396355	0.906694	-1.46832	0.000109475	0.00040306	-0.304746	0.756391	1
O06491	-0.102644	0.992954	1	-0.134337	0.893195	1	-0.194101	0.116503	0.319309	-0.562722	6.15777e-05	0.000348449	-0.0474248	0.999997	1	-0.118672	0.982502	1	0.0274886	0.999994	1	-0.0409044	1	1	-0.0375052	1	1
O06492	0.200368	0.523719	1	-0.31396	0.255412	0.990817	-0.0778124	0.847378	1	-0.811957	0.0247751	0.0563721	0.072076	0.894222	1	0.200697	0.477699	0.665303	0.0649452	0.455827	0.993788	0.0417304	0.97279	1	-0.163425	0.687319	1
O06714	0.039234	1	1	-0.0404625	1	1	0.158276	0.519158	0.87185	-0.351548	0.0715448	0.135935	-0.501446	0.00395855	0.12566	0.209394	0.981329	1	-0.285927	0.000232284	0.00382681	1.0046	3.06343e-13	8.86013e-12	0.292836	0.429736	0.796159
O06724	0.0415885	0.999048	1	-0.0485257	0.988383	1	0.235185	0.00207182	0.0144197	2.2564	9.63809e-10	1.70666e-08	0.0471841	0.998465	1	1.15518	9.15534e-07	7.81463e-06	0.0459403	0.987367	1	1.81143	7.83156e-09	8.71177e-08	0.446261	0.0875373	0.316528
O06733	0.320112	0.340801	1	0.191732	0.28587	1	-0.207688	0.191409	0.45668	0.167643	0.833739	1	-0.0579782	0.955938	1	0.512316	0.127097	0.222185	-0.105015	0.745084	1	0.867721	0.00246334	0.00595917	-0.172139	0.696116	1
O06734	-3.19695	0.126543	0.735249	1.76186	0.976107	1	1.01319	0.361856	0.696728	0.234167	0.997544	1	-0.626106	0.99268	1	4.03416	0.375124	0.546111	-1.44975	0.974163	1	1.35645	0.515519	0.649514	0.315929	0.669428	1
O06743	0.384516	0.0402741	0.385664	0.181902	0.228835	0.94699	0.292299	0.0254648	0.102227	0.962578	0.000941831	0.00362125	-0.0643667	0.955155	1	0.354705	0.111966	0.199622	-0.070219	0.80438	1	0.714989	0.00136809	0.00354342	0.378754	0.221435	0.543769
O06744	0.234876	0.153256	0.804261	0.0872128	0.334891	1	-0.0370221	0.932431	1	0.289475	0.281425	0.425989	-0.0846629	0.892013	1	0.26728	0.198324	0.325702	0.0809673	0.543714	1	0.294892	0.59243	0.731892	0.344826	0.298822	0.651451
O06745	1.01004	8.50978e-09	1.16584e-06	0.249544	0.210817	0.931677	0.605943	2.89491e-06	5.70868e-05	2.88908	3.15482e-07	3.25873e-06	-0.571791	0.0242579	0.38502	-0.0332884	0.999948	1	-0.188921	0.387639	0.902321	-0.503036	0.00139997	0.0036152	0.475134	0.0520384	0.224265
O06746	0.234909	0.144627	0.784659	0.119187	0.96859	1	0.197385	0.782707	1	0.142379	0.924056	1	0.0534908	0.997124	1	0.37678	0.0662525	0.127179	-0.101454	0.699465	1	0.539606	0.0020648	0.00509449	-0.0983427	0.972078	1
O06747	-0.162715	0.88158	1	0.0372412	0.996749	1	-0.0349621	0.999201	1	-0.736942	0.0241459	0.0550847	-0.0200408	0.999867	1	-0.448073	0.00995086	0.0267362	-0.0131837	0.999923	1	-0.586651	0.0223894	0.0413918	-0.152172	0.825657	1
O06752	-0.116346	0.963264	1	0.106152	0.944604	1	0.380795	0.220132	0.505295	1.47113	0.328854	0.485265	-0.643476	0.23351	1	1.4021	0.325459	0.488001	0.180748	0.789368	1	2.65989	0.0272071	0.0480789	0.472154	0.287905	0.636718
O06965	-0.460207	0.193449	0.865201	-0.207645	0.610293	1	0.364587	0.00714795	0.0382842	-0.394012	0.266468	0.407531	0.878224	0.0231557	0.376117	0.160245	0.797166	0.976463	1.0424	1.20374e-06	4.12282e-05	1.77089	2.77785e-05	0.000121729	1.82657	0.0004115	0.00641399
O06966	-1.54913	0.713551	1	-3.42864	0.0158713	0.202514	0.40543	0.762607	1	-0.247707	0.6148	0.799247	3.37037	0.424504	1	0.168558	0.946348	1	1.78049	0.670455	1	3.42951	0.993825	1	3.60965	0.862822	1
O06967	-0.0361184	0.999593	1	0.0411393	0.999163	1	0.680574	1.67482e-11	1.01385e-09	-0.18264	0.864301	1	-0.00767457	1	1	-0.514788	0.000149397	0.000720146	0.222979	0.12685	0.49356	0.93076	7.80575e-09	8.71177e-08	0.657257	0.00256972	0.0262313
O06972	0.0780649	0.865812	1	0.256327	0.139751	0.781431	-0.208605	0.837847	1	-0.189355	0.743198	0.92297	0.0018703	0.999999	1	0.0436712	0.995308	1	0.335921	0.835093	1	0.25882	0.452328	0.578012	0.0196299	0.998816	1
O06973	0.167785	0.315214	1	0.10487	0.981079	1	-0.0305493	0.999987	1	-0.142649	0.916133	1	-0.210046	0.573498	1	0.19865	0.939925	1	0.0195905	0.999998	1	0.290553	0.151755	0.215857	0.0438906	0.999708	1
O06974	0.03824	0.982605	1	0.131029	0.721693	1	0.0232369	0.995885	1	0.0888052	0.960633	1	-0.242288	0.444868	1	0.560645	0.00654266	0.0187975	-0.24917	0.477885	1	1.06484	0.000412366	0.00129793	0.162482	0.74717	1
O06975	0.00423987	1	1	0.14241	0.869328	1	-0.163771	0.139519	0.363896	-0.337086	0.150582	0.254853	0.0349573	0.999513	1	-0.124174	0.925319	1	0.121766	0.56558	1	-0.134577	0.841011	0.966087	0.0190999	0.999989	1
O06976	0.199023	0.4085	1	0.236807	0.142078	0.78538	0.0716577	0.910641	1	0.0207328	0.995756	1	-0.103592	0.890974	1	0.7522	0.00672592	0.0192603	0.165317	0.566698	1	0.855445	0.00116281	0.00311399	0.174503	0.67084	1
O06977	-0.0113533	0.996906	1	0.204379	0.0319093	0.320695	0.0769401	0.354741	0.687454	-0.700617	0.0179798	0.0434555	-0.0521325	0.940261	1	0.447701	0.420958	0.597793	0.141333	0.616451	1	0.545388	0.0108315	0.0220613	0.255294	0.506107	0.874184
O06978	0.0231172	0.995678	1	0.101179	0.919646	1	0.053227	1	1	-0.0408913	0.999929	1	-0.0549367	0.979849	1	-0.419848	0.0302229	0.0662765	0.0566693	0.986893	1	-0.302641	0.588983	0.727979	0.467005	0.153363	0.444533
O06979	0.193859	0.187684	0.857609	0.273401	0.998611	1	0.116698	0.789461	1	0.0634883	0.984132	1	-0.206512	0.539026	1	-0.059056	0.95917	1	0.0256532	0.978261	1	0.00897971	0.999999	1	-0.127237	0.84022	1
O06980	0.0468302	0.97595	1	0.130224	0.710082	1	-0.348685	0.491304	0.8415	-0.129172	0.892278	1	-0.0460803	0.991932	1	-0.322647	0.715371	0.906136	0.053807	0.997833	1	-0.545191	0.0262775	0.046946	0.0860214	0.954824	1
O06986	-0.567258	0.0304891	0.323931	-0.400574	0.0452008	0.418711	0.165762	0.420758	0.769665	0.663621	0.244177	0.380139	0.211623	0.519093	1	-0.512394	0.0976529	0.17863	-0.0263213	0.984862	1	-0.718859	0.0613524	0.0970044	0.0590194	0.938745	1
O06988	0.287837	0.254027	0.962493	0.134289	0.28645	1	-0.299975	0.0766763	0.234534	10.3369	1.77802e-09	3.03573e-08	0.894412	0.00465299	0.137375	4.04442	8.62151e-08	9.67318e-07	0.444216	0.00177302	0.0206034	3.01456	8.51481e-09	9.39154e-08	0.155541	0.836894	1
O06989	0.198963	0.544703	1	0.195815	0.325083	1	-0.252975	0.0266072	0.105416	4.78799	2.77361e-10	5.51122e-09	0.921045	0.00469704	0.137375	2.7831	5.83942e-09	8.26087e-08	0.283638	0.168908	0.579272	2.68077	2.79046e-08	2.74097e-07	0.134227	0.906151	1
O06993	0.229269	0.566345	1	0.00330534	1	1	-0.209814	0.189644	0.4533	3.59108	1.08973e-08	1.62089e-07	0.627582	0.0258561	0.395902	2.17594	6.62918e-07	5.81002e-06	0.408942	0.00189451	0.021629	1.20481	3.46704e-05	0.000147704	0.0807099	0.979499	1
O06994	0.244319	0.782467	1	0.2256	0.299084	1	-0.180274	0.0509969	0.174375	7.13833	1.08652e-12	3.25081e-11	0.769887	0.00260438	0.0968457	3.01618	1.65416e-12	4.34927e-11	0.404691	0.0064638	0.0578188	2.53411	8.22933e-12	1.83085e-10	0.305306	0.330768	0.690265
O07001	-0.00812867	0.999299	1	0.0279271	0.996757	1	-0.241065	0.120412	0.326152	0.967269	0.00123357	0.00458058	0.169953	0.749742	1	0.834504	0.000675099	0.00269522	0.1471	0.475167	1	0.660081	0.000963458	0.00264266	-0.0744547	0.981668	1
O07006	-0.180872	0.384677	1	-0.331246	0.0105442	0.147562	-0.637582	0.00177852	0.0128597	0.180942	0.708236	0.886742	-0.355579	0.285039	1	-0.317679	0.465233	0.650726	-0.0996223	0.645658	1	0.124207	0.781184	0.911439	-0.0552372	0.94991	1
O07008	-0.164893	0.643154	1	-0.198628	0.380575	1	-0.157353	0.474322	0.824205	0.0680538	0.974331	1	0.0600797	0.950603	1	0.250507	0.699919	0.888726	0.344499	0.503208	1	0.0946111	0.916158	1	-0.0152996	0.998453	1
O07009	-0.284616	0.511885	1	0.0208945	0.999511	1	-0.235669	0.194592	0.462577	2.22849	3.27214e-08	4.15482e-07	0.46869	0.0431282	0.511043	1.311	1.48787e-07	1.57436e-06	0.427696	0.0708383	0.3421	1.45002	2.34475e-09	2.93432e-08	0.249406	0.519407	0.888653
O07012	-0.495488	0.0598831	0.482587	-0.0185707	0.999998	1	0.0513975	0.999063	1	2.42819	3.26571e-07	3.34671e-06	0.324062	0.185276	0.940102	2.48995	7.36541e-10	1.22116e-08	0.774278	4.6051e-06	0.000139385	1.86795	7.71442e-09	8.66645e-08	0.222666	0.72725	1
O07015	-1.60353	0.659718	1	1.20512	0.299105	1	2.20679	0.000367435	0.00356878	0.63601	0.822984	0.993611	0.399057	0.688447	1	-1.669	0.0544061	0.107613	2.1637	0.996019	1	-1.02567	0.0747338	0.115381	4.26598	0.0287943	0.154539
O07019	0.247775	0.302312	1	0.00525501	0.99776	1	0.0270449	0.996737	1	1.5194	0.000276222	0.00128668	-0.0521139	0.974055	1	2.01045	3.48809e-05	0.00020043	0.29404	0.0329745	0.198687	4.82776	2.17943e-05	9.98776e-05	1.07459	0.0137845	0.0923569
O07020	0.361097	0.118814	0.70772	0.287245	0.00248664	0.0548537	0.635177	2.47865e-06	5.00124e-05	0.370386	0.518965	0.70102	-0.0644862	0.968804	1	0.223015	0.529332	0.722144	-0.0236297	0.99808	1	0.841824	0.000422825	0.00132349	0.37216	0.232056	0.559297
O07021	0.351948	0.00969464	0.168234	0.404144	0.00010518	0.00402623	0.62983	2.55639e-13	2.21809e-11	-0.0185878	1	1	-0.190403	0.664041	1	-0.0839534	0.999894	1	-0.0747755	0.966942	1	0.486206	1.92605e-05	8.9527e-05	0.34823	0.128559	0.396023
O07079	0.0729833	0.987461	1	-0.255754	0.633289	1	-0.0370678	0.998715	1	0.712588	0.0199129	0.0475972	0.0637034	0.984337	1	1.41461	3.73466e-06	2.80153e-05	0.264412	0.404452	0.918592	0.90457	0.000375408	0.00120343	0.239561	0.546325	0.912077
O07081	0.407931	0.18103	0.841669	0.142199	0.519262	1	-0.0186877	0.988369	1	-0.388125	0.199727	0.323113	-0.173454	0.611294	1	-0.177892	0.656592	0.849881	-0.137648	0.335368	0.83298	-0.478471	0.0828401	0.126397	-0.485215	0.19109	0.499437
O07085	0.302504	0.542297	1	0.147483	0.58099	1	-0.367458	0.0883468	0.261921	-2.24255	1.14387e-06	1.04473e-05	0.380399	0.144126	0.844629	-2.55883	1.0091e-09	1.61146e-08	0.196735	0.116561	0.468538	-1.89533	4.3622e-08	4.09921e-07	0.702543	0.0188895	0.116239
O07513	0.0425893	0.987545	1	0.0741241	0.824519	1	-0.0441062	0.994306	1	0.437859	0.0254364	0.0575748	0.176402	0.649637	1	0.59626	0.015471	0.0384632	0.15646	0.759805	1	0.770323	0.00108337	0.00292931	0.0727243	0.979435	1
O07516	0.232201	0.285828	1	0.234327	0.110239	0.699137	0.0015063	1	1	0.950458	1.78876e-06	1.54177e-05	-0.120388	0.898684	1	1.27547	4.67587e-08	5.48906e-07	0.0394597	0.832663	1	1.72961	3.18718e-08	3.0841e-07	0.110084	0.956024	1
O07517	0.0650629	0.820393	1	0.0656426	0.972442	1	0.0347345	0.904708	1	-0.191087	0.66582	0.850407	-0.204486	0.637434	1	-0.0313395	0.979495	1	-0.174375	0.681071	1	-0.19917	0.649461	0.786302	-0.211869	0.697612	1
O07521	-0.0121178	1	1	-0.0615296	0.994644	1	0.428286	0.000282509	0.00288231	-0.00901663	1	1	-0.0861163	0.981432	1	-1.32917	4.98122e-08	5.8144e-07	-0.877256	8.77805e-08	3.87276e-06	-1.12165	5.13412e-08	4.64032e-07	0.230188	0.514966	0.88479
O07522	-0.050767	0.936534	1	-0.235894	0.378582	1	-0.337797	0.175393	0.426681	-0.695246	0.0194469	0.0466469	-0.348842	0.29282	1	-0.46865	0.0936268	0.172355	-0.00770476	0.99931	1	0.120101	0.771625	0.904748	0.337168	0.342413	0.702769
O07523	-0.352549	0.0151649	0.209969	-0.413205	8.89211e-05	0.003507	-0.233252	0.0150066	0.069259	0.0501805	0.997098	1	0.478556	0.0947341	0.686888	0.25884	0.293084	0.449557	0.54554	1.16309e-06	4.09126e-05	0.361547	0.00389946	0.00895877	0.750411	0.0166635	0.106573
O07527	0.122203	0.739124	1	0.23885	0.40626	1	0.921982	0.250876	0.552946	1.7304	0.00415554	0.012908	0.467083	0.190863	0.9514	3.86341	0.0164796	0.0406215	0.645087	0.0833304	0.379118	4.4801	0.00382653	0.00880677	1.41342	0.042517	0.197982
O07529	0.114191	0.914571	1	0.227604	0.148603	0.804186	0.0391462	0.97779	1	0.577165	0.00430971	0.0133391	0.0374945	0.998744	1	1.21223	6.62278e-07	5.81002e-06	0.208833	0.107872	0.443585	1.35942	4.57757e-07	3.43118e-06	0.24717	0.458413	0.82246
O07532	0.13893	0.908681	1	0.0673949	0.998918	1	0.454088	0.380277	0.721473	-0.714323	5.78404e-06	4.33886e-05	0.0147345	1	1	-1.74582	1.57444e-13	4.87889e-12	0.0390129	0.999356	1	-3.47714	6.81269e-12	1.55556e-10	-0.769251	0.00110479	0.0139946
O07533	-0.0976121	0.967814	1	-0.0420774	0.997546	1	0.284313	0.00306458	0.0199427	4.61777	8.41477e-07	7.90745e-06	0.264407	0.375063	1	1.97275	1.73844e-07	1.81733e-06	0.474322	0.00752736	0.0648798	3.3549	7.453e-08	6.53204e-07	0.941613	0.00499425	0.0434784
O07535	-0.300729	0.409494	1	-0.354646	0.725832	1	0.168225	0.312326	0.626336	-0.500088	0.513303	0.695538	-0.210849	0.721564	1	-0.432213	0.3391	0.504964	-0.0977791	0.812372	1	1.68023	0.00461511	0.010419	0.887057	0.0844476	0.310476
O07539	0.586141	0.182833	0.845319	0.0590669	0.988087	1	0.257624	0.288066	0.599339	3.49235	0.0819386	0.152784	0.294224	0.365808	1	0.0150542	0.999965	1	0.232683	0.367379	0.875721	3.79118	0.000104649	0.000388591	4.01243	6.02048e-05	0.00146461
O07541	-0.555857	0.00490254	0.108147	-0.48124	0.218087	0.93894	-0.682339	0.00626336	0.0340366	-0.224558	0.672851	0.856992	0.302221	0.305709	1	-0.645417	0.00690392	0.0196189	0.255908	0.0430484	0.243069	-0.104223	0.90014	1	0.596706	0.0638822	0.261045
O07542	1.01743	0.0101411	0.174668	-0.518234	0.588329	1	1.51527	0.00302383	0.0197269	-1.33766	0.00241854	0.00812318	-0.124996	0.850481	1	-0.710685	0.00151808	0.00545797	0.215602	0.776602	1	-0.497739	0.842032	0.966833	-0.053404	0.997259	1
O07543	-0.133321	0.754282	1	-0.0726438	0.75865	1	-0.383805	0.00385538	0.0235037	-0.968437	1.38469e-06	1.23016e-05	-0.243229	0.415298	1	-0.81534	2.71577e-06	2.13569e-05	-0.177091	0.118929	0.47335	-0.41029	0.00133128	0.00346187	-0.0175521	0.999999	1
O07544	2.21319	0.262748	0.975654	0.165676	0.960191	1	1.10372	0.00328551	0.0209612	0.249063	0.977227	1	0.151834	0.669677	1	5.0114	0.00708628	0.0200496	0.245686	0.98781	1	9.63259	0.00117839	0.00315245	4.30042	4.14931e-05	0.00110669
O07548	0.116518	0.766603	1	0.0943484	0.86253	1	-0.0848937	0.85087	1	-0.504513	0.056131	0.110757	-0.317725	0.293988	1	-0.313611	0.0510596	0.102158	-0.131973	0.375673	0.888172	-0.142311	0.605022	0.743917	0.0251909	0.997763	1
O07549	-0.342955	0.0197532	0.257	-0.257974	0.486712	1	-0.290833	0.271063	0.577868	1.63073	1.43977e-08	2.0149e-07	1.58025	4.46006e-05	0.00611028	0.468602	0.0528183	0.105112	0.854548	5.20634e-09	3.56634e-07	0.407786	0.16612	0.233862	1.41785	1.27208e-05	0.00043003
O07550	-0.44523	0.00115701	0.0386115	-0.445013	0.00135609	0.0341155	-0.362316	0.00133802	0.0102739	1.57653	2.08417e-09	3.47385e-08	1.46464	0.000198434	0.0191305	0.661991	1.16035e-05	7.62724e-05	1.03188	1.57984e-12	1.95824e-10	0.0376398	0.999986	1	0.897402	0.00115631	0.0143327
O07552	0.149275	0.817635	1	-0.660624	0.886451	1	-0.511126	0.0041677	0.0248819	0.842892	0.552648	0.735676	-0.184681	0.814128	1	2.71684	0.183979	0.305224	-0.562108	0.816007	1	7.45352	4.57214e-06	2.57047e-05	-0.0120933	0.999957	1
O07556	1.4575	0.0366662	0.365068	-0.0631143	0.839167	1	-1.42281	0.005433	0.0306106	1.83968	0.513201	0.695538	-0.254164	0.971016	1	3.01338	0.00900077	0.0246103	0.174353	0.282578	0.774878	1.8098	0.00242277	0.00588839	-0.0930036	0.843562	1
O07561	0.0145231	0.999854	1	0.161796	0.969586	1	0.0597222	0.953771	1	0.340488	0.526375	0.707358	0.278412	0.403225	1	-0.2227	0.553591	0.747197	-0.196749	0.792161	1	-0.565527	0.627284	0.766223	0.285075	0.44281	0.810003
O07567	-0.221859	0.472137	1	-0.412286	0.000547398	0.017811	0.0227273	0.994116	1	1.48078	0.000137226	0.00069359	0.125042	0.796987	1	1.46115	6.16282e-05	0.000330079	0.0961808	0.728905	1	1.1331	0.0002067	0.000709494	0.79867	0.030507	0.159592
O07573	-0.0571941	0.916784	1	-0.0332437	0.815357	1	-0.0113089	0.991888	1	-0.374989	0.209843	0.336344	0.016532	0.997463	1	-0.350697	0.137903	0.238482	0.0294193	0.971355	1	-0.563645	0.00711959	0.0152781	-0.0194582	0.997283	1
O07576	2.36891	0.0490019	0.432257	0.578892	0.00370201	0.0694837	0.0199473	0.988823	1	0.741739	0.948984	1	-1.91746	0.074689	0.64376	2.55921	0.00140589	0.00507563	0.246578	0.224869	0.672796	3.56809	0.000524138	0.00159571	0.502667	0.466133	0.829921
O07579	0.524796	0.028442	0.312382	0.273218	0.326719	1	0.135468	0.790958	1	1.34588	0.00324967	0.0105473	0.285106	0.379837	1	2.33646	0.000236434	0.00108734	0.138264	0.698692	1	2.29109	0.000301045	0.000994978	-0.0473205	0.965664	1
O07581	-0.0469177	0.998824	1	0.00648612	1	1	-0.141228	0.717749	1	-0.887452	4.41783e-06	3.46374e-05	0.116259	0.927412	1	-0.504403	0.00274221	0.00902398	0.185392	0.197256	0.627233	1.38947	3.51851e-08	3.39211e-07	1.11833	0.000170004	0.00327793
O07582	-0.188599	0.378617	1	0.172176	0.990322	1	-0.156773	0.681038	1	-1.3652	0.0119276	0.0313612	-0.120538	0.790362	1	-1.49402	0.00161656	0.00571725	-0.187092	0.952687	1	-0.901374	0.0167592	0.0319803	0.280868	0.451066	0.818972
O07584	-0.107911	0.838204	1	-0.086703	0.459853	1	-0.05375	0.997685	1	-0.43969	0.0552323	0.109414	0.0541008	0.993712	1	-0.447521	0.0430346	0.0891871	0.108995	0.366714	0.874937	-0.51758	0.000166913	0.000589518	-0.0592375	0.994209	1
O07585	-0.185848	0.307332	1	-0.229972	0.0268437	0.286369	-0.0319513	0.998392	1	-1.23677	3.61234e-07	3.68742e-06	-0.240507	0.433446	1	-2.16646	3.29988e-10	5.76483e-09	-0.352222	0.00098191	0.012529	-3.03292	3.78057e-10	5.85764e-09	-0.187378	0.743793	1
O07587	0.375615	0.000312768	0.0125251	0.21685	5.82896e-05	0.0025288	0.200755	0.0101485	0.0507034	0.515789	0.00107962	0.00406694	-0.332471	0.146291	0.848094	0.09707	0.978104	1	-0.379228	2.87746e-08	1.52858e-06	-0.139689	0.839807	0.965293	-0.496651	0.0180336	0.11284
O07592	0.276982	0.250097	0.96018	0.232286	0.1702	0.85238	0.169935	0.461428	0.813269	-0.242679	0.627165	0.812194	-0.222499	0.493521	1	0.469342	0.0186486	0.0446571	-0.150081	0.605986	1	1.06337	7.39575e-06	3.9049e-05	0.304963	0.334202	0.693722
O07593	0.740632	0.0138082	0.203882	0.555828	0.032123	0.321601	0.438069	0.386212	0.727957	2.37354	0.020109	0.0480217	-0.262057	0.418901	1	10.2056	7.36052e-06	5.17823e-05	0.155486	0.892431	1	10.6913	2.33276e-05	0.000105237	0.935988	0.0474866	0.211657
O07595	0.245314	0.278748	1	0.189767	0.55646	1	-0.0482688	0.780683	1	0.0748825	0.977023	1	0.144885	0.764751	1	1.3075	2.232e-05	0.000135114	0.0513626	0.829342	1	1.42838	5.16344e-06	2.87189e-05	0.0782156	0.968848	1
O07596	-0.281707	0.256594	0.96353	-0.0888718	0.573618	1	0.121431	0.997924	1	-1.45633	5.40156e-05	0.000310381	0.192936	0.578805	1	-4.12952	0.000492486	0.002061	1.7374	0.286258	0.774878	0.649398	0.146671	0.209657	1.50795	0.019642	0.11918
O07597	0.346617	0.00414949	0.0987924	0.256717	0.0015756	0.0383298	0.161337	0.126847	0.339695	2.39637	3.69658e-11	9.07755e-10	-0.113446	0.947163	1	2.05996	5.00703e-14	1.78538e-12	0.0756923	0.994807	1	2.64051	1.50989e-13	4.6238e-12	0.377237	0.0907244	0.323501
O07598	0.795163	3.38401e-07	3.38792e-05	0.380616	0.0726798	0.553174	-0.0438249	0.999997	1	1.87883	2.7129e-06	2.27063e-05	-0.246895	0.397589	1	2.83369	1.138e-11	2.42805e-10	0.134416	0.527839	1	2.46991	1.26502e-10	2.16635e-09	0.257949	0.403594	0.769637
O07600	-0.348415	0.0789688	0.567021	-0.363387	0.634007	1	-0.505888	0.0142752	0.0662359	0.0737112	0.992149	1	-0.00450037	1	1	0.686118	0.117774	0.208265	0.0591255	0.984167	1	0.571918	0.01824	0.0345049	-0.373893	0.21034	0.527748
O07603	0.0572701	0.994865	1	0.128248	0.665186	1	0.124481	0.873849	1	0.594734	0.00161345	0.00575318	-0.040468	0.999841	1	0.819644	1.13678e-05	7.51022e-05	-0.00421011	0.999981	1	0.983071	1.77614e-06	1.14722e-05	0.14316	0.908221	1
O07604	0.0887764	0.940708	1	0.457008	0.249777	0.979867	0.0964963	0.287358	0.599339	1.16977	0.000841683	0.00330453	0.0426013	0.99417	1	0.848565	0.000406208	0.00173337	-0.167746	0.669365	1	1.50024	7.10311e-06	3.75801e-05	0.153843	0.796367	1
O07605	0.155371	0.8896	1	-0.256862	0.156815	0.814233	-0.588364	7.53803e-05	0.000904216	-0.591132	0.468927	0.646513	-0.11967	0.833879	1	1.19854	0.000253642	0.00115425	0.196379	0.679444	1	0.380898	0.0256656	0.0461378	-0.142219	0.818261	1
O07607	-0.0921312	0.82954	1	0.0525388	0.9752	1	0.0022461	0.995895	1	-0.114069	0.931722	1	-0.376702	0.235886	1	-0.226381	0.664339	0.857126	-0.417044	0.0863715	0.388971	-0.24808	0.436056	0.559691	-0.399791	0.2445	0.5785
O07608	-0.282277	0.16614	0.816923	-0.285939	0.082781	0.591975	-0.354305	0.0121279	0.0590073	-0.522088	0.0117311	0.0310012	-0.304439	0.197161	0.961596	-0.56889	0.00188915	0.00657414	-0.411826	0.000146022	0.00258569	-0.425453	0.0007376	0.00211917	-0.442707	0.0356811	0.173048
O07609	-0.114844	0.906203	1	-0.0222702	0.999313	1	-0.21267	0.0598906	0.194141	-0.46889	0.0628851	0.121522	-0.416727	0.0644745	0.598482	0.133185	0.929434	1	-0.258218	0.00317528	0.0335986	0.322537	0.127802	0.184714	-0.250125	0.445104	0.811917
O07610	0.200973	0.84953	1	0.0642745	0.999468	1	0.14999	0.0361997	0.134804	3.50017	4.33618e-08	5.32409e-07	1.60568	2.33299e-05	0.00353488	3.72039	8.63622e-10	1.41384e-08	0.293243	0.219279	0.663703	5.72469	1.66366e-14	6.43324e-13	1.14298	6.13607e-05	0.00147891
O07614	0.104802	0.697978	1	-0.121793	0.548203	1	-0.413391	0.0215291	0.0903875	-0.113179	0.791411	0.965764	0.0886784	0.819103	1	-0.0435424	0.931732	1	0.30778	0.0193615	0.138837	-0.0929815	0.805013	0.933385	-0.0419356	0.949486	1
O07615	0.0560124	0.989713	1	-0.00462575	1	1	-0.109478	0.930382	1	0.340086	0.0963725	0.174814	-0.198312	0.597868	1	0.328373	0.0484635	0.0980953	-0.212415	0.00551124	0.0510525	0.441036	0.000395555	0.00125107	-0.196975	0.673334	1
O07617	-0.374558	0.598453	1	0.12103	0.946943	1	0.0475856	0.999985	1	0.0263172	0.999989	1	-0.407902	0.110788	0.756907	-0.197227	0.900802	1	-0.45204	0.0059264	0.0541278	0.543874	0.442535	0.566332	-0.0780019	0.989216	1
O07618	0.385682	0.862521	1	0.323505	0.522697	1	0.476503	0.802701	1	-0.0819055	0.851971	1	0.192927	0.628418	1	-0.447345	0.875376	1	0.0797624	0.99326	1	-1.13901	0.0254239	0.0458299	0.0131426	0.983492	1
O07619	-0.32806	0.16759	0.816923	-0.153028	0.709589	1	0.0601535	0.991175	1	0.984374	0.0575017	0.112793	0.431175	0.213039	1	0.121528	0.99977	1	0.0527057	0.931753	1	-1.02701	0.00523963	0.011687	-0.179797	0.725542	1
O07621	0.365779	0.0147718	0.20906	0.358813	0.00364596	0.0692732	-0.603194	0.000243128	0.00254162	1.18645	2.07981e-08	2.79059e-07	-0.239301	0.408458	1	0.44246	0.0131519	0.0336953	-0.346575	3.98573e-05	0.000908504	-0.741051	3.21817e-06	1.87823e-05	-1.31458	9.78941e-07	4.63306e-05
O07624	0.0718913	0.961853	1	0.118674	0.75508	1	0.0046265	0.999995	1	0.701384	0.000879646	0.00342772	0.0572135	0.988702	1	0.402402	0.0976296	0.17863	0.0220356	0.987597	1	0.551826	0.000999798	0.00273082	0.370184	0.196635	0.509295
O07631	-0.159885	0.824578	1	-0.188678	0.747074	1	-0.375602	0.00410545	0.0246232	-0.94988	9.71997e-13	2.94199e-11	-0.128988	0.969811	1	-1.51045	1.73811e-20	1.72237e-18	-0.235233	0.00699274	0.0610808	-2.27751	5.80618e-23	6.88926e-21	-0.492853	0.00203683	0.0220912
O07636	-0.164364	0.955432	1	-0.756315	0.221497	0.939856	0.995408	0.489571	0.840049	0.394366	0.952315	1	-0.11946	0.780281	1	-0.981123	0.0381266	0.0804894	0.0435629	0.891469	1	-1.35733	0.315272	0.420416	0.252072	0.94048	1
O07638	0.361659	0.0889702	0.608867	-0.255974	0.406991	1	0.408043	0.196813	0.465308	-1.70551	0.000118979	0.000613274	-0.0754646	0.960134	1	-1.47642	1.59102e-05	9.97936e-05	0.0135374	0.999127	1	0.286873	0.107029	0.158474	0.373324	0.253694	0.591724
O07906	0.139769	0.590565	1	0.0258989	0.961519	1	0.0280997	0.99405	1	2.88883	8.41566e-06	6.06813e-05	0.295965	0.3423	1	0.507864	0.0374128	0.0792396	0.127149	0.657473	1	0.439473	0.19567	0.271642	0.276994	0.401659	0.767635
O07920	0.0307872	0.950908	1	-0.678155	0.768162	1	1.07497	0.0517428	0.175602	-0.429289	0.21782	0.346781	-0.106836	0.768215	1	-0.523895	0.372187	0.543051	0.0561461	0.983497	1	-0.848541	0.369445	0.483249	0.0453822	0.95142	1
O07921	-1.19513	0.892539	1	-1.56587	0.214054	0.936441	0.16551	0.557697	0.913267	1.09131	0.989292	1	-2.17012	0.580912	1	0.321666	0.664495	0.857126	-1.98704	0.32534	0.825399	1.37832	0.0153083	0.0294465	0.622994	0.209289	0.527377
O07937	-1.24623	0.792875	1	0.288531	0.755609	1	-0.0130444	0.999525	1	0.754835	0.523847	0.705262	0.198164	0.998418	1	-0.119581	0.987514	1	-0.304047	0.840228	1	1.51282	0.00823091	0.0174187	0.676991	0.132801	0.405729
O07939	-0.00226158	1	1	-0.0193707	0.996897	1	-0.31228	0.0164956	0.0746749	2.07501	0.000446336	0.00192353	0.582407	0.0820618	0.66712	3.85641	4.25355e-07	3.89859e-06	0.482821	0.0538972	0.283997	3.39421	2.88472e-06	1.7027e-05	0.816221	0.0285	0.153701
O08335	-1.30212	0.00447559	0.101304	-0.467894	0.110198	0.699137	-0.494081	0.200802	0.472592	-0.799049	0.0204522	0.0484829	0.266736	0.410581	1	-0.896988	0.00429017	0.0132471	0.231007	0.262608	0.739794	-1.07055	0.00646708	0.0140633	0.687829	0.0983217	0.338982
O08336	-0.368777	0.0158539	0.215436	0.0579497	0.999669	1	-0.475185	6.77419e-06	0.000119954	-0.408455	0.0153569	0.038697	0.14947	0.870626	1	-0.192688	0.937997	1	0.679749	2.23433e-10	2.32638e-08	0.518597	9.39671e-06	4.80543e-05	0.799803	0.000116071	0.00236042
O08455	-0.249951	0.37523	1	-0.165524	0.620489	1	-0.182307	0.777001	1	-0.665429	0.0107095	0.028739	-0.038512	0.988569	1	-0.513033	0.00768599	0.0214894	0.0131337	0.999565	1	-0.682523	0.0240158	0.0437767	0.0428489	0.990851	1
O30509	-0.0480803	0.99887	1	-0.117225	0.606933	1	-0.108805	0.942104	1	-0.679019	7.11211e-08	8.30171e-07	-0.0767934	0.998243	1	-0.106491	0.998916	1	0.0976559	0.838914	1	-0.0195608	1	1	-0.0273823	1	1
O31404	0.289252	0.0771785	0.558043	0.330391	7.71481e-06	0.000478135	-0.0606246	0.919756	1	6.01928	1.07912e-14	4.6816e-13	0.325729	0.165513	0.877457	0.828598	4.83866e-07	4.38851e-06	0.309568	0.000162324	0.00279821	2.10989	1.0892e-12	2.75261e-11	0.667652	0.00321771	0.0313697
O31418	-0.0752309	0.856319	1	-0.177302	0.875067	1	0.182309	0.793357	1	-0.0668368	0.93369	1	-0.0932323	0.800082	1	0.204608	0.69352	0.883187	-0.148572	0.730603	1	0.156846	0.718921	0.853342	0.0141624	0.990969	1
O31425	-0.717093	0.292645	1	-0.338629	0.314931	1	-0.452569	0.0489689	0.169053	-0.164983	0.870556	1	0.75131	0.124361	0.797317	1.38876	0.0110151	0.0290204	0.411348	0.0626658	0.315511	1.83974	0.00178693	0.0044811	0.959879	0.0340953	0.169048
O31427	-0.473587	0.995668	1	-0.790517	0.79884	1	0.458196	0.638065	0.980451	2.52013	0.976339	1	1.58734	0.75095	1	4.41783	0.970338	1	2.30237	0.378963	0.89029	4.06124	0.984886	1	0.708766	0.166589	0.463282
O31429	-1.43477	0.325252	1	-0.461133	0.732946	1	-0.169876	0.888999	1	9.08865	0.000160629	0.000794899	1.33994	0.610112	1	5.46638	0.0205732	0.0482016	0.93515	0.291635	0.77939	6.48402	0.0171508	0.0326341	3.26449	0.00886084	0.0660882
O31437	-0.0852219	0.994415	1	-0.834441	4.46481e-07	4.54205e-05	-0.880897	0.000100248	0.00115462	2.44442	1.04528e-09	1.83843e-08	-0.0877131	0.975567	1	1.95125	8.40533e-10	1.38475e-08	0.0291043	0.999835	1	0.244913	0.691292	0.829232	-0.155685	0.870383	1
O31440	-0.194514	0.94278	1	0.0442166	0.816179	1	0.184935	0.504364	0.859765	0.380308	0.994601	1	-0.496036	0.995919	1	0.957012	0.232405	0.368617	2.13333	0.341653	0.842555	1.37312	0.973081	1	0.562656	0.289363	0.638315
O31441	0.744135	0.372121	1	-0.0746757	0.954627	1	-1.07023	0.00463319	0.0270408	8.23559	0.00201891	0.00696056	-1.48687	0.0531586	0.542704	4.82272	0.00317181	0.010224	-0.434968	0.381366	0.895128	4.38551	0.0011875	0.00316708	0.0932061	0.836263	1
O31446	-0.123745	0.622962	1	0.33326	0.775748	1	-0.511306	0.0122565	0.0593007	0.0136206	0.999732	1	-0.107039	0.852172	1	0.031031	0.993166	1	-0.0645006	0.622938	1	0.690058	0.104615	0.155518	0.0739789	0.954954	1
O31447	-1.15206	0.0111682	0.183768	-1.4475	0.153854	0.808231	0.0404169	0.999784	1	0.398911	0.196572	0.318801	-0.684577	0.0423472	0.510323	-1.00353	0.0148957	0.0372106	-0.823216	0.171582	0.585357	-0.89816	0.00349972	0.00812648	0.516392	0.342143	0.702769
O31451	0.174002	0.857252	1	-0.227276	0.677642	1	0.411212	0.381139	0.721497	1.33719	0.165467	0.274688	0.0425602	0.958589	1	2.00335	0.00995288	0.0267362	0.476422	0.170599	0.584301	1.04118	0.0202966	0.0378997	0.414818	0.240844	0.572005
O31452	-0.547013	0.0756003	0.553488	-1.62554	0.254926	0.990817	0.2841	1	1	-0.0280972	0.99833	1	0.24894	0.796395	1	-2.2022	0.000838484	0.00324788	0.578779	0.939432	1	-0.269524	0.997137	1	0.810566	0.388831	0.754755
O31456	-0.0748061	0.997392	1	-0.335287	0.385707	1	-0.0293792	0.840914	1	2.26288	0.0554912	0.109676	-0.19983	0.869683	1	-1.0212	0.994413	1	1.07793	0.0188418	0.135484	1.14434	0.0324503	0.0557546	2.8321	0.0504744	0.220658
O31457	-0.255001	0.102316	0.648893	-0.0924885	0.965776	1	0.318188	0.0530251	0.178173	-0.662653	0.251285	0.388292	0.267773	0.332212	1	-1.68586	4.4157e-08	5.24843e-07	0.0920756	0.826707	1	-1.04362	4.94504e-06	2.76814e-05	0.875611	0.0016307	0.0189496
O31458	-0.218099	0.426289	1	-0.56299	0.00984544	0.140042	-0.756893	3.17784e-05	0.000457012	0.733602	0.0113211	0.0301318	-0.032485	0.997889	1	-0.831437	0.000181458	0.000852591	-0.0722192	0.917811	1	-1.60661	1.61169e-06	1.06208e-05	-0.52374	0.0730196	0.284111
O31459	-0.139356	0.788717	1	-0.485858	0.0233857	0.263519	-0.153185	0.86486	1	-0.351641	0.183707	0.301507	-0.127263	0.789792	1	-0.420472	0.153717	0.261178	0.00587759	0.999694	1	-0.517995	0.0121136	0.0241993	-0.110786	0.885341	1
O31461	0.17364	0.744417	1	-0.0264527	0.999461	1	1.13912	5.56186e-08	1.80969e-06	1.78563	0.00157108	0.00561749	-0.0623586	0.978476	1	-0.846016	0.010679	0.0282782	0.175752	0.840273	1	2.47486	3.68336e-06	2.11185e-05	1.24985	0.00242001	0.0252984
O31463	0.553767	0.0351492	0.357396	0.363572	0.617732	1	-0.0466353	0.940936	1	1.10815	0.0070813	0.020167	-0.2035	0.538184	1	-0.093637	0.96894	1	-0.450687	0.0668504	0.328324	-0.738096	0.0127637	0.0253617	-0.613837	0.164896	0.461663
O31472	-0.119283	0.696378	1	-0.0930851	0.88774	1	-0.357252	0.0701928	0.219605	-0.48823	0.230338	0.363156	-0.0526794	0.96512	1	-0.312742	0.497542	0.687285	-0.0775125	0.873388	1	0.0155845	0.99627	1	0.157753	0.780221	1
O31474	1.68872	0.650932	1	-0.0222494	0.963622	1	-0.379979	0.242934	0.542298	-0.32388	0.924914	1	-1.94459	0.107074	0.74722	1.0141	0.033501	0.0722636	0.0498424	0.993052	1	1.0855	0.0207549	0.0386999	0.357667	0.603373	0.956504
O31475	-0.0268678	0.999985	1	-0.242242	0.101482	0.682576	0.407568	5.04087e-05	0.000659366	1.05051	2.24306e-07	2.42382e-06	0.0219669	0.999999	1	-0.53462	0.00570554	0.0168767	0.103224	0.922608	1	-0.782759	4.18145e-08	3.95793e-07	0.662208	0.00219025	0.0233657
O31484	0.562275	0.00112886	0.0381613	0.0819915	0.788784	1	0.477157	0.0125914	0.06036	2.50245	1.89371e-05	0.00012262	0.190378	0.602136	1	2.38751	3.66328e-07	3.4549e-06	0.131486	0.659235	1	5.29423	2.17322e-06	1.36571e-05	0.329034	0.341176	0.70204
O31488	0.0033251	0.999777	1	0.652222	0.19117	0.884015	2.14155	0.395897	0.739254	-1.56002	0.00562642	0.0166238	0.0861852	0.856939	1	-0.594795	0.0615738	0.119788	0.164589	0.572705	1	-0.0325555	0.996729	1	3.04563	0.00822815	0.0631906
O31489	-0.07998	0.985154	1	-0.052093	0.999434	1	-0.174018	0.351738	0.683774	-0.382824	0.0237974	0.0545288	-0.180763	0.768363	1	-0.436307	0.00245478	0.00820257	-0.183547	0.00997708	0.0821495	-0.518188	2.175e-08	2.18591e-07	-0.363697	0.0404572	0.191473
O31494	0.249542	0.457761	1	0.149241	0.336208	1	-0.193518	0.092742	0.27094	0.476331	0.27582	0.418635	-0.204328	0.881391	1	3.24475	0.0144929	0.0363791	0.0930691	0.627787	1	4.07499	0.01101	0.0223201	0.251799	0.538785	0.905408
O31498	-0.0971623	0.998743	1	-0.0630042	1	1	0.0575675	0.990697	1	-1.30302	5.42222e-18	3.71422e-16	-0.0860077	0.998978	1	-1.11831	5.27267e-17	3.2678e-15	-0.157378	0.0971519	0.415249	-1.2644	2.84695e-18	2.00287e-16	-0.186186	0.839324	1
O31500	0.0110773	0.999746	1	-0.274833	0.146166	0.800988	0.0701588	0.886175	1	-0.762283	0.00456492	0.013963	0.183903	0.676182	1	-0.629197	0.0144112	0.0362789	0.260291	0.15993	0.562249	-0.0964614	0.944691	1	0.538704	0.0859024	0.31405
O31501	-0.231007	0.0452431	0.411775	-0.275795	1.8305e-05	0.000992664	0.0513116	0.999325	1	-0.487194	0.00336299	0.010834	-0.0659725	0.999941	1	-0.0463418	0.999999	1	-0.0269576	1	1	0.195132	0.512056	0.646089	0.358551	0.0757201	0.289983
O31502	0.0564677	0.992745	1	0.0304103	0.999989	1	-0.126776	0.924487	1	-1.05755	0.00129745	0.00477688	-0.259432	0.376059	1	-0.818991	2.10194e-05	0.000128738	0.0281061	0.999436	1	-0.957169	0.000257569	0.000866218	-0.0875673	0.972219	1
O31503	-0.0636784	0.970911	1	-0.0199075	0.984389	1	-0.355789	0.00568014	0.031552	-0.6189	0.00275214	0.00906124	0.015682	0.99995	1	-0.522275	0.0154664	0.0384632	0.00955603	0.999947	1	-0.646323	0.000469811	0.00145412	-0.025238	0.999761	1
O31504	-0.080369	0.897706	1	0.175059	0.0985873	0.665006	-0.289331	0.396531	0.739907	-0.328112	0.627562	0.812305	0.129312	0.819418	1	-0.297606	0.52428	0.716754	-0.218451	0.759739	1	-0.629887	0.0317928	0.0547333	-0.471373	0.10191	0.343048
O31506	-0.0302757	0.999977	1	-0.226952	0.675235	1	1.4582	9.73376e-13	7.45206e-11	0.148117	0.95274	1	0.332868	0.188593	0.945874	-0.965224	7.01621e-07	6.12859e-06	0.548681	0.00249577	0.0276446	1.64588	2.74486e-06	1.63873e-05	3.32273	5.33259e-09	4.20628e-07
O31509	-0.0581004	0.996756	1	-0.181133	0.968713	1	-0.28024	0.843695	1	0.192109	0.979073	1	0.0726237	0.966184	1	-0.208045	0.898194	1	-0.264356	0.534509	1	-0.679471	0.0226296	0.0417765	-0.236439	0.806502	1
O31512	-0.180912	0.735103	1	-0.137777	0.591111	1	0.427552	0.972052	1	0.0907872	0.916847	1	0.0202462	0.977398	1	4.48287	0.00349614	0.0110981	0.539375	0.0559819	0.29141	4.16969	0.00887127	0.0185477	0.947683	0.130975	0.402036
O31513	0.0544898	0.953634	1	0.212495	0.399613	1	0.298148	0.0192169	0.0830922	0.770771	0.00455074	0.013936	0.206877	0.548047	1	0.231346	0.697795	0.886895	0.0936496	0.99947	1	0.351811	0.0925533	0.139729	0.380524	0.371313	0.735001
O31518	-0.0124619	1	1	0.638632	0.00617881	0.0974754	-0.259746	0.570739	0.925053	0.31431	0.999532	1	1.24393	0.000705302	0.0427978	6.50879	2.17383e-08	2.80123e-07	0.752278	0.0808265	0.375825	5.88187	1.3114e-08	1.39901e-07	0.894751	0.00188802	0.0208242
O31521	-0.474189	0.879948	1	0.601474	0.0726587	0.553174	-0.112204	0.749967	1	1.33326	0.682488	0.865749	-0.246618	0.473567	1	2.70362	0.00068194	0.00271421	0.602769	0.109296	0.447324	4.01693	1.12691e-05	5.6848e-05	0.84182	0.0488922	0.216072
O31523	-0.286272	0.991069	1	0.74759	0.052882	0.459169	0.0235327	1	1	1.83347	0.658508	0.844383	1.03806	0.022397	0.371334	3.77124	0.00162895	0.00574545	1.04874	0.00627947	0.0565587	8.3585	8.09458e-06	4.23096e-05	1.15398	0.00711432	0.0566317
O31524	0.817976	0.965323	1	0.566228	0.12475	0.740134	0.0525012	0.890389	1	-1.78879	0.172324	0.284438	-2.63344	0.795368	1	6.26121	0.0652033	0.125629	2.99524	0.156213	0.557018	7.17166	0.00677336	0.0146437	0.904753	0.21765	0.540064
O31528	0.252351	0.686963	1	0.702169	0.0196351	0.232319	0.14591	0.845869	1	1.03637	0.00130228	0.00478791	0.198018	0.563924	1	8.12772	4.25585e-06	3.16514e-05	1.08782	2.3352e-05	0.000547614	6.13353	0.000191241	0.00066285	1.27607	0.0069605	0.0555772
O31534	-0.30045	0.366364	1	-0.122559	0.0698385	0.543356	-0.395037	3.65663e-05	0.000508995	0.693041	0.0779678	0.146746	0.318314	0.293004	1	0.401649	0.291682	0.447934	-0.321423	0.425095	0.948341	0.478311	0.540579	0.675205	-0.419997	0.195955	0.509141
O31535	0.567721	0.0691028	0.525949	-0.00882538	0.999709	1	0.109118	0.874289	1	0.0928408	0.92132	1	-0.0684615	0.903218	1	0.595721	0.0516502	0.103181	-0.148185	0.517309	1	0.436146	0.281632	0.379053	-0.727321	0.0860922	0.314303
O31544	-0.0353326	0.991813	1	0.0554068	0.818326	1	-0.0574922	0.943191	1	1.42568	0.000589823	0.00245257	0.119395	0.920148	1	0.960269	0.00229241	0.00772946	-0.0184338	0.9959	1	1.88213	6.45912e-06	3.48097e-05	0.444215	0.140059	0.421026
O31545	-0.193112	0.750841	1	-0.0505695	0.899251	1	-0.0243412	0.998656	1	-0.68473	0.000663717	0.00270369	-0.0917146	0.968249	1	-0.815894	4.64042e-05	0.000258706	-0.133249	0.761861	1	-0.612264	0.000302757	0.000996303	0.325479	0.256824	0.596566
O31546	-0.195181	0.43529	1	-0.276865	0.351577	1	-0.152683	0.528989	0.882101	-0.436234	0.0362189	0.0770243	0.229529	0.466186	1	0.0938791	0.991181	1	0.207473	0.159491	0.562249	-0.306606	0.914217	1	0.00731789	1	1
O31550	0.433935	0.0169283	0.225971	0.487823	3.01953e-05	0.00147143	-0.108017	0.3899	0.733298	6.79207	4.58848e-11	1.0858e-09	0.298951	0.239682	1	1.0743	2.76788e-06	2.1636e-05	0.201406	0.623016	1	2.36155	1.40376e-09	1.92315e-08	0.724971	0.00375447	0.0349031
O31551	-0.804221	0.0135571	0.203216	-0.106418	0.556143	1	-0.419429	0.0535401	0.179363	3.35334	0.000141732	0.000714976	0.231319	0.60515	1	4.33147	1.69647e-07	1.78061e-06	0.420005	1.19066e-05	0.00031306	2.92983	1.12277e-06	7.77281e-06	0.0288106	0.99965	1
O31555	-0.819009	0.973128	1	0.613979	0.262502	1	0.910143	0.00754874	0.0400191	-1.85214	0.0576018	0.112905	0.505043	0.989813	1	3.58556	0.0173256	0.0422666	5.1103	0.00364799	0.0372318	5.0976	0.00375833	0.00867403	2.49497	0.00945355	0.0693172
O31556	0.204795	0.69927	1	0.173059	0.543494	1	0.589034	0.00194365	0.0137109	-0.164676	0.850854	1	0.352922	0.248058	1	2.17565	9.41646e-05	0.00047502	1.81265	9.52913e-05	0.00185107	4.61089	3.479e-07	2.68036e-06	2.93968	9.87076e-06	0.000356856
O31560	0.180846	0.556175	1	0.0156806	0.999963	1	0.185282	0.0615561	0.19806	0.979415	0.000309693	0.00141179	-0.24156	0.429866	1	0.278669	0.583649	0.778299	-0.189206	0.199069	0.628057	0.425263	0.00216912	0.00532685	0.0550392	0.996419	1
O31562	0.0677521	0.917753	1	0.0867612	0.761376	1	0.0580158	0.815886	1	0.0955941	0.949291	1	-0.0914123	0.89511	1	-0.170359	0.717413	0.907548	-0.083517	0.76716	1	-0.431441	0.0137198	0.0269936	0.00954554	0.999849	1
O31564	-0.263461	0.695112	1	-0.053631	0.993907	1	0.353302	0.252177	0.553807	-0.423391	0.308762	0.46005	-0.11166	0.838292	1	-0.630153	0.0463325	0.0948141	-0.0258826	0.991155	1	-0.238562	0.604831	0.743917	-0.0991124	0.915586	1
O31567	0.158876	0.496335	1	0.102792	0.90507	1	-0.0201952	0.999995	1	1.40671	2.836e-10	5.55047e-09	0.12033	0.942063	1	0.936685	5.14609e-09	7.40071e-08	0.223346	0.0772881	0.364458	1.46459	4.28866e-10	6.56144e-09	0.454208	0.0477505	0.212107
O31569	0.296562	0.598641	1	0.134231	0.849568	1	-0.0128091	0.993977	1	-0.276202	0.760146	0.938198	-0.243169	0.454156	1	-0.470732	0.256252	0.400856	-0.0402881	0.97785	1	0.0661984	0.91915	1	0.0530669	0.952609	1
O31570	0.493678	0.00175967	0.0508935	0.226	0.0174954	0.218944	0.482049	3.16784e-06	6.15364e-05	1.35419	1.68131e-08	2.2794e-07	-0.0753152	0.988159	1	0.388215	0.010077	0.027002	-0.101542	0.856652	1	0.810924	2.99504e-06	1.75587e-05	0.259072	0.433852	0.799233
O31571	0.0387595	0.997747	1	-0.0836399	0.641868	1	-0.213006	0.277931	0.587881	0.382522	0.165706	0.27491	0.0155467	0.999999	1	-0.0115419	1	1	0.0419161	0.995508	1	-0.347326	0.0179025	0.0339652	-0.12778	0.92976	1
O31575	0.0635911	0.981949	1	0.115073	0.68405	1	0.453019	0.260133	0.565677	-0.254789	0.564317	0.748684	0.0859004	0.931298	1	-0.38647	0.320478	0.48192	-0.0702678	0.86536	1	-0.736967	0.102173	0.152324	-0.529472	0.225436	0.550478
O31576	0.22244	0.311804	1	0.0674816	0.844326	1	-0.203771	0.171758	0.420194	-0.19448	0.644573	0.830194	-0.0945646	0.886814	1	-0.269102	0.434725	0.615073	0.029031	0.964547	1	-0.403583	0.0198867	0.0372328	-0.409722	0.196594	0.509295
O31578	0.11396	0.874015	1	0.345498	0.981913	1	1.48699	0.00823732	0.0429694	-0.505986	0.489945	0.669799	-0.0227324	0.981245	1	-0.92067	0.991379	1	-1.87996	0.0520325	0.27813	-0.662029	0.407408	0.527866	-1.07242	0.0729546	0.284111
O31581	-0.292795	0.984544	1	0.188489	0.80553	1	0.0224673	0.999497	1	0.537039	0.350646	0.511334	-0.372483	0.153409	0.85503	1.66922	4.96001e-06	3.62666e-05	0.287341	0.0226869	0.15599	2.11946	1.61412e-07	1.31299e-06	0.595134	0.0308217	0.159592
O31582	-0.143926	0.706677	1	-0.210044	0.943745	1	-0.33224	0.0142726	0.0662359	-0.832638	9.41855e-05	0.000499317	0.114449	0.909117	1	-0.852433	5.48465e-05	0.000296809	0.198463	0.677683	1	-0.493828	0.014915	0.028859	0.273422	0.432848	0.798515
O31583	0.148969	0.580938	1	-0.431838	0.180629	0.869126	0.49005	0.46015	0.812049	0.581228	0.137082	0.235216	-0.0800199	0.983479	1	-1.73135	0.00865332	0.0237351	-1.32874	0.00320795	0.0338068	-0.187021	0.7733	0.905895	0.398966	0.975083	1
O31584	-0.26736	0.490108	1	-0.760569	0.00961236	0.138237	2.24409	0.0489308	0.169053	-1.16433	0.00634426	0.0185552	0.134147	0.720605	1	-2.49248	0.000211443	0.00098283	-0.292163	0.361414	0.869582	-8.89694	0.000240853	0.000813879	-0.132214	0.800845	1
O31588	0.0502207	0.967006	1	-0.285002	0.107541	0.699137	-0.0942005	0.90997	1	-1.07544	0.000184464	0.000896578	-0.461129	0.104826	0.736065	-0.283982	0.264245	0.411628	-0.367971	0.0140785	0.109392	-0.0370236	0.997227	1	-0.250601	0.471892	0.837982
O31590	0.012587	0.997479	1	-0.0375945	0.999807	1	-0.108253	0.875932	1	-0.791118	0.00332835	0.0107357	0.0937043	0.889134	1	-0.759066	0.00408333	0.0126836	0.0240539	0.975311	1	-1.05338	0.00149193	0.00382696	-0.534675	0.103336	0.346183
O31593	-0.561951	0.0254366	0.29825	-0.460392	0.0109968	0.153074	-0.709371	0.000275799	0.00283757	-0.359855	0.490946	0.670479	0.407103	0.272364	1	0.205566	0.549796	0.743825	0.497043	0.0120025	0.0949623	1.56339	0.0041125	0.00941499	2.06114	0.0146612	0.0958875
O31594	0.409817	0.411292	1	0.253222	0.0958728	0.658462	-0.0265942	0.983994	1	-0.0808891	0.957122	1	-0.456557	0.217206	1	3.78985	0.00057151	0.00234274	-0.149141	0.708558	1	2.13281	0.00177656	0.00445938	-0.830127	0.0423518	0.197566
O31601	-0.189037	0.392287	1	0.18837	0.721859	1	-0.185569	0.857183	1	0.386162	0.39983	0.56903	-0.116971	0.799259	1	-0.729407	0.0113883	0.0298829	0.0998876	0.955928	1	4.15143	0.000618245	0.00184764	0.79165	0.0894152	0.320148
O31602	-0.37954	0.0893578	0.608867	-0.0883314	0.784436	1	0.237023	0.11701	0.319599	-0.888885	0.00182252	0.00638497	-1.07679	0.0188115	0.331415	-0.709031	0.00582369	0.0171483	0.343339	0.012843	0.100998	2.47712	1.68146e-05	7.98691e-05	-0.212641	0.572416	0.932843
O31605	-0.232762	0.0603038	0.482987	-0.0746761	0.972733	1	-0.0888881	0.973943	1	0.467564	0.0470523	0.0960605	-0.308064	0.118056	0.789972	1.02662	5.06292e-15	2.09187e-13	-0.181104	0.139796	0.528742	1.18819	3.69794e-15	1.52789e-13	-0.0105522	1	1
O31607	0.142505	0.902025	1	-0.195337	0.994056	1	0.369181	0.75487	1	-0.414546	0.26422	0.404567	-0.299879	0.324055	1	0.576251	0.0401707	0.0842581	-0.0964874	0.765908	1	0.935582	0.0824275	0.126059	-0.400448	0.205001	0.520096
O31609	0.0997884	0.842252	1	0.190821	0.343219	1	-0.0179833	0.994604	1	-0.100098	0.985704	1	0.0774975	0.929095	1	-0.608527	0.0183746	0.0440563	-0.153745	0.743723	1	-0.290979	0.275943	0.372551	-0.178216	0.680023	1
O31610	0.0247897	0.995969	1	-0.102357	0.574258	1	-0.0932742	0.798845	1	-0.500531	0.0942499	0.171861	-0.119605	0.793145	1	-0.444249	0.0537159	0.106491	-0.0841418	0.718302	1	-0.50962	0.022797	0.0419494	-0.45119	0.210072	0.527748
O31611	0.0538065	0.981761	1	0.220071	0.0353793	0.350161	-0.0254875	0.999703	1	0.106074	0.981176	1	-0.0963383	0.94897	1	0.0998231	0.977305	1	-0.0893329	0.671854	1	0.18172	0.626234	0.7653	-0.0586291	0.997079	1
O31612	0.057614	0.975151	1	0.0852046	0.713258	1	0.0273032	0.999779	1	-0.0413407	0.999897	1	-0.155909	0.724386	1	-0.231747	0.812655	0.989865	-0.144262	0.518228	1	0.215702	0.849403	0.974437	-0.00762651	0.999995	1
O31613	-0.110725	0.645548	1	0.0356236	0.894681	1	0.0707109	0.912073	1	-0.768125	0.016318	0.0406079	-0.280805	0.372837	1	-0.380277	0.315511	0.476377	-0.249331	0.362131	0.869582	-0.368162	0.27978	0.376949	-0.0921343	0.935903	1
O31615	-1.4822	0.33008	1	-0.297741	0.722989	1	0.821358	0.790816	1	-4.18248	0.00359027	0.0114528	-2.76631	0.0343864	0.456672	-2.57002	0.197496	0.324546	-1.55349	0.619047	1	-2.98438	0.0314977	0.0544412	-2.4771	0.0215366	0.127699
O31622	-2.39053	0.0761232	0.553488	-0.120325	0.826917	1	0.791462	0.00366546	0.0226095	2.20416	0.0872217	0.161134	-0.0606741	0.9216	1	-3.02613	0.0385141	0.0811715	-0.41222	0.192611	0.61754	9.76032	0.00125678	0.00332122	12.5146	3.8881e-08	2.4097e-06
O31626	0.268287	0.677714	1	0.571492	0.964772	1	-1.25297	0.932474	1	-1.53705	0.0202468	0.0482181	-0.0284881	0.967123	1	-4.08489	0.0713671	0.135895	-0.115391	0.995139	1	-1.39434	0.298066	0.399519	0.0439194	0.994614	1
O31628	0.165402	0.623374	1	0.115735	0.683596	1	0.142979	0.713843	1	-0.208973	0.797706	0.971201	-0.116723	0.844365	1	-0.279196	0.398406	0.572324	-0.080977	0.97306	1	-0.686428	0.132099	0.19029	-0.156574	0.739132	1
O31629	0.434072	0.000180068	0.00808134	0.509206	0.00753289	0.115342	0.09617	0.631263	0.9743	1.17152	5.6989e-08	6.83606e-07	-0.253637	0.364378	1	2.05396	3.29993e-12	8.25935e-11	0.177018	0.690389	1	2.27048	1.56404e-09	2.09472e-08	-0.0657756	0.998714	1
O31630	0.219283	0.13761	0.760509	0.237664	0.0638497	0.51262	-0.0886817	0.5867	0.937495	1.42116	5.08883e-07	5.01751e-06	-0.176212	0.661616	1	1.00691	4.28832e-06	3.1802e-05	0.042189	0.993761	1	1.536	4.36042e-07	3.29276e-06	0.208789	0.622971	0.969273
O31631	0.707046	2.58044e-06	0.000223896	0.0887933	0.430297	1	0.490862	1.63566e-05	0.00025193	2.27727	2.49755e-08	3.28339e-07	-0.536347	0.0463098	0.512955	0.498746	0.00113178	0.00418422	-0.352009	0.00487573	0.0470056	-0.38431	0.0171911	0.032663	0.000694812	1	1
O31632	0.76134	0.00599552	0.12386	-0.132789	0.721408	1	1.09972	5.14227e-05	0.000669266	2.29429	7.62754e-06	5.59281e-05	-0.486199	0.113929	0.770275	-0.0885731	0.915926	1	-0.49932	0.0060403	0.0549751	-1.49824	8.6563e-05	0.000327505	0.900298	0.0149787	0.0974738
O31633	0.0955967	0.873443	1	0.0624409	0.911592	1	0.13571	0.611668	0.957985	2.22637	4.20727e-06	3.32873e-05	-0.0511539	0.988058	1	1.97358	6.85466e-06	4.86176e-05	-0.202378	0.437576	0.967724	2.17492	1.38491e-06	9.26712e-06	0.133995	0.844069	1
O31634	3.40267	0.00443532	0.101304	0.343762	0.224674	0.944792	-0.126486	0.446382	0.798578	6.61429	0.00222226	0.00757138	-2.02231	0.0520236	0.54167	3.51868	0.000438565	0.00185623	-0.388799	0.0811291	0.376433	2.30351	0.00127471	0.00335836	-0.225827	0.524428	0.892197
O31635	-0.270414	0.346686	1	0.0646777	0.995589	1	-0.494445	0.0237539	0.097526	0.0458274	0.998917	1	0.63153	0.0325909	0.451245	1.10065	0.000927204	0.00354928	0.620026	0.0289445	0.181925	1.11208	0.00167737	0.00425406	0.572918	0.049224	0.21717
O31636	0.512735	0.645577	1	0.0262454	0.861207	1	-0.620207	0.22381	0.511481	-0.65325	0.529867	0.711318	0.231354	0.746449	1	-0.305896	0.760915	0.944972	-0.401641	0.720281	1	-0.223991	0.865833	0.988493	0.337638	0.493907	0.85881
O31638	0.398337	0.193035	0.865201	0.0706716	0.676638	1	-0.374474	0.100143	0.287401	2.39725	0.000276317	0.00128668	0.187233	0.576989	1	1.29198	0.000805077	0.00314657	-0.0195705	0.991115	1	1.29657	0.0017356	0.00437345	-0.0109873	0.997878	1
O31639	0.377045	0.165123	0.816923	0.280977	0.168197	0.848482	-0.641113	0.0107373	0.0531354	1.59718	0.003937	0.0124181	-0.119315	0.763026	1	1.06286	0.0125689	0.0324895	0.00845797	0.997626	1	0.0247407	0.9922	1	-0.960845	0.0441241	0.203283
O31641	0.046246	0.935197	1	0.0443142	0.728204	1	-0.199586	0.46998	0.820087	0.251518	0.569794	0.753262	0.0769026	0.857972	1	0.495968	0.0840596	0.157189	0.19053	0.325983	0.826225	0.527623	0.0596513	0.0949097	0.187449	0.604501	0.956757
O31642	-0.0917857	0.795953	1	-0.161764	0.25807	0.996672	-0.139191	0.986562	1	-0.141241	0.785914	0.962474	0.0671152	0.950254	1	0.512156	0.119131	0.210378	0.137003	0.0602367	0.307105	0.201229	0.626198	0.7653	-0.167279	0.707474	1
O31644	-0.0317821	0.981526	1	-0.111046	0.79716	1	-0.230978	0.589129	0.939071	0.264483	0.478836	0.658431	-0.570044	0.137554	0.828122	0.559365	0.0433768	0.0896109	0.504737	0.199448	0.628057	0.684618	0.0240486	0.0438059	0.104777	0.895586	1
O31645	0.0694211	0.99685	1	0.101105	0.902251	1	-0.607868	1.45716e-06	3.10901e-05	-0.206664	0.779484	0.955783	-0.259676	0.323915	1	0.0988402	0.999161	1	-0.0978918	0.760496	1	-0.161048	0.902455	1	-0.551215	0.00874492	0.065411
O31646	0.0840129	0.973644	1	0.24269	0.0271302	0.288245	-0.467689	0.000997531	0.00791638	-0.053841	0.998583	1	8.19126e-05	1	1	0.197064	0.687512	0.878112	0.0731794	0.92598	1	-0.125858	0.921316	1	-0.308568	0.302679	0.655469
O31650	0.155325	0.446936	1	0.0201691	0.970552	1	-0.0952202	0.472887	0.822811	0.159137	0.856571	1	-0.150484	0.712972	1	0.246213	0.386765	0.559411	-0.00300768	0.999981	1	0.521187	0.00415726	0.00950909	0.0778239	0.943911	1
O31654	0.077213	0.875378	1	0.0450221	0.962861	1	0.285832	0.314857	0.629956	-1.20081	0.00922584	0.0254031	-0.350727	0.355986	1	-0.678669	0.0527145	0.104985	-0.230091	0.338159	0.839112	0.168424	0.646575	0.783901	0.189138	0.879928	1
O31655	-0.0906798	0.87214	1	-0.273674	0.534011	1	1.25582	0.00132262	0.0101857	-0.583543	0.0282927	0.0623589	-0.192984	0.578657	1	0.0101493	1	1	0.210989	0.572566	1	0.492803	0.560212	0.696896	0.55349	0.149519	0.437794
O31656	0.04812	0.994276	1	-0.00436371	0.999896	1	0.0685617	0.944762	1	0.169171	0.868527	1	-0.0986577	0.947261	1	-0.148999	0.831084	1	-0.0741928	0.833722	1	-0.290439	0.113905	0.166816	-0.362098	0.174765	0.474361
O31657	-0.272684	0.0688615	0.525649	-0.165045	0.271458	1	0.396921	7.24203e-05	0.000878009	-0.917158	0.00261295	0.00867539	-0.087699	0.954091	1	0.209434	0.537285	0.730315	0.0573216	0.834918	1	2.61106	4.79881e-09	5.62672e-08	1.06822	0.00282263	0.0284137
O31661	0.192365	0.39809	1	-0.397784	0.189152	0.884015	0.844712	0.00483413	0.028033	0.342452	0.244903	0.380699	0.489011	0.177644	0.917474	-0.0922414	0.861854	1	0.373683	0.0953114	0.411629	0.122191	0.835217	0.961127	1.19267	0.050066	0.219397
O31662	0.514083	0.000567655	0.0211087	-0.0815612	0.961981	1	0.383822	6.93271e-05	0.000855253	0.687905	0.000149403	0.000746486	-0.0139728	1	1	0.294234	0.207051	0.336846	0.160268	0.370737	0.879795	-0.251342	0.167635	0.23574	0.673521	0.00149944	0.0175813
O31663	0.499647	0.0362679	0.363098	-0.622841	0.000699743	0.0210499	0.675208	6.97687e-09	2.6707e-07	0.829651	2.58559e-06	2.17809e-05	-0.147555	0.854197	1	-0.769029	1.39956e-05	8.97305e-05	-0.436928	0.00255395	0.0279802	0.0739015	0.999989	1	0.68483	0.00123989	0.0152237
O31664	0.583231	0.000347026	0.0136865	0.0698114	0.990542	1	-0.0458888	0.93391	1	1.26366	5.26202e-06	4.00498e-05	-0.0752235	0.985101	1	0.847446	3.77895e-06	2.82661e-05	0.0421926	0.950089	1	0.794233	1.62779e-06	1.06999e-05	0.128144	0.909571	1
O31665	0.429283	0.0359292	0.361096	0.0174939	0.999641	1	0.210595	0.112978	0.311859	0.938084	0.00022474	0.00106752	-0.0699083	0.98649	1	0.163361	0.917879	1	-0.0328583	0.999215	1	-0.435952	0.000885918	0.002469	0.00149328	1	1
O31666	0.544673	0.0208457	0.262751	0.195771	0.93335	1	0.0892487	0.959458	1	1.28791	0.00102787	0.00390021	-0.0155159	0.999681	1	1.11845	0.00266146	0.00878047	0.14349	0.425388	0.948341	0.838794	0.00475959	0.0107266	0.122967	0.897876	1
O31667	0.496302	0.0308291	0.325308	0.0531697	0.81675	1	0.27015	0.169193	0.415873	1.42931	0.00149931	0.00539047	-0.0233157	0.994393	1	0.848492	0.00109626	0.00408235	-0.0455985	0.976703	1	0.461347	0.0135927	0.0267689	0.183481	0.683579	1
O31669	0.56098	0.0151379	0.209969	-0.0545637	0.988253	1	0.591036	2.73883e-06	5.44212e-05	1.19165	7.53086e-07	7.10247e-06	-0.00585563	1	1	1.05656	2.35011e-07	2.38959e-06	0.260565	0.157743	0.558801	0.329268	0.242461	0.330779	0.155092	0.877226	1
O31671	-0.0538967	0.999768	1	0.0339087	0.999933	1	-0.164161	0.585676	0.937495	0.288591	0.51031	0.692924	0.0583042	0.996827	1	0.0694029	0.996151	1	0.0792926	0.991387	1	0.565145	0.000205242	0.000705738	0.220111	0.605181	0.957039
O31672	-0.142116	0.44683	1	-0.119586	0.315931	1	-0.264344	0.00899443	0.0462698	-0.571229	0.0263717	0.0591263	0.26806	0.408245	1	-0.501957	0.0188138	0.044907	0.276601	0.0106847	0.0866427	-0.75141	0.00485352	0.0109194	0.0304674	0.982104	1
O31673	-1.04514	0.000119383	0.00575469	-0.133621	0.983439	1	-0.0135761	1	1	-6.30107	1.34635e-23	2.19034e-21	-0.518562	0.00465976	0.137375	-5.3386	1.4487e-14	5.62831e-13	-0.688418	0.0258306	0.169363	-2.18829	0.00296131	0.00698847	-1.00079	0.208577	0.526603
O31675	-0.147147	0.659585	1	-0.155441	0.201047	0.904807	0.108042	0.789752	1	-1.30846	0.000345826	0.00154937	-0.000545061	1	1	-0.57496	0.186779	0.308718	0.288752	0.0637191	0.318108	-1.50181	5.91601e-05	0.000232268	-0.176684	0.748564	1
O31676	-0.0783856	0.791904	1	-0.123736	0.450066	1	0.749455	0.00777292	0.0408745	-1.01849	0.0149722	0.0378744	0.244154	0.495352	1	0.201398	0.821148	0.99648	0.188112	0.240131	0.699922	-0.726217	0.0339617	0.0578927	-0.229073	0.531547	0.897869
O31677	-0.269424	0.234077	0.943193	0.0162434	0.985575	1	0.171375	0.451005	0.804087	-0.707646	0.0197768	0.0473589	-0.0565747	0.984557	1	-0.7047	0.00410725	0.0127276	-0.145882	0.724146	1	-0.540847	0.00705981	0.0151748	0.312758	0.327238	0.686529
O31678	-0.131052	0.622886	1	-0.039037	0.94215	1	0.605103	1.47239e-05	0.000230906	-0.998822	0.000216224	0.00103272	0.0990256	0.874439	1	-0.827896	0.000979605	0.00370089	0.157174	0.144131	0.537499	-1.40657	6.37408e-05	0.000249125	-0.0811758	0.944222	1
O31684	0.0421837	0.942733	1	-0.10304	0.532168	1	0.0512024	0.908458	1	0.58966	0.0320697	0.0692185	-0.304701	0.331957	1	0.825702	0.00488416	0.0147857	-0.0686666	0.914935	1	1.10329	0.000763118	0.00218525	0.34084	0.478252	0.841602
O31688	0.0185922	1	1	-0.22463	0.229685	0.94765	-0.475682	0.00644403	0.0348728	2.19687	1.90801e-07	2.08678e-06	1.05029	0.000442538	0.032329	4.18694	3.79099e-16	1.97359e-14	0.454577	6.59847e-06	0.000197377	2.36162	4.80679e-11	9.0015e-10	0.0844502	0.993408	1
O31689	-0.0763777	0.973127	1	-0.0994956	0.703905	1	-0.0499006	0.984578	1	-0.253895	0.485004	0.666208	-0.246489	0.398885	1	-0.510143	0.841287	1	-0.392594	0.00524627	0.0492998	-0.355294	0.0731122	0.113146	-0.202029	0.798776	1
O31690	-1.34012	0.209449	0.901042	-0.392239	0.451596	1	-0.146636	0.656659	0.996085	8.57829	0.00376587	0.0119398	0.0526617	0.914034	1	0.22325	0.756625	0.941442	-0.0329842	0.987102	1	0.714238	0.0467788	0.0765338	0.358017	0.338662	0.701022
O31691	-0.12239	0.657645	1	-0.0880897	0.889106	1	0.0578536	0.620521	0.962011	-0.487671	0.0261711	0.0587777	0.0461233	0.992315	1	-0.735162	0.00023771	0.00109129	0.107397	0.634763	1	-0.039707	0.995493	1	0.438259	0.117034	0.37106
O31699	-0.0771132	0.96262	1	-0.187154	0.0519408	0.456763	-0.257688	0.0134428	0.0635054	0.683942	0.122697	0.214637	-0.126035	0.848478	1	0.665719	0.00258411	0.0085578	-0.10521	0.334422	0.83245	1.28978	3.45798e-05	0.000147559	0.343129	0.270301	0.61342
O31701	0.37583	0.48206	1	0.30711	0.869707	1	-0.301075	0.695853	1	-0.677847	0.156468	0.262597	-0.270308	0.619248	1	-1.28521	0.0508413	0.1018	-0.0316222	0.999987	1	-0.274652	0.631727	0.770203	0.262569	0.708293	1
O31702	0.129735	0.786325	1	-0.0957682	0.956176	1	-0.265868	0.659998	0.999684	-1.10223	0.0030153	0.00984796	-0.316872	0.32088	1	-0.593739	0.0287096	0.0636551	-0.0537683	0.993476	1	-0.363069	0.255019	0.346459	-0.366017	0.268126	0.612221
O31703	0.0773691	0.99522	1	0.194494	0.154012	0.808231	0.0135569	0.999997	1	-0.612504	3.43854e-05	0.000206709	-0.150808	0.834371	1	0.158561	0.900117	1	-0.0214291	0.999971	1	0.273781	0.228452	0.312979	-0.0872512	0.994631	1
O31705	0.0678009	0.881625	1	0.256005	0.0691064	0.541819	-0.0410876	0.935002	1	-0.780246	0.00106823	0.00402986	-0.129992	0.781194	1	-0.00660392	0.999964	1	-0.119917	0.530134	1	0.337112	0.0132308	0.0261501	-0.212904	0.563361	0.927406
O31707	-0.522274	0.697637	1	-0.0591694	0.867876	1	0.302519	0.862999	1	8.7972	9.24436e-05	0.000491083	2.34455	0.0770969	0.653691	2.79221	0.0274949	0.0614329	-0.212113	0.776454	1	4.74186	0.00624859	0.0136224	1.00924	0.419922	0.785241
O31709	-0.125172	0.636309	1	-0.184248	0.184872	0.878144	-0.128171	0.625012	0.967294	-0.116892	0.903818	1	-0.120685	0.839338	1	0.11871	0.952581	1	0.187612	0.198742	0.628057	0.331814	0.0534231	0.0865878	0.609724	0.0934836	0.329915
O31710	-0.155224	0.801373	1	-0.206703	0.14094	0.78538	-0.172302	0.428706	0.777204	0.441599	0.00198228	0.00686154	0.199454	0.621983	1	0.471177	0.0019516	0.00674862	0.304023	0.00109969	0.0138285	0.898071	1.08175e-10	1.88979e-09	0.503263	0.0128869	0.0879885
O31711	-0.190668	0.492459	1	-0.304933	0.00141538	0.035088	-0.0273279	0.988327	1	0.39373	0.293861	0.44215	0.13689	0.749571	1	0.368759	0.173311	0.289556	0.34513	0.00886929	0.074234	0.40322	0.082513	0.126059	0.486114	0.165015	0.461663
O31712	-0.173888	0.5582	1	-0.332455	0.044557	0.415851	-0.0216401	0.999165	1	0.0976636	0.935693	1	0.0362566	0.9904	1	0.418076	0.106416	0.191564	0.290132	0.0882741	0.394807	1.02629	0.000384099	0.00122676	0.170357	0.69971	1
O31713	-0.539684	0.224165	0.923262	-0.0450234	0.9941	1	-0.279212	0.307959	0.621823	0.193868	0.815198	0.986041	0.261431	0.419883	1	-0.0409094	0.983331	1	-0.176259	0.442157	0.973717	-0.723354	0.0723176	0.112049	-0.671873	0.102137	0.343048
O31714	-0.09794	0.849819	1	-0.0377308	0.999868	1	-0.403176	0.00123139	0.00953957	-0.519831	0.012882	0.0335317	0.0335205	0.998808	1	-0.662131	0.0114607	0.029982	0.00461817	0.99997	1	-0.681934	0.00132872	0.00345866	-0.372654	0.476217	0.839832
O31716	-0.121552	0.916905	1	-0.122577	0.731393	1	-0.0325654	0.999999	1	-0.787245	5.54932e-09	8.75447e-08	-0.0399392	1	1	-0.600404	9.04625e-10	1.46257e-08	-0.018382	0.999999	1	-0.503982	3.48045e-07	2.68036e-06	-0.0325515	1	1
O31717	0.273424	0.767922	1	0.431638	0.00470109	0.0810394	-0.16046	0.969354	1	0.526066	0.0109244	0.0292253	0.0352311	0.999058	1	0.999836	0.000388291	0.00167338	0.128137	0.981261	1	3.16737	1.08009e-07	9.18781e-07	0.434104	0.0962156	0.335845
O31718	0.261392	0.367989	1	-0.0128538	0.999846	1	0.102493	0.911983	1	-0.405594	0.245409	0.381145	0.0190312	0.998504	1	-0.205316	0.805386	0.98285	-0.147012	0.592618	1	0.292527	0.525474	0.658868	0.0149416	0.999556	1
O31723	0.868022	0.000299232	0.0121703	-0.424854	0.272939	1	0.164228	0.913636	1	1.61339	0.000406929	0.00177724	-0.228948	0.490368	1	0.0966615	0.978963	1	0.0669118	1	1	-0.548993	0.52344	0.656634	1.25113	0.0187451	0.115696
O31724	-1.35715	0.834361	1	1.51504	0.926215	1	-0.394108	0.218883	0.50376	1.40883	0.852962	1	-0.255582	0.504236	1	-0.371198	0.831636	1	-1.48664	0.599542	1	2.80525	0.0153172	0.0294465	-0.0725628	0.967321	1
O31726	0.173642	0.565694	1	-0.0472127	0.999667	1	-0.0876202	0.946396	1	-1.11101	0.00171151	0.00605307	0.159237	0.751896	1	-0.808047	0.171237	0.287234	-0.0231548	0.980269	1	0.135707	0.923338	1	-0.0579726	0.999479	1
O31727	0.138176	0.519914	1	0.156248	0.128428	0.749547	0.131767	0.483132	0.835609	-0.301618	0.526014	0.707239	-0.161341	0.695266	1	0.15376	0.884471	1	0.0174079	0.969853	1	0.387699	0.310002	0.413813	0.0397858	0.984669	1
O31728	0.0839418	0.840593	1	-0.0519642	0.884633	1	0.857424	8.33462e-05	0.000981675	0.323865	0.303551	0.454106	0.338397	0.305412	1	0.24412	0.341512	0.507395	0.529476	0.000535511	0.00779302	2.67188	0.000514718	0.00157071	1.18915	0.0278771	0.151207
O31737	0.119282	0.813619	1	-0.39755	0.0531932	0.460006	-0.564009	0.0595692	0.19334	1.82151	0.00477168	0.0144101	-0.0346062	0.958408	1	-2.36213	0.00123919	0.00452401	-2.99475	1.97624e-05	0.000471941	-1.21568	0.00868409	0.0182443	-1.27281	0.0439267	0.203056
O31739	0.467623	0.42181	1	0.2237	0.635288	1	0.159003	0.432732	0.782767	3.97636	0.873383	1	-0.56711	0.248101	1	0.785336	0.121117	0.213163	-0.402164	0.125761	0.490053	1.22822	0.00873055	0.0183123	0.0380827	0.969528	1
O31740	-0.164172	0.54148	1	-0.0399572	0.990197	1	-0.327814	0.00272095	0.01827	-0.463402	0.12375	0.216189	0.154711	0.715507	1	-0.0203512	0.999296	1	0.260199	0.0283699	0.180205	-0.312504	0.123969	0.179973	-0.153223	0.777347	1
O31741	-0.204033	0.575333	1	-0.536803	0.0263452	0.282208	-0.0446045	0.905528	1	-0.42475	0.159491	0.266296	-0.16307	0.639267	1	0.819908	0.00522679	0.0156383	0.123765	0.507875	1	0.357172	0.0580119	0.0925843	0.102647	0.864281	1
O31742	-0.185406	0.497456	1	0.0118206	0.999188	1	-0.26968	0.000477365	0.00440631	-0.71909	0.00100715	0.00383276	0.0235577	0.999703	1	-0.592153	0.00430006	0.0132619	-0.0701801	0.99047	1	-0.185608	0.411359	0.531926	0.217477	0.583097	0.942289
O31743	-0.0645828	0.999975	1	-0.00910595	1	1	-0.135757	0.833632	1	-0.822158	5.57247e-05	0.000318794	-0.157799	0.795724	1	-0.377407	0.114479	0.203405	-0.183621	0.0495308	0.267487	-0.386064	0.00104899	0.00285919	-0.355978	0.144101	0.428191
O31744	-0.306861	0.209768	0.901042	-0.167234	0.674325	1	-0.114299	0.982091	1	-0.327672	0.422627	0.593848	0.0991849	0.861825	1	-0.602579	0.0660852	0.127046	-0.0944081	0.841027	1	-1.35746	0.0185076	0.0348844	-1.32629	0.0141789	0.0936741
O31745	0.419039	0.00754623	0.147363	-0.0469382	0.99823	1	-0.387175	0.381398	0.721497	0.287034	0.705027	0.88528	-0.0991814	0.945534	1	-0.397881	0.120602	0.2124	-0.0316379	0.997728	1	-0.577414	0.0352738	0.0598551	-0.515958	0.0604132	0.253638
O31749	0.0341946	0.968818	1	0.00616885	0.999674	1	0.081118	0.23474	0.528571	-0.557813	0.0105152	0.0283051	-0.0936938	0.889183	1	-0.314738	0.346641	0.514135	-0.0383551	0.978815	1	-0.535673	0.006232	0.0135976	-0.296839	0.364073	0.727868
O31751	-0.0864982	0.957779	1	-0.0377579	0.997328	1	0.260279	0.124696	0.335145	-0.945496	0.000340431	0.00153047	-0.216356	0.51278	1	-0.581488	0.00287456	0.00940012	-0.260631	0.112323	0.455415	-0.636908	0.000626044	0.00186027	0.151534	0.807372	1
O31752	-0.209342	0.492771	1	-0.316032	0.719804	1	-0.135439	0.470061	0.820087	-1.24769	0.0139595	0.0359057	-0.0706971	0.897704	1	-0.843509	0.0265353	0.0595442	0.037334	0.988095	1	-0.471032	0.141284	0.2024	0.24005	0.537705	0.904749
O31753	-0.095129	0.928685	1	0.0224318	0.999995	1	-0.158268	0.1579	0.396731	-0.621591	0.000114481	0.000593372	-0.0423723	0.999942	1	-0.878281	2.76041e-07	2.76359e-06	-0.0389496	0.999647	1	-0.972303	7.41272e-09	8.4259e-08	-0.163364	0.881375	1
O31754	-0.0457884	0.998193	1	-0.0605267	0.991267	1	0.31687	0.00160598	0.0118424	-0.458312	0.0562083	0.110757	-0.0759283	0.987797	1	0.152771	0.867177	1	0.000829054	1	1	1.22446	4.41112e-08	4.13027e-07	0.492359	0.0690114	0.274945
O31755	-0.104143	0.978021	1	0.102897	0.976245	1	0.0289315	0.999758	1	-0.093322	0.999388	1	0.104077	0.987202	1	-0.143693	0.998666	1	0.0627121	0.99954	1	0.0299652	1	1	0.136665	0.960273	1
O31760	-0.038509	0.999992	1	0.12978	0.285794	1	-0.199318	0.128512	0.343094	-0.539783	4.78379e-06	3.71707e-05	0.0569459	0.99998	1	-0.354259	0.00252276	0.00839739	0.103462	0.932061	1	-0.403756	2.27777e-05	0.000103473	0.135571	0.971841	1
O31761	0.034034	0.927428	1	-0.234774	0.184737	0.878144	0.219956	0.438661	0.789651	-0.779684	0.0292065	0.0641016	-0.381397	0.301161	1	-1.03899	0.00603743	0.017638	-0.326847	0.208429	0.643583	-0.346919	0.236127	0.322475	0.155167	0.701143	1
O31764	-0.0992281	0.895533	1	0.0743202	0.92659	1	-0.246864	0.00187152	0.0133117	-0.539666	0.000835934	0.00328691	-0.316659	0.192446	0.954017	0.211397	0.506953	0.6982	-0.0808955	0.898607	1	0.509072	0.000282071	0.000935327	-0.0799134	0.994674	1
O31766	-0.0417466	0.999829	1	0.0457355	0.999999	1	-0.187818	0.319598	0.636994	-0.451091	0.00185095	0.00645849	-0.368998	0.0814071	0.666953	0.451885	0.000294157	0.00131788	-0.145419	0.497438	1	0.786863	1.04668e-07	8.93281e-07	-0.00481088	1	1
O31767	-0.43547	0.0802419	0.568128	-0.444824	0.0102631	0.14519	-0.285844	0.243336	0.542298	-0.842194	0.00410851	0.0127771	-0.123841	0.800651	1	-0.61713	0.037922	0.0801226	-0.149843	0.638926	1	-0.647959	0.00563896	0.0124815	-0.358393	0.301221	0.654003
O31771	0.0148739	0.999794	1	0.238078	0.527024	1	0.116802	0.488499	0.840049	0.156064	0.962774	1	0.13362	0.823052	1	-0.389993	0.285597	0.440408	0.0518307	0.993901	1	0.504279	0.0368428	0.0620723	0.590205	0.19746	0.509537
O31773	-0.0680697	0.935536	1	0.0788553	0.817587	1	-0.0871086	0.994374	1	-0.703531	0.000645704	0.00265524	0.560211	0.0588965	0.572043	-1.12554	8.5531e-05	0.000438262	0.447011	0.146842	0.541364	-2.75494	2.26361e-05	0.00010301	2.35758	0.00054599	0.00802944
O31774	-0.0156198	1	1	-0.17471	0.928622	1	-0.299242	0.000757651	0.00626085	-0.27648	0.480071	0.659781	-0.00102558	1	1	0.0288525	1	1	0.190895	0.639083	1	-0.313491	0.0952638	0.143006	-0.0145287	1	1
O31775	-0.177134	0.631547	1	-0.178942	0.0970102	0.66104	-0.264891	0.0216206	0.0906255	-0.991101	1.9631e-06	1.6754e-05	0.0474791	0.998985	1	-0.809291	1.42396e-05	9.08473e-05	0.12025	0.383993	0.897247	-1.15653	4.34655e-08	4.09921e-07	-0.133198	0.9249	1
O31776	0.0734825	0.966682	1	0.267667	0.024346	0.273158	-0.0604313	0.967379	1	4.21829	3.75756e-08	4.70237e-07	0.186536	0.627535	1	2.08754	2.76086e-08	3.43853e-07	0.412871	0.000268234	0.00430996	1.36036	6.8503e-07	4.92578e-06	0.0257655	0.999894	1
O31777	0.0155263	1	1	0.0915122	0.191852	0.884015	-0.0705302	0.983824	1	4.07205	1.68382e-22	2.1915e-20	0.358278	0.0684435	0.612228	1.55799	3.65131e-16	1.93967e-14	0.531678	1.9899e-14	3.04688e-12	1.01166	9.72142e-13	2.54226e-11	0.0170946	1	1
O31778	-0.237813	0.300214	1	-0.315278	0.00464975	0.0810394	0.403146	1.03008e-05	0.000172987	-0.828634	6.94916e-08	8.14805e-07	0.0426387	0.999985	1	-0.29442	0.319244	0.480621	0.299865	0.00417387	0.0413102	-0.684483	4.90241e-08	4.47754e-07	1.0236	1.69913e-05	0.000552853
O31779	-0.0468663	0.968296	1	-0.178999	0.583416	1	0.516569	0.013381	0.0633284	0.65932	0.0227323	0.0525976	0.145952	0.728451	1	0.267963	0.479924	0.667687	0.35992	0.0114247	0.0911682	2.75585	2.65505e-05	0.000117137	0.794504	0.030786	0.159592
O31782	0.292418	0.63823	1	-0.339442	0.000150026	0.00557882	0.528661	2.96467e-13	2.48936e-11	3.98791	3.33226e-21	3.3361e-19	0.550839	0.000830775	0.0451303	2.44998	2.72571e-20	2.53394e-18	1.08511	5.121e-22	2.66599e-19	2.84754	5.17382e-21	5.38698e-19	2.42083	2.82283e-17	1.22464e-14
O31784	0.31773	0.640684	1	-0.315753	0.00495179	0.0836981	0.931624	1.87897e-10	9.5901e-09	4.69345	2.90158e-08	3.75762e-07	0.397699	0.0859664	0.673766	1.97817	5.86922e-10	9.98535e-09	0.865153	2.6316e-09	2.14064e-07	1.44958	7.84834e-07	5.61242e-06	2.54076	2.225e-08	1.48505e-06
O31785	0.0790483	0.989743	1	-0.10984	0.984327	1	1.22828	1.81574e-09	8.01082e-08	0.879067	1.29584e-05	8.82573e-05	-0.0394303	0.999641	1	-0.499307	0.0256937	0.0579555	-0.0816058	0.931929	1	-1.04182	9.28685e-06	4.76798e-05	1.27974	0.000174981	0.00331192
O31787	0.00333027	0.999974	1	-0.308529	0.480903	1	-0.352819	0.994769	1	1.17738	0.0143019	0.0365697	0.258523	0.43469	1	1.40645	0.00833424	0.0230542	0.182949	0.369679	0.87879	0.515591	0.0805468	0.123404	-0.250817	0.798232	1
O31790	-0.515964	0.141487	0.772098	0.348079	0.923218	1	-0.0616889	0.999929	1	-1.45151	0.000767272	0.00305921	-0.439709	0.201481	0.973014	-1.23776	0.0385806	0.0811845	-0.102181	0.692928	1	-1.06657	0.0497844	0.0810436	-0.356485	0.36635	0.730821
O31795	-0.240588	0.511237	1	-0.0958694	0.64055	1	0.479173	0.0155587	0.0713017	-0.669387	0.0040139	0.0125882	-0.0198302	0.999681	1	-0.550894	0.0181547	0.0438373	0.286442	0.227091	0.676337	-1.01504	9.63741e-05	0.000360433	-0.179228	0.838405	1
O31796	-0.0622658	0.967114	1	-0.102596	0.792884	1	-0.0930426	0.933228	1	1.69807	6.35446e-05	0.0003588	0.0576512	0.966207	1	0.788933	0.00198514	0.00684412	0.19695	0.492684	1	0.877163	0.00111467	0.00300362	0.0665335	0.966841	1
O31801	0.211846	0.457896	1	0.282	0.287758	1	-0.0499406	0.98348	1	-0.271968	0.415795	0.585668	-0.312512	0.302338	1	-0.16415	0.973994	1	0.0500133	0.97567	1	-0.46646	0.278227	0.375246	-0.457717	0.176491	0.477058
O31803	-0.0811512	0.991611	1	0.244774	0.124737	0.740134	0.20328	0.181368	0.437535	-1.63788	0.00137879	0.0050266	-1.92071	0.00479428	0.138661	-3.34059	2.91581e-06	2.25888e-05	-1.77129	7.7942e-07	2.81782e-05	3.4478	1.8671e-05	8.72542e-05	0.29146	0.368692	0.732536
O31806	0.137528	0.795704	1	-0.107246	0.887323	1	-0.0324521	0.995786	1	-0.755276	0.00959739	0.0262692	0.0884531	0.9349	1	-0.591213	0.0144052	0.0362789	0.0679953	0.983208	1	-0.754876	0.000851292	0.00239558	-0.227802	0.515538	0.8849
O31818	-0.281883	0.132077	0.752988	-0.370659	0.611543	1	0.406516	0.462596	0.814707	-0.846889	0.00682727	0.0196152	-0.171765	0.615835	1	-0.832437	0.338698	0.50474	-0.343286	0.898201	1	0.941944	0.0619672	0.0978692	0.364764	0.383916	0.747445
O31820	0.133194	0.785577	1	-0.12689	0.296921	1	1.00415	3.39603e-05	0.000483052	1.82626	0.000404965	0.00177164	0.296227	0.36289	1	-0.58809	0.022624	0.052147	0.585509	0.00132077	0.0159906	0.542281	0.210157	0.289591	1.19804	0.0278821	0.151207
O31823	2.73819	0.838643	1	-0.350967	0.179927	0.868923	0.604622	0.129566	0.345553	-2.86497	0.0290178	0.063849	-1.88997	0.472954	1	-1.24094	0.219127	0.352309	1.82975	0.737007	1	-2.04571	0.153838	0.218462	0.149213	0.907946	1
O31825	0.116126	0.806663	1	0.0332464	0.999997	1	0.987718	0.000260003	0.00269636	0.0519586	0.992051	1	0.230246	0.474878	1	0.992348	0.0483545	0.0980271	-1.37621	0.395117	0.905656	6.06036	0.000853585	0.00239944	5.34484	4.46161e-05	0.00116136
O31827	-0.232158	0.513138	1	-1.13765	0.0010866	0.0291589	2.25543	0.000295934	0.0029742	2.85939	1.85859e-10	3.87033e-09	0.19797	0.6035	1	-1.30674	1.4705e-06	1.20368e-05	0.309108	0.434965	0.963586	-2.31863	5.15297e-06	2.87189e-05	2.22968	6.37631e-06	0.000243845
O31829	0.0372389	0.911378	1	-0.000825519	0.926654	1	-0.267183	0.498281	0.851067	-1.32054	0.0107909	0.0289275	-0.223375	0.562143	1	-0.850588	0.0481885	0.097843	0.0408729	0.826566	1	-1.0003	0.0296081	0.0517247	0.271362	0.477786	0.841602
O31834	-0.915059	0.113945	0.691372	-0.149675	0.910756	1	-0.213048	0.556097	0.911957	0.840392	0.543391	0.726476	0.987647	0.349182	1	0.311506	0.490869	0.680011	-0.0766193	0.857148	1	0.360247	0.44087	0.564984	0.288885	0.455321	0.820208
O31838	0.885395	0.0440863	0.406505	-0.448952	0.420998	1	0.363844	0.278244	0.587881	0.0849562	0.968755	1	0.205782	0.532862	1	0.616401	0.0412432	0.0862298	0.267759	0.537248	1	1.00987	0.0214418	0.0397528	0.0391898	0.975109	1
O31847	0.218294	0.51295	1	-0.0815267	0.893022	1	0.479954	0.0022138	0.0152448	-0.791134	0.00140036	0.00508188	-0.080285	0.951697	1	-0.994772	5.95551e-05	0.000320956	0.149761	0.37772	0.888973	0.0295021	0.999029	1	1.23724	0.00223647	0.0236647
O31848	0.0224311	0.968445	1	0.155013	0.542499	1	-0.356702	0.046797	0.163288	-0.166402	0.732607	0.911121	0.0544723	0.935786	1	-0.0733564	0.956027	1	0.0993597	0.798356	1	-0.0198206	0.982909	1	-0.153678	0.698647	1
O31849	-0.490492	0.038893	0.377756	-0.132939	0.864039	1	-0.288155	0.0351558	0.13205	-0.805203	6.49693e-05	0.000363688	-0.391039	0.110137	0.756907	-1.02711	2.31716e-06	1.8333e-05	-0.368004	0.0143042	0.110815	-1.16755	1.18718e-06	8.15366e-06	-0.0633685	0.996211	1
O31850	-0.0162407	0.999275	1	-0.1992	0.0741194	0.560475	-0.216695	0.528384	0.881657	-1.15651	0.000151722	0.000756577	-0.229371	0.47838	1	-1.29359	4.49898e-05	0.000251846	-0.23505	0.203931	0.636301	-1.58661	1.56831e-05	7.57388e-05	-0.53021	0.106574	0.353391
O31852	0.00398746	1	1	-0.342623	0.00638269	0.100085	0.543493	5.76315e-05	0.000728227	2.6766	1.10229e-08	1.63025e-07	0.518414	0.0523552	0.542704	1.1288	2.95774e-06	2.28457e-05	0.910456	8.05873e-10	7.2334e-08	2.95557	1.74405e-07	1.40986e-06	1.71387	6.85003e-05	0.00162097
O31853	-0.121622	0.861587	1	-0.165275	0.339616	1	0.442584	0.293891	0.60618	-0.729589	0.00198056	0.00686154	-0.328119	0.26106	1	-0.338589	0.0484035	0.09805	-0.265019	0.00362987	0.037199	-1.09549	0.000140941	0.00050533	0.150708	0.877189	1
O31856	0.0919103	0.780537	1	0.120867	0.191882	0.884015	-0.0012438	1	1	-0.4508	0.0386723	0.0814435	0.0370153	0.996568	1	-0.272139	0.145481	0.249464	0.0796829	0.644247	1	-0.539628	0.00204496	0.00505032	-0.015001	0.999932	1
O31857	2.93065	0.994058	1	1.08848	0.793672	1	-0.492523	0.382543	0.722255	-5.71133	0.0159208	0.0399154	-2.20136	0.332428	1	0.104705	0.693273	0.883187	1.20252	0.603423	1	2.69378	0.0865741	0.131415	0.108198	0.990651	1
O31858	-0.211536	0.4208	1	-0.260655	0.191629	0.884015	-0.401735	0.00907698	0.0464192	-0.735336	0.122472	0.214388	-0.0755809	0.867207	1	0.0272322	0.984427	1	-0.0118202	0.983716	1	-0.0645765	0.885396	1	-0.261169	0.478378	0.841602
O31862	-0.71243	0.646893	1	1.75195	0.0333162	0.332269	-1.05391	0.000770467	0.0063466	5.77869	0.00157861	0.00563665	0.299894	0.533486	1	4.37122	0.282308	0.436112	-0.94167	0.0907848	0.40053	1.33095	0.205909	0.284491	0.0921666	0.949235	1
O31910	0.00172687	0.999937	1	-0.331062	0.00587223	0.0943545	-0.695556	0.102737	0.291947	-0.107642	0.89736	1	0.670961	0.10491	0.736065	0.738078	0.450659	0.632722	0.37377	0.00503023	0.0483162	0.797189	0.00704381	0.0151529	0.94226	0.0471284	0.211145
O31911	-0.699346	0.0334307	0.34808	-0.745297	0.153151	0.808231	0.478629	0.118459	0.321873	1.09151	0.00179668	0.00631146	0.720059	0.0493879	0.520425	1.28952	0.00078594	0.00308103	0.378441	0.289584	0.7763	3.12465	0.000126369	0.000458132	0.388062	0.248375	0.584305
O31916	0.141955	0.570304	1	0.0869782	0.796634	1	-0.129181	0.533979	0.888713	0.374162	0.348321	0.509179	-0.489746	0.148197	0.849387	1.22416	0.000333869	0.00146846	-0.369839	0.0679435	0.332441	1.62534	0.000186719	0.000650643	0.0971416	0.932056	1
O31927	0.210049	0.766256	1	0.0789791	0.960655	1	-0.668996	0.0562276	0.185851	-0.0219785	0.999944	1	0.128474	0.815079	1	1.38219	0.00057364	0.00234777	-0.0245681	0.987739	1	-0.0172324	0.992287	1	-0.495124	0.149512	0.437794
O31928	0.265768	0.135446	0.75658	0.0297615	0.960465	1	0.293846	0.166561	0.412069	0.0912552	0.968933	1	0.0694482	0.96001	1	-0.569284	0.00454098	0.0139389	-0.0355308	0.979287	1	-1.51187	1.64266e-05	7.82468e-05	0.104181	0.912052	1
O31929	-0.0432191	0.959329	1	-0.0912906	0.856965	1	-0.067801	0.97215	1	-0.329268	0.408775	0.57797	0.0367527	0.983498	1	-0.777666	0.0556526	0.109781	-0.0228581	0.996113	1	-0.606723	0.0440857	0.0724922	0.0316921	0.991171	1
O31930	0.250876	0.665096	1	-0.127928	0.669677	1	0.206308	0.779799	1	-0.445506	0.404974	0.574513	0.170673	0.61881	1	-0.105003	0.905594	1	-0.186809	0.39744	0.906694	0.539339	0.188201	0.262112	0.490972	0.278879	0.622575
O31935	0.0102574	0.999999	1	-0.256318	0.461002	1	0.12754	0.735684	1	-0.261715	0.702487	0.882943	0.117382	0.886065	1	-0.21839	0.677481	0.869139	0.161006	0.839563	1	-0.609369	0.0012823	0.00337153	0.154419	0.822427	1
O31942	0.253305	0.0738883	0.549518	0.215478	0.0790363	0.581163	-0.496213	0.000308203	0.00306203	0.281579	0.2773	0.420636	0.197241	0.57679	1	0.72898	0.000271422	0.00122871	0.170055	0.84656	1	0.56947	0.0046348	0.0104544	-0.31366	0.3023	0.655469
O31949	0.0800794	0.78431	1	-0.0500245	0.959108	1	-0.122229	0.823828	1	-0.367832	0.776733	0.953696	0.130047	0.781035	1	-0.583511	0.93935	1	0.119349	0.732458	1	-0.0543216	0.999981	1	-0.370433	0.291857	0.642185
O31956	3.57013	0.00712633	0.143797	3.6796	0.0553955	0.471224	1.06164	0.635079	0.97933	-0.38659	0.418155	0.588674	-1.67257	0.0619194	0.586095	3.11723	0.119747	0.211036	-2.12345	0.19986	0.628057	0.13125	0.798896	0.928774	0.236853	0.516246	0.885236
O31974	0.247234	0.355843	1	0.0533068	0.95724	1	-0.719319	0.0122174	0.0592215	-0.0731832	0.953178	1	-0.104791	0.837541	1	-0.511097	0.0905574	0.167178	-0.579923	0.000857142	0.0112118	-0.675022	0.0101345	0.0208209	-0.495057	0.140115	0.421026
O31986	0.272814	0.425745	1	0.0185817	0.999905	1	-0.341368	0.138069	0.361198	2.22559	1.88767e-09	3.19065e-08	0.150205	0.792593	1	-0.0101117	1	1	0.119654	0.544487	1	-0.262941	0.344389	0.453897	0.322803	0.325412	0.68462
O31989	0.173227	0.220818	0.920144	-0.158169	0.329725	1	-0.217648	0.0819991	0.247327	0.0320646	0.998861	1	-0.144201	0.767276	1	-0.490694	0.0094535	0.0256301	-0.373584	7.18688e-05	0.00142805	0.469333	0.0854465	0.129992	0.262657	0.417141	0.781727
O31993	-0.064854	0.977148	1	-0.149541	0.898976	1	-0.0375362	0.986498	1	0.228904	0.963533	1	-0.711085	0.0508603	0.531684	-3.97591	3.01813e-05	0.000175754	-3.43369	0.000238709	0.00390792	-6.75363	0.00066939	0.00195778	-2.39477	0.00479008	0.0418409
O31994	-0.220132	0.823269	1	-0.0805327	0.771111	1	-0.702908	0.266273	0.57046	-1.2852	0.00193961	0.00673176	-2.05191	0.00811423	0.190282	-2.66223	0.00358323	0.011345	-1.55523	0.124259	0.487119	-3.66129	0.000869545	0.00243379	-1.7326	0.0212357	0.126491
O31995	0.0308757	0.981465	1	-0.0859731	0.801531	1	0.223635	0.190582	0.455124	1.83749	0.000495523	0.00212846	-0.0560236	0.955725	1	0.832909	0.00225174	0.00761204	-0.0837046	0.747547	1	0.883811	0.00130039	0.00340193	0.0281844	0.993318	1
O31996	-0.00580504	0.999587	1	-0.352766	0.109896	0.699137	0.523771	0.0920293	0.26916	0.387075	0.219884	0.349212	0.210641	0.525297	1	0.462388	0.557259	0.750412	0.460201	0.200023	0.628057	1.6362	0.00862017	0.0181246	0.80953	0.956489	1
O31997	0.349788	0.213674	0.905973	0.0182619	0.997396	1	0.213804	0.294925	0.606776	0.803828	0.105874	0.189801	0.255284	0.472314	1	0.574008	0.0108927	0.0287272	0.135813	0.428011	0.951419	0.793774	0.00272803	0.00650877	0.249967	0.536272	0.903506
O31998	-0.346275	0.271972	0.996833	-0.158996	0.553826	1	0.968143	0.0731466	0.226129	0.75526	0.0142903	0.0365697	0.131982	0.836357	1	0.152219	0.846662	1	0.601943	0.374884	0.887112	0.863621	0.0328529	0.056409	1.11456	0.0139294	0.092702
O32000	0.131008	0.622796	1	-0.354758	0.00208966	0.047714	0.878711	5.80607e-08	1.86583e-06	0.752044	1.6436e-05	0.000108038	0.161768	0.762543	1	-0.4487	0.00380101	0.0118776	0.11573	0.377417	0.888973	-0.0998324	0.993867	1	0.638377	0.00776205	0.060573
O32001	-0.00898209	1	1	0.119348	0.775185	1	0.1951	0.578584	0.932829	-0.15036	0.973663	1	0.422399	0.0838041	0.667182	-0.0499093	0.999957	1	0.683166	1.488e-08	8.80289e-07	-0.0339477	0.999917	1	1.00532	0.00111481	0.0139946
O32002	-0.0891252	0.969471	1	-0.196113	0.309866	1	-0.531653	0.00324142	0.0208331	-0.838452	0.000786533	0.00311147	0.103718	0.911441	1	-0.470658	0.016793	0.0412379	0.253239	0.136138	0.518389	-1.04242	1.86296e-05	8.72174e-05	-0.508812	0.0962206	0.335845
O32003	0.00929162	0.999935	1	-0.155299	0.364014	1	-0.23424	0.216506	0.500502	0.732963	0.000725493	0.00291879	-0.0775419	0.956602	1	0.30519	0.471041	0.656392	-0.0966048	0.785033	1	-0.0308075	0.999573	1	-0.234899	0.526873	0.893679
O32005	-0.0338019	0.983675	1	0.295888	0.214533	0.936964	1.85858	1.20573e-05	0.000196157	1.46321	0.00113033	0.00421581	0.928768	0.0608227	0.577816	1.45241	0.063333	0.122478	0.686981	0.565571	1	0.8419	0.0113293	0.0228605	0.316302	0.348939	0.712383
O32006	-0.19351	0.369907	1	-0.241586	0.220394	0.939856	-0.453102	0.0234442	0.0965591	-0.743572	0.000306264	0.00140106	-0.210004	0.543251	1	-0.0529146	0.999101	1	0.0283869	0.997675	1	-0.25856	0.124248	0.180277	0.115707	0.957659	1
O32022	0.00666435	0.999869	1	-0.44094	0.799891	1	1.03238	6.58039e-05	0.000818632	-0.278124	0.554426	0.737379	0.0292806	0.994732	1	-1.82187	0.000974302	0.00369157	-0.447257	0.644702	1	0.242109	0.8524	0.976808	0.960801	0.019737	0.119477
O32023	-0.0683585	0.921739	1	-0.294208	0.190003	0.884015	1.07269	8.80758e-06	0.000148871	-0.276639	0.517282	0.699472	0.0636859	0.956302	1	-1.69593	1.1581e-05	7.62724e-05	-0.245954	0.0316717	0.194438	0.423888	0.0880124	0.133428	1.06934	0.0129341	0.0879885
O32028	0.0983617	0.926995	1	0.307984	0.105491	0.69517	-0.150428	0.242464	0.541746	-0.0594238	0.999568	1	-0.0166887	0.999973	1	-0.403574	0.119478	0.210729	-0.186939	0.969802	1	-0.524322	0.00015044	0.000534148	-0.364755	0.198661	0.511995
O32029	0.192685	0.828361	1	-0.294253	0.479993	1	-0.0356079	0.843889	1	5.09132	0.00506428	0.0151347	0.668171	0.984355	1	-0.961549	0.97188	1	0.614582	0.409454	0.925221	0.0789293	0.902796	1	0.333627	0.428975	0.796024
O32030	-1.98796	0.977401	1	-0.822893	0.455773	1	0.31077	0.664838	1	2.06037	0.98994	1	2.41854	0.373148	1	1.5465	0.710918	0.901373	0.805361	0.988405	1	1.75504	0.968219	1	1.39944	0.329846	0.68963
O32031	-0.10711	0.698642	1	-1.46725	0.118437	0.723954	0.0720384	0.781939	1	-0.677947	0.0272851	0.0606	-0.0523268	0.939868	1	-0.998874	0.118474	0.20936	-0.129646	0.763737	1	0.00666674	0.999929	1	-1.02509	0.0827393	0.309885
O32033	-0.0290408	0.997175	1	-0.0511878	0.991812	1	0.000224474	1	1	-0.935569	3.59024e-06	2.92959e-05	0.0136174	0.999999	1	-0.857407	3.03183e-05	0.000176158	-0.00270166	1	1	-0.971333	8.44484e-07	5.95716e-06	-0.0443195	0.9994	1
O32034	-0.385161	0.0759557	0.553488	-0.600994	0.0633173	0.510263	1.02954	0.00923946	0.0469733	-1.45042	5.93426e-06	4.43876e-05	0.117322	0.876913	1	-2.24353	9.1566e-07	7.81463e-06	-0.075702	0.957856	1	-2.88836	8.21971e-07	5.82994e-06	1.26976	0.00171618	0.0195075
O32035	-0.484049	0.389889	1	-0.327742	0.170734	0.85238	0.665829	6.11964e-06	0.000109858	-1.06131	1.09896e-05	7.68979e-05	0.142686	0.800136	1	-2.30989	2.11013e-08	2.73267e-07	-0.192027	0.281732	0.774392	-3.61216	1.74452e-08	1.80198e-07	0.426843	0.105728	0.351483
O32036	-0.332883	0.331453	1	0.159902	0.729755	1	-0.343302	0.394008	0.737088	-0.790436	0.00673163	0.0194478	0.241149	0.509584	1	-0.856033	0.00928859	0.0253175	0.121072	0.886985	1	-1.35138	0.000690575	0.00200398	0.00961673	0.999519	1
O32037	-0.0561875	0.963656	1	-0.121588	0.446452	1	0.0558066	0.736405	1	-0.763312	0.000620211	0.00256663	-0.0208631	0.999608	1	-0.317794	0.219468	0.35264	-0.000406423	1	1	0.326851	0.018558	0.0349287	0.198474	0.633593	0.977619
O32038	0.0690792	0.999798	1	-0.0234194	1	1	-0.292688	0.00122844	0.00953957	-0.104013	0.998018	1	-0.0851326	0.999234	1	0.188647	0.882174	1	-0.0894016	0.779491	1	-0.318078	0.0164133	0.0313916	-0.271082	0.306309	0.66113
O32039	0.00437947	1	1	-0.0315559	0.992899	1	-0.440868	5.92971e-08	1.88232e-06	0.0458605	0.999998	1	0.0092016	1	1	0.139486	0.973792	1	-0.0325943	0.999996	1	0.0280636	1	1	-0.260006	0.409478	0.773495
O32041	0.0699196	0.990351	1	-0.272982	0.230349	0.94765	2.52917	0.0377967	0.139158	0.195445	0.684787	0.86782	0.187049	0.625811	1	0.21871	0.562666	0.756128	-0.106924	0.899507	1	-0.907795	0.266714	0.361404	0.386181	0.143648	0.427333
O32044	-0.324786	0.100997	0.645935	-0.299302	0.094701	0.652134	-0.273416	0.648267	0.98854	-1.308	1.44416e-07	1.63441e-06	-0.237066	0.439815	1	-1.14688	2.51518e-08	3.19367e-07	-0.189017	0.462472	0.999016	-1.4837	1.46021e-09	1.97965e-08	-0.22671	0.592595	0.951002
O32045	0.0558192	0.892331	1	-0.0124764	0.974951	1	-0.0945917	0.560011	0.915646	-0.414433	0.432329	0.604379	0.0423394	0.937411	1	-0.487639	0.100841	0.183175	-0.0157973	0.977633	1	-0.0960827	0.839949	0.965293	0.0670083	0.896124	1
O32047	-0.0743195	0.978887	1	-0.120177	0.136926	0.77482	-0.234256	0.00761072	0.0402657	-0.584605	0.0219459	0.0513715	0.0318513	0.999998	1	-0.732354	3.10323e-07	2.9807e-06	0.0184012	0.999988	1	-0.441625	0.00052905	0.00160316	0.204913	0.646627	0.988356
O32049	0.313794	0.364625	1	0.322079	0.830431	1	0.792711	0.0164848	0.0746749	-0.234401	0.679991	0.863844	-0.119026	0.819971	1	-0.156708	0.82379	0.999219	0.0141204	0.971792	1	0.702227	0.0603676	0.0958152	0.575015	0.397534	0.765938
O32052	0.186766	0.479496	1	0.423475	0.343585	1	0.000608761	0.999995	1	-0.0409171	0.983449	1	0.231699	0.476913	1	-0.0362997	0.986738	1	0.0162432	0.995602	1	0.881263	0.0109689	0.0222542	0.353456	0.310987	0.662621
O32053	-0.117673	0.487971	1	-0.224209	0.0285477	0.296294	0.254713	0.0372395	0.137691	-0.890591	1.61262e-05	0.000106539	0.0788121	0.981602	1	-1.25725	6.26663e-07	5.54832e-06	-0.0357585	0.993629	1	-2.07563	2.12146e-09	2.69859e-08	0.117874	0.945043	1
O32054	-0.13292	0.801403	1	-0.148542	0.769984	1	-0.175373	0.270782	0.577868	-0.914837	1.66917e-06	1.46291e-05	0.223401	0.487713	1	-0.77956	0.000227408	0.00104769	0.100185	0.694452	1	-1.05887	4.69362e-07	3.48077e-06	-0.221932	0.559293	0.923757
O32055	-0.28507	0.214746	0.905973	-0.0291485	0.9872	1	-0.104334	0.808064	1	-0.297722	0.316756	0.469665	0.197756	0.558473	1	-0.622342	0.0141683	0.0359456	0.0768817	0.851088	1	-0.173168	0.519444	0.653068	0.760041	0.0564088	0.240314
O32062	-0.449575	0.952468	1	-0.818979	0.874668	1	0.623891	0.0217987	0.0909329	0.0669003	0.985943	1	0.218236	0.505873	1	0.959791	0.0611456	0.119044	0.019449	0.992764	1	4.80762	6.69483e-05	0.000260072	2.19966	0.0170137	0.108016
O32065	0.0351216	0.980377	1	0.00906883	0.99444	1	0.0171304	0.997657	1	0.589469	0.0598073	0.116797	-0.255176	0.42556	1	1.18088	0.000516123	0.00214955	0.177442	0.516602	1	1.96381	0.000102077	0.000380125	0.680672	0.0709569	0.279004
O32067	-0.181632	0.713948	1	-0.68923	0.0155273	0.199101	0.236779	0.0235277	0.0967498	0.818296	0.137515	0.235649	-0.71332	0.132314	0.818083	2.06168	0.000893346	0.00342471	-0.0443036	0.726094	1	5.96317	0.00314673	0.00735933	1.28589	0.0431018	0.200346
O32068	-0.236371	0.156894	0.813033	-0.105073	0.727674	1	-0.0538875	0.992331	1	-0.821906	0.000280987	0.00130376	-0.161794	0.722891	1	-0.947909	2.00531e-05	0.000123249	-0.192591	0.140478	0.529182	-1.27436	1.4255e-05	6.97477e-05	-0.404018	0.171243	0.468353
O32071	-0.566606	0.15846	0.813033	-0.761479	0.0285708	0.296294	-0.812611	1.16722e-07	3.41378e-06	1.92599	0.0786108	0.14753	0.0566203	0.998075	1	2.36557	8.02926e-08	9.08703e-07	1.02635	0.00072818	0.009821	3.69548	6.64819e-10	9.66774e-09	0.713771	0.00476181	0.041734
O32072	0.00861605	0.999756	1	0.00513138	0.999973	1	0.333963	0.215756	0.499728	0.278851	0.615018	0.799247	-0.100728	0.869763	1	0.431397	0.0796926	0.150056	-0.363889	0.085763	0.3869	0.711005	0.00377599	0.00870585	-0.542335	0.0973459	0.33665
O32075	0.589203	0.0120697	0.193934	0.0360746	0.957498	1	0.112809	0.590878	0.940073	0.0483522	0.997551	1	-0.288906	0.318864	1	-0.361625	0.158044	0.267483	0.631169	0.000106324	0.00202015	-1.47813	1.97478e-06	1.25375e-05	0.279799	0.376676	0.741109
O32076	0.87422	5.96449e-07	5.75021e-05	0.132639	0.0873749	0.618035	-0.0118498	1	1	0.506934	3.40607e-05	0.000205232	-0.976286	1.02974e-05	0.00167526	1.98243	4.45165e-18	3.04938e-16	0.236761	0.162774	0.567246	2.08276	1.01188e-17	6.26246e-16	0.579413	0.00148678	0.0175117
O32078	0.0702829	0.990741	1	0.0164001	1	1	-0.0161549	0.999946	1	0.090356	0.999958	1	-0.452432	0.0447034	0.512955	0.757073	0.000417893	0.00177741	-0.244851	0.100715	0.426974	1.12094	1.38178e-08	1.46807e-07	-0.0025747	1	1
O32079	0.293285	0.926069	1	-0.748308	0.172383	0.857961	1.74837	0.035622	0.133224	-0.55413	0.314589	0.467661	0.145674	0.661089	1	-0.242961	0.67068	0.862469	0.208039	0.555619	1	-2.10005	0.00604637	0.0132592	-0.85715	0.363909	0.727868
O32082	0.119648	0.689253	1	-0.086766	0.57574	1	2.37915	0.0708243	0.220509	-0.271819	0.491282	0.670586	0.530583	0.197639	0.961596	-1.54786	0.00132271	0.00478861	1.20208	0.00123118	0.0151884	-4.1157	0.00791202	0.0168122	0.932671	0.16996	0.467545
O32083	-0.0678606	0.91948	1	-0.380022	0.536615	1	0.155152	0.93616	1	-0.561116	0.0158825	0.0398671	0.306865	0.283657	1	-1.18267	0.000274291	0.00123955	0.0773432	0.988558	1	-1.08039	0.191336	0.266336	-0.0476112	0.996419	1
O32086	-0.302445	0.149661	0.793419	-0.199196	0.362152	1	-0.283508	0.0173747	0.0774424	-0.495475	0.0724534	0.137361	-0.246929	0.448032	1	-0.427661	0.0441987	0.0911641	-0.207162	0.0637928	0.318108	-0.177591	0.620946	0.761339	-0.0570094	0.966464	1
O32090	0.0572247	0.999803	1	0.039184	0.999999	1	-0.244712	0.0179798	0.0789835	-0.379886	0.0443233	0.0909886	-0.0420304	0.999998	1	-0.8283	2.60226e-09	3.91542e-08	-0.0112104	1	1	-0.845749	6.90027e-13	1.86651e-11	-0.00684552	1	1
O32091	0.194085	0.475945	1	0.41171	0.825007	1	-0.0570577	0.932571	1	0.113672	0.897669	1	-0.0670007	0.932458	1	0.274672	0.380901	0.552975	0.0253067	0.979291	1	0.728315	0.0382472	0.0641479	-0.244834	0.705701	1
O32093	-1.04962	0.135842	0.757165	-0.393492	0.949516	1	-0.382793	0.300744	0.614954	0.805284	0.324728	0.479993	0.762093	0.478121	1	-0.31021	0.736416	0.925343	-0.668129	0.303469	0.799525	-0.721133	0.248621	0.338473	-0.342552	0.576946	0.937733
O32099	-0.104219	0.890982	1	0.0600517	0.987141	1	-0.11956	0.995719	1	-0.740362	0.000162835	0.000804287	-0.186127	0.635695	1	-0.191657	0.989529	1	-0.0737551	0.943368	1	0.029236	0.997746	1	0.0912678	0.974123	1
O32101	-0.31697	0.00557639	0.117059	-0.296749	0.594526	1	0.506696	0.000320641	0.00316147	-0.887492	3.01701e-08	3.86861e-07	0.316213	0.14543	0.84516	-0.546384	5.22984e-05	0.000284797	0.579236	2.19919e-05	0.000520409	1.71567	9.01755e-10	1.26879e-08	0.927564	3.77325e-05	0.00106758
O32102	-0.0830973	0.992703	1	-0.278989	0.621636	1	-0.690093	0.212686	0.494747	2.1004	1.33287e-06	1.19226e-05	0.248237	0.41423	1	1.18711	0.00313267	0.0101311	0.425036	0.107064	0.442363	-0.587673	0.055108	0.0888761	0.166355	0.871158	1
O32105	0.0774362	0.797012	1	-0.239104	0.157737	0.816279	-0.601146	0.0470536	0.163744	-0.476596	0.114656	0.203027	-0.125204	0.746457	1	0.0113063	0.99707	1	0.144808	0.232694	0.688299	0.494511	0.0343476	0.0585123	-0.0718371	0.916176	1
O32106	-0.0323967	0.999947	1	-0.0501556	0.981787	1	0.0135606	0.999996	1	0.509027	0.0155817	0.0391877	0.0684529	0.995714	1	0.400733	0.0982115	0.1794	0.202943	0.0234467	0.158524	0.473723	0.000130111	0.000470388	0.201428	0.687152	1
O32107	-1.04095	0.794766	1	0.861731	0.524166	1	-1.3572	0.328595	0.649948	1.00222	0.802364	0.975445	0.436957	0.967653	1	0.193291	0.744483	0.930336	-0.961742	0.53694	1	1.05012	0.286301	0.384939	1.1061	0.310146	0.662273
O32113	0.470905	0.137481	0.760509	-0.265449	0.804136	1	0.328653	0.327375	0.649015	-0.0513329	0.998637	1	-0.00356026	0.999999	1	-0.15639	0.952703	1	0.0415839	0.999761	1	0.0730348	0.989948	1	0.0899697	0.98046	1
O32114	0.229762	0.302828	1	0.474779	0.364433	1	-0.330578	0.516536	0.869029	-0.0812904	0.916379	1	-0.194192	0.594325	1	-0.0221348	0.999993	1	-0.191986	0.320954	0.823098	0.221194	0.953631	1	-0.242964	0.522785	0.890755
O32117	-0.265855	0.105934	0.656537	-0.173032	0.665151	1	-0.546104	1.35158e-07	3.86611e-06	0.307478	0.213704	0.340853	0.0577833	0.998868	1	0.128902	0.967674	1	-0.0138925	1	1	-0.272616	0.585514	0.724035	-0.298846	0.263564	0.605521
O32118	1.63492	0.0284014	0.312382	-0.584754	0.386175	1	0.0137741	0.995045	1	1.20412	0.268437	0.409579	-0.103451	0.848288	1	1.71444	0.000349539	0.00152659	-0.0256183	0.999811	1	2.41978	0.000526219	0.00159644	-0.133088	0.841639	1
O32119	1.0024	0.0103648	0.175193	-0.646017	0.265074	1	0.803006	0.0969164	0.280928	-0.794381	0.208818	0.335319	-0.333064	0.311954	1	0.523769	0.0517702	0.103263	0.523502	0.614822	1	1.89779	0.00552132	0.0122628	0.409396	0.26896	0.612766
O32125	0.0121116	0.999453	1	0.00117627	1	1	-0.0430899	0.998867	1	-0.346815	0.337396	0.495342	0.044458	0.993267	1	-0.324761	0.285004	0.439754	0.0470116	0.964395	1	-0.338511	0.183119	0.255923	0.0187233	0.999863	1
O32126	0.141805	0.371515	1	-0.20428	0.0427007	0.402717	0.768173	4.52077e-06	8.52722e-05	-0.22156	0.375596	0.538665	-0.0193485	0.998429	1	-1.14939	0.000123606	0.000608217	0.0334609	0.963898	1	-0.744906	0.00126212	0.00332856	0.650477	0.0560874	0.239337
O32127	0.0783436	0.83019	1	-0.00461538	0.998417	1	0.0843139	0.656151	0.996005	-0.200345	0.661722	0.847252	0.100079	0.849859	1	-0.238043	0.556607	0.750321	0.0774449	0.774836	1	-0.335105	0.130948	0.188946	0.0245211	0.995069	1
O32129	0.0494495	0.995992	1	-0.0197563	0.999979	1	1.11253	2.86507e-15	3.24251e-13	-0.616737	0.00179832	0.00631146	0.18867	0.648947	1	-0.653803	7.07212e-06	5.00237e-05	0.0602598	0.916158	1	0.726033	2.58771e-06	1.56647e-05	1.29208	3.35432e-05	0.000992192
O32133	-0.131274	0.938745	1	0.0510382	0.987209	1	0.00693718	0.999999	1	-0.104818	0.991457	1	-0.0961262	0.952492	1	-0.425407	0.107731	0.193395	-0.0362837	0.998889	1	-0.574951	0.0150345	0.0290318	-0.0400785	0.999594	1
O32135	-0.189069	0.732567	1	-0.098493	0.855785	1	-0.0919018	0.857105	1	0.0035911	0.999894	1	-0.0486421	0.966829	1	0.235806	0.61757	0.809938	-0.14093	0.626726	1	0.0845121	0.994766	1	0.19279	0.820419	1
O32136	0.355965	0.455883	1	-0.539314	0.952828	1	0.0291921	0.999875	1	-0.671758	0.996959	1	0.831277	0.896632	1	0.132623	0.724267	0.913268	0.025342	0.963145	1	0.0731805	0.911787	1	-0.969669	0.173722	0.472025
O32148	0.835472	0.0133527	0.202076	0.0849846	0.614525	1	0.0054546	0.999689	1	3.83073	0.004709	0.0143147	0.179534	0.62335	1	3.37525	1.58403e-05	9.97936e-05	0.536349	0.000119033	0.00221316	3.23543	9.56991e-05	0.000358424	1.09505	0.019288	0.117856
O32151	0.45003	0.286475	1	-0.223867	0.446674	1	-0.138166	0.963473	1	0.338406	0.649044	0.833891	0.273085	0.375555	1	3.81126	1.96374e-05	0.000121416	0.098476	0.818074	1	2.11937	0.000825136	0.00233714	-0.384456	0.27949	0.622869
O32152	-0.0212934	0.999954	1	-0.145737	0.89277	1	-0.45837	0.044899	0.158794	0.0172671	0.999932	1	-0.0968767	0.90331	1	2.1072	0.00203668	0.00698481	0.44404	0.425897	0.948341	0.694663	0.0664606	0.10384	0.345469	0.458964	0.82246
O32153	0.259573	0.827222	1	0.341777	0.093025	0.645081	-0.0763086	0.900231	1	0.303528	0.779534	0.955783	0.319611	0.545234	1	13.6032	5.93482e-09	8.35045e-08	0.105781	0.922996	1	9.36678	3.15869e-05	0.000135775	0.126998	0.830176	1
O32156	0.554773	0.984697	1	0.0479624	0.999964	1	-0.215115	0.252543	0.553807	0.352675	0.922841	1	-0.0424491	0.999941	1	9.11861	1.08807e-17	7.26219e-16	-0.0304252	0.999992	1	6.6161	1.83097e-17	1.08318e-15	-0.135749	0.959193	1
O32157	1.05672	2.39603e-05	0.00157238	0.0730998	0.999849	1	0.385848	0.189009	0.452443	1.21204	0.0166696	0.0411289	-0.644683	0.0304408	0.445154	7.36522	6.43885e-11	1.24151e-09	-0.287937	0.103697	0.431185	2.89423	2.69054e-08	2.65283e-07	-0.257037	0.459522	0.82246
O32158	0.0653975	0.813317	1	0.0427016	0.62968	1	0.158304	0.253824	0.555681	0.106075	0.948782	1	0.0259352	0.984121	1	-0.267706	0.580634	0.775469	0.106411	0.925057	1	-0.688718	0.00972592	0.0201405	0.23551	0.50845	0.876488
O32159	-0.0207423	0.999564	1	-0.0048324	0.999998	1	-0.225479	0.161028	0.401649	-0.67402	0.0028857	0.00943652	0.0147135	0.999963	1	-0.450681	0.0049169	0.0148477	-0.0736548	0.978843	1	-0.39195	0.0206434	0.0385196	-0.12808	0.888237	1
O32161	-0.0100043	0.999174	1	-0.0534549	0.940602	1	-0.26423	0.0873392	0.259525	-0.164675	0.831621	1	0.265194	0.460066	1	0.846054	0.00476853	0.0145175	0.302138	0.0696298	0.338274	0.773366	0.00449474	0.0101915	0.145754	0.770901	1
O32162	0.0683778	0.999889	1	0.0304099	1	1	-0.00953919	1	1	0.14374	0.998154	1	0.123997	0.972279	1	0.46517	1.39208e-05	8.96926e-05	0.128606	0.454133	0.991702	1.07033	1.79853e-14	6.68798e-13	0.138693	0.981631	1
O32163	0.00960248	0.999977	1	-0.00154703	1	1	0.238579	0.456973	0.809413	0.213807	0.785027	0.962065	0.0958367	0.938994	1	0.569812	0.00451112	0.0138636	0.000502268	1	1	1.21175	4.25356e-06	2.41747e-05	0.261072	0.44571	0.812453
O32164	0.0901061	0.990576	1	0.117724	0.954898	1	0.148015	0.569021	0.923993	0.417835	0.0845061	0.156673	-0.0561245	0.999827	1	0.985554	3.24751e-08	4.00629e-07	-0.0153326	0.999999	1	1.12786	4.1599e-11	7.84653e-10	0.224781	0.609714	0.959947
O32165	0.047021	0.999962	1	0.122448	0.758395	1	-0.0244159	1	1	0.0337893	1	1	0.052768	0.999975	1	0.442684	0.000111392	0.000552292	0.0519908	0.99409	1	0.357657	6.04955e-05	0.000237153	0.0858444	0.99939	1
O32167	0.190155	0.103761	0.653613	0.0757995	0.759833	1	-0.152293	0.338845	0.664166	-0.0766405	0.999598	1	-0.00184457	1	1	0.505928	0.000779611	0.00306083	0.237546	0.0895816	0.398458	0.968468	6.22235e-09	7.19857e-08	0.13727	0.957615	1
O32169	-0.00595209	1	1	-0.133719	0.845762	1	-0.363697	0.536043	0.889187	-0.801782	0.0010405	0.00394239	-0.0176365	0.999998	1	-0.410761	0.223754	0.357979	0.159097	0.749896	1	-0.532766	0.000641286	0.00189689	-0.162024	0.876553	1
O32172	-0.431455	0.186464	0.856026	-0.0927966	0.620655	1	0.163157	0.57582	0.930391	0.917591	0.0272133	0.0604922	-0.301674	0.35496	1	0.373342	0.108456	0.194327	-0.0602321	0.721169	1	1.6925	0.00709125	0.0152298	1.14687	0.0356404	0.173048
O32174	0.330848	0.197645	0.879436	0.0220274	0.997338	1	0.22363	0.141214	0.36758	0.792724	0.0234283	0.0538726	0.405536	0.184079	0.938501	0.272681	0.768876	0.949874	-0.209977	0.319009	0.821115	0.655655	0.00563408	0.0124813	-0.252216	0.562888	0.927406
O32175	-0.179423	0.585802	1	0.0595387	0.999789	1	-0.362793	0.061907	0.198943	-0.0343081	0.999233	1	0.028252	0.998734	1	-0.126752	0.941674	1	-0.0722423	0.778629	1	-0.0703204	0.98812	1	-0.298276	0.351099	0.714551
O32176	0.533431	0.000223933	0.00955569	0.256103	1.49996e-05	0.000848782	-0.169811	0.0341186	0.128898	3.25425	2.80038e-26	5.60723e-24	0.692485	2.4444e-05	0.00353488	2.59524	9.41929e-32	3.50263e-29	0.285749	3.2106e-06	0.000101917	5.18662	3.45881e-39	1.28618e-36	0.81392	5.92306e-07	2.96495e-05
O32177	0.761262	0.00188443	0.0527437	0.118622	0.77941	1	-0.204186	0.0727626	0.225209	2.1598	7.89841e-06	5.7429e-05	0.663829	0.00762472	0.180484	3.47163	7.36081e-08	8.40359e-07	0.330474	0.118369	0.472567	5.8862	3.00166e-14	1.10047e-12	0.751136	0.00315709	0.031011
O32178	0.418155	0.0177385	0.234382	0.155538	0.679329	1	-0.0461815	0.999963	1	3.69756	8.69757e-28	2.82997e-25	0.913815	4.01459e-08	1.74166e-05	3.26164	3.18928e-28	6.38592e-26	0.350319	1.54096e-05	0.000382011	5.31438	3.43672e-41	2.23645e-38	1.01472	5.72654e-10	5.52081e-08
O32181	-0.189845	0.635494	1	-0.399578	0.205964	0.918019	-0.938564	0.00200208	0.0140849	-0.468979	0.22659	0.358114	0.174336	0.609336	1	-0.502414	0.195973	0.322248	0.254748	0.284378	0.774878	-0.409534	0.125514	0.181911	0.389704	0.453108	0.818972
O32182	-1.47893	0.0109051	0.181961	-1.86572	0.139102	0.781431	0.610737	0.828925	1	0.634901	0.882293	1	-0.407309	0.652995	1	-2.71512	0.0877391	0.162667	-0.355504	0.581564	1	0.329126	0.972681	1	0.488649	0.380981	0.743706
O32187	0.0239794	0.993898	1	-0.0337708	0.994315	1	-0.250802	0.305356	0.619036	1.28154	0.00231666	0.0078393	0.404111	0.217046	1	0.250227	0.740109	0.927542	0.229408	0.404773	0.918592	0.163572	0.716719	0.851493	-0.126262	0.828491	1
O32188	-0.205926	0.241512	0.948292	-0.704103	0.536803	1	0.483336	0.205931	0.481617	0.286483	0.246342	0.382366	0.0998536	0.872245	1	-0.816053	0.115495	0.205071	-0.654217	0.474494	1	4.16401	3.91869e-05	0.000165054	2.33556	0.00017356	0.00331192
O32192	-0.863435	8.4732e-09	1.16584e-06	-0.545489	3.16245e-08	5.87991e-06	-0.716947	7.36145e-10	3.36173e-08	-1.03991	1.18703e-06	1.07286e-05	-0.858758	0.00272084	0.0983659	-1.58946	9.10868e-10	1.46357e-08	-1.00072	3.70105e-10	3.44065e-08	-1.80889	4.31043e-10	6.56144e-09	-1.03484	0.000446763	0.00688121
O32193	-0.784469	3.91246e-08	4.84959e-06	-0.593571	5.38876e-07	4.83688e-05	-0.554795	2.82916e-09	1.20184e-07	-0.798341	8.89594e-06	6.36158e-05	-0.872715	0.000892004	0.0464378	-1.21998	7.05322e-10	1.17689e-08	-0.879371	4.30419e-15	7.4692e-13	-0.645442	6.47821e-06	3.48405e-05	-0.666814	0.00448239	0.040095
O32197	-0.048978	0.91175	1	-0.0136544	0.983659	1	0.153788	0.409747	0.756301	-0.972488	0.00341879	0.010946	0.098601	0.821926	1	-0.184318	0.58322	0.778125	0.202997	0.404303	0.918592	-0.421562	0.0389694	0.0651725	0.16076	0.677396	1
O32198	-1.55548	0.302331	1	0.351895	0.856478	1	0.0277138	0.926215	1	-0.871665	0.108231	0.193493	2.89291	0.154807	0.857367	-0.0828726	0.755052	0.940103	-0.0816848	0.861314	1	0.216807	0.697076	0.8354	0.133062	0.885504	1
O32199	-0.0115228	0.940681	1	0.0592139	0.66252	1	0.00806475	0.986413	1	-0.672579	0.600531	0.786705	-0.148104	0.663307	1	-0.0882638	0.742082	0.928732	-0.0252526	0.7681	1	0.0502696	0.999937	1	0.192915	0.732194	1
O32201	-0.663298	0.00288598	0.0758808	0.972699	0.000278999	0.009628	0.263534	0.764612	1	-7.92081	2.38846e-22	2.96055e-20	-2.49611	7.73658e-09	6.63021e-06	-4.36307	9.61412e-22	1.13753e-19	-1.91628	7.87989e-19	2.56392e-16	-5.04093	2.56936e-19	2.22934e-17	-2.66071	9.10037e-11	1.07674e-08
O32207	-0.1344	0.569332	1	-0.0435999	0.971643	1	-0.0368096	0.989683	1	-0.125177	0.925549	1	0.0580065	0.965647	1	-0.241709	0.451186	0.63312	0.209835	0.595864	1	-0.308482	0.106878	0.15834	0.032534	0.995535	1
O32208	-0.176113	0.455961	1	-0.181344	0.541844	1	-0.0762615	0.949984	1	-0.239754	0.645714	0.831253	0.043059	0.997615	1	0.234784	0.736577	0.925343	0.108066	0.445173	0.978082	1.17214	0.00347616	0.00808618	1.06304	0.00185744	0.0205741
O32210	-0.184849	0.273227	0.996833	-0.0368713	0.999872	1	-0.264304	0.0869641	0.259002	-0.367704	0.128847	0.224491	-0.353469	0.10013	0.714078	-0.361729	0.564354	0.757565	-0.378397	0.0109228	0.0880252	-0.373998	0.1034	0.153887	-0.460283	0.0236745	0.136111
O32212	-0.231601	0.251678	0.961995	-0.0889819	0.994689	1	-0.475375	0.22053	0.505762	-0.502266	0.0324243	0.06981	-0.573223	0.0550122	0.556217	-0.55261	0.109622	0.195845	-0.38379	0.000499583	0.00736785	-0.383861	0.037234	0.062619	-0.111889	0.9329	1
O32213	0.24208	0.784748	1	0.00983992	1	1	-0.00555876	1	1	3.03368	4.43956e-16	2.45876e-14	0.656351	0.000962038	0.0481574	1.40652	7.74203e-14	2.55095e-12	0.377261	0.00016993	0.00289102	0.336038	0.0667743	0.104205	0.234353	0.60327	0.956504
O32214	0.0814143	0.999798	1	-0.184378	0.197761	0.899132	-0.395821	0.00015047	0.00169555	2.09882	1.37495e-10	2.93361e-09	0.460108	0.0362317	0.46477	1.30143	2.57498e-09	3.89691e-08	0.351545	0.000124846	0.00228854	0.848398	1.31645e-07	1.10184e-06	0.171609	0.819195	1
O32215	-0.214905	0.461092	1	-0.153563	0.918408	1	-0.475436	3.96567e-07	1.01202e-05	-0.0841557	0.997964	1	-0.0130055	1	1	0.994109	2.13562e-06	1.70001e-05	0.214844	0.358677	0.86516	1.64554	7.72423e-09	8.66645e-08	0.282602	0.339561	0.701022
O32218	0.0816093	0.921412	1	0.0443069	0.886734	1	0.258653	0.0141331	0.0661661	0.188981	0.706309	0.885333	0.170271	0.715229	1	-0.0330278	0.999858	1	0.104272	0.581339	1	0.494207	0.00052554	0.00159624	0.433157	0.0846981	0.310958
O32219	0.0202073	0.999985	1	-0.426795	2.48878e-09	7.1981e-07	-0.0603657	0.885373	1	-1.64017	2.13311e-10	4.33787e-09	0.0173545	0.999999	1	-1.94991	5.55367e-13	1.55443e-11	0.186098	0.0916325	0.40247	-0.237814	0.316203	0.421441	0.617682	0.00940751	0.0691745
O32220	-0.67772	0.0217017	0.267955	-0.23029	0.104479	0.69377	-0.340624	0.30811	0.621823	-0.51616	0.0615048	0.119475	0.456956	0.143978	0.844629	-0.402104	0.0248712	0.0562955	0.336904	0.108516	0.444831	-0.668539	0.00607166	0.0133035	0.0900424	0.925788	1
O32221	0.962066	0.105169	0.655125	-0.268437	0.80124	1	0.637442	0.291851	0.603406	-0.332725	0.68597	0.868895	0.0463568	0.951643	1	0.6776	0.059411	0.116101	0.168611	0.851896	1	1.16067	0.038613	0.064678	-0.0298389	0.987563	1
O32222	0.0673594	0.880262	1	-0.428865	0.13467	0.772129	-0.179882	0.778716	1	0.233442	0.974999	1	-0.437203	0.210956	0.99696	0.77645	0.0144041	0.0362789	0.123965	0.796409	1	1.19868	0.0230963	0.0423975	0.31286	0.382544	0.745331
O32223	-0.1337	0.816017	1	-0.120491	0.982848	1	-0.0707094	0.995704	1	0.46101	0.00472283	0.0143281	0.0937733	0.976285	1	-0.110868	0.99821	1	-0.00240359	1	1	0.022625	1	1	0.128226	0.966283	1
O32224	0.0528245	0.997133	1	-0.186877	0.36929	1	-0.0486853	0.992845	1	0.290142	0.212293	0.339435	-0.48745	0.056304	0.559387	0.914104	6.35185e-06	4.55478e-05	-0.459721	6.21332e-05	0.00129386	0.916549	1.81449e-06	1.16909e-05	-0.544548	0.0348954	0.171458
O32228	0.119214	0.652875	1	0.226287	0.118759	0.723954	0.208822	0.710994	1	-0.421279	0.132332	0.229181	-0.0385014	0.965933	1	-0.166083	0.600803	0.795468	-0.324028	0.283994	0.774878	-0.581127	0.0521439	0.08462	-0.506244	0.180461	0.483769
O32229	0.22539	0.200151	0.886407	0.339444	0.111196	0.699137	0.0412989	0.797254	1	1.08589	0.000910491	0.00351112	-0.043111	0.990724	1	1.21424	1.31145e-05	8.51296e-05	0.0816903	0.91403	1	1.62779	2.0076e-05	9.29856e-05	-0.0576265	0.992911	1
O32230	-1.51102	0.963313	1	-1.09863	0.339037	1	-0.76202	0.567486	0.922652	-0.352839	0.725474	0.903978	0.499796	0.74102	1	-0.11775	0.799898	0.978447	0.376673	0.579485	1	-0.0712474	0.861489	0.984829	0.335403	0.996513	1
O32231	-0.0927887	0.889439	1	-0.0167053	1	1	-0.186337	0.122564	0.330605	-0.576194	0.0111352	0.0296672	-0.0875297	0.993126	1	-0.359783	0.149242	0.254906	-0.108079	0.919882	1	-0.236018	0.350649	0.46098	-0.0995993	0.992162	1
O32232	-0.0173796	0.999375	1	0.00588378	0.99994	1	0.0554451	0.919505	1	-0.616922	0.0194616	0.0466469	-0.24038	0.440983	1	-0.539226	0.00264933	0.00875154	-0.0822232	0.642519	1	-0.438505	0.00798608	0.0169281	-0.0139628	0.999942	1
O32233	-0.810643	0.672322	1	-1.73101	0.204036	0.912551	0.521398	0.805342	1	-1.17533	0.107235	0.191843	-0.937475	0.271651	1	2.01664	0.971248	1	0.238703	0.910323	1	1.06322	0.636764	0.775166	-0.371568	0.630182	0.975826
O32236	0.0567918	0.925824	1	0.127207	0.517692	1	0.00436324	0.99714	1	0.0542976	1	1	0.062671	0.97007	1	0.467343	0.219677	0.352757	0.192667	0.377311	0.888973	0.809674	0.00146017	0.00375203	0.182509	0.678278	1
O32238	0.146455	0.574813	1	-0.194674	0.416596	1	0.0382471	0.970265	1	-0.503666	0.0268911	0.0600791	0.14329	0.737433	1	-0.254361	0.375068	0.546111	0.0591966	0.691237	1	-0.333785	0.100182	0.149698	-0.211596	0.599748	0.954245
O32239	0.499262	0.00485474	0.108147	0.45232	0.00390265	0.0710578	-0.680932	0.0099348	0.0501169	0.387637	0.28518	0.430581	-0.471783	0.0480679	0.515879	-0.110127	0.974996	1	-0.478772	0.000501003	0.00736785	-0.759865	0.000672383	0.00196212	-1.41246	6.62683e-05	0.00158253
O32242	0.339526	0.719717	1	-0.776001	0.244894	0.971735	-1.19172	0.0304876	0.117395	-2.76635	0.429853	0.601239	-2.17644	0.0331544	0.452302	6.29733	0.00165725	0.00582162	6.14914	0.000992013	0.0125961	7.41986	0.00287834	0.00682362	4.68768	0.00283809	0.0284137
O32243	0.00324777	0.999999	1	-0.165171	0.72027	1	0.023738	0.998815	1	-1.4875	8.07604e-06	5.85569e-05	-0.364944	0.191523	0.9514	-2.40556	2.8837e-07	2.83256e-06	-0.150473	0.433007	0.960885	-1.92095	5.67275e-06	3.12181e-05	0.5047	0.449335	0.817343
O32245	0.206627	0.591152	1	0.174688	0.05292	0.459169	0.477162	0.000379999	0.00364996	1.6153	1.21517e-05	8.43489e-05	-0.0666225	0.985067	1	0.666476	0.0215798	0.0501986	-0.167667	0.591723	1	0.625425	0.00167842	0.00425406	-0.256824	0.444019	0.811459
O32247	0.165386	0.700286	1	0.130758	0.678277	1	0.29238	0.000245097	0.00255195	0.473367	0.00923216	0.0254031	0.253772	0.307539	1	0.448896	0.00373705	0.0117341	0.590967	3.09112e-10	3.09469e-08	0.533313	2.28718e-06	1.42327e-05	1.223	5.73553e-09	4.39106e-07
O32248	0.211462	0.273949	0.997326	0.370742	0.0662772	0.525975	0.496404	0.000606939	0.00528382	0.650086	0.00451674	0.0138921	-0.0305625	0.996997	1	1.33263	0.000243551	0.00111289	-0.165972	0.440908	0.97179	1.73597	6.80333e-06	3.63636e-05	0.36159	0.251509	0.58821
O32253	0.0658814	0.966412	1	0.0157472	0.99834	1	0.183609	0.597357	0.944666	-1.16884	1.28449e-05	8.82201e-05	-0.194753	0.594997	1	-0.350531	0.0824463	0.154505	-0.314868	0.185083	0.603724	-0.633874	0.00245248	0.00594892	0.0863354	0.96637	1
O32254	-0.297768	0.280786	1	-0.403291	0.0565799	0.477978	-0.221275	0.580374	0.932829	-0.409844	0.100125	0.180512	0.150408	0.713135	1	-0.427694	0.308928	0.468886	0.0654451	0.890416	1	-0.167773	0.811123	0.938688	0.445982	0.161649	0.455882
O32257	-0.00275592	0.966872	1	0.00445643	0.976402	1	-0.569983	0.00619729	0.0338898	0.00849103	0.978454	1	0.0437884	0.948559	1	-0.478228	0.0371854	0.0788221	-0.178932	0.285353	0.774878	-0.435284	0.406462	0.527165	-0.0755702	0.877091	1
O32259	0.347912	0.0368854	0.365068	0.302743	0.00127067	0.0327481	0.645632	2.60731e-11	1.54246e-09	0.0981452	0.991906	1	-0.179813	0.681353	1	-0.0562557	0.999485	1	-0.0673895	0.924282	1	0.484847	0.000756577	0.00216891	0.341168	0.19234	0.501161
O32263	2.74424	0.582516	1	0.609596	0.885235	1	1.71393	0.00483551	0.028033	-2.68812	0.751585	0.929836	-2.75099	0.854191	1	-4.40306	0.0143039	0.0361672	1.74236	0.948544	1	2.63222	0.0558458	0.0897325	7.96726	0.00305205	0.0300927
O32264	0.138997	0.993171	1	-0.00344909	1	1	-0.110534	0.966535	1	0.268468	0.407971	0.577146	-0.226896	0.471372	1	0.364808	0.128202	0.223858	-0.111139	0.328167	0.828533	0.757615	4.56018e-06	2.5693e-05	-0.00536397	1	1
O32293	0.190932	0.65386	1	0.252125	0.276474	1	0.116806	0.467678	0.818374	0.647716	0.150755	0.254899	-0.126008	0.859423	1	2.57603	8.17471e-05	0.000419699	0.102529	0.711133	1	2.84807	7.34216e-05	0.000282299	-0.068972	0.974303	1
O32294	0.0507959	0.992129	1	-0.353344	0.00337693	0.0660913	0.228803	0.0695322	0.218326	0.111858	0.975438	1	0.00953397	1	1	-0.603608	9.47599e-05	0.000477099	-0.198679	0.311422	0.810408	-1.6727	1.59319e-10	2.65838e-09	0.827742	0.00110579	0.0139946
O32436	0.120296	0.690891	1	-0.0297124	0.928521	1	-0.285929	0.0447344	0.158605	-1.08716	0.00228483	0.00776426	-0.0202702	0.995803	1	-0.460453	0.121298	0.213336	0.135228	0.576696	1	-0.350966	0.147787	0.210904	0.116119	0.896204	1
O34303	-0.0279972	0.994003	1	-0.0543251	1	1	-0.46035	0.0187269	0.0815155	0.499846	0.0152459	0.0384546	0.0876922	0.948071	1	0.369883	0.769858	0.950636	0.0198141	0.994516	1	-0.000158789	1	1	0.220521	0.669017	1
O34305	-0.0293601	0.996784	1	-0.152709	0.839908	1	-0.215461	0.586261	0.937495	-0.670654	0.0168028	0.041379	-0.452368	0.110392	0.756907	0.136427	0.915387	1	-0.262915	0.0722651	0.348345	0.155104	0.761219	0.894378	-0.339391	0.255897	0.595354
O34308	-0.715064	0.162163	0.813033	0.0469771	0.716588	1	-2.10424	0.0249502	0.101161	0.716549	0.977751	1	0.622395	0.727374	1	-0.689197	0.297725	0.455334	-0.745679	0.34758	0.85163	0.241554	0.964096	1	0.879212	0.342497	0.702769
O34309	-0.119579	0.999991	1	-0.00190997	1	1	-0.498803	1.92919e-15	2.28258e-13	0.128195	0.999586	1	-0.0752631	0.999796	1	1.78978	1.78655e-20	1.72237e-18	0.229031	0.565539	1	2.29931	5.82265e-23	6.88926e-21	0.580953	0.000634097	0.00911908
O34313	0.455816	0.0101996	0.174668	0.179823	0.583097	1	0.477264	2.05618e-26	1.33806e-23	1.46073	1.81679e-05	0.000117933	0.447691	0.000781629	0.0450749	4.82098	2.92832e-38	1.52448e-35	1.60736	1.9716e-42	1.71069e-39	5.78413	6.81899e-40	2.9583e-37	1.78053	1.45169e-20	1.88938e-17
O34318	-0.249423	0.545205	1	-0.0369344	0.992692	1	-0.140909	0.900213	1	-0.322442	0.606708	0.792403	-0.137015	0.712709	1	-0.501282	0.706133	0.89618	0.358144	0.765176	1	0.781658	0.159601	0.225784	0.700443	0.100072	0.341839
O34320	-2.51443	0.025164	0.297197	-1.16511	0.19112	0.884015	0.256231	0.87084	1	-1.07792	0.0203671	0.048416	-0.467046	0.190897	0.9514	-6.16874	7.96774e-05	0.000412327	-1.78136	0.141399	0.530349	1.24266	0.00264103	0.00633992	1.51625	0.0256819	0.144073
O34324	0.470066	0.0154558	0.211744	0.378979	4.8108e-05	0.00215905	0.020463	0.999999	1	7.25966	1.20882e-16	6.99235e-15	0.313912	0.170628	0.891858	1.3286	4.28376e-10	7.43375e-09	0.350569	0.00656053	0.0581888	2.17088	9.97963e-13	2.54943e-11	0.472788	0.0225792	0.131484
O34325	-0.110987	0.782218	1	0.00816128	0.999999	1	0.335926	0.00205843	0.0143649	-0.680405	0.00338815	0.0108881	0.0659729	0.985623	1	-1.08079	8.656e-06	5.96073e-05	0.064885	0.98525	1	-1.04418	3.44519e-06	1.99285e-05	0.722439	0.0119467	0.0838198
O34327	-0.146095	0.694271	1	-0.134386	0.866962	1	0.231667	0.835871	1	0.0250788	0.999969	1	0.0609176	0.985765	1	-0.560625	0.0127765	0.0328953	0.036196	0.999022	1	-1.26626	0.00175891	0.00442362	0.455417	0.139952	0.421026
O34328	0.0217272	0.997701	1	-0.0688202	0.958197	1	0.122283	0.568563	0.923826	-0.653978	0.06897	0.131716	-0.00383735	1	1	-0.610271	0.00544935	0.016211	-0.0693726	0.968942	1	-0.571198	0.00764083	0.0162758	-0.0577661	0.989926	1
O34330	-0.213801	0.418027	1	-0.51026	0.0683556	0.539181	0.721146	1.1749e-05	0.000192344	0.802358	0.000881882	0.0034313	0.146044	0.774514	1	-0.156474	0.889831	1	0.767783	0.00067084	0.00919051	1.18917	0.00011181	0.000411077	1.68448	0.000298141	0.00500685
O34331	-0.0229248	0.967777	1	-0.179093	0.511005	1	0.260586	0.949182	1	-1.05097	0.0165792	0.0409836	-0.255901	0.608868	1	-0.890498	0.0617631	0.119977	0.213398	0.690608	1	-1.27181	0.0146418	0.0283787	0.118714	0.845383	1
O34334	-0.137708	0.774624	1	-0.076892	0.981438	1	-0.376844	0.000954969	0.00762511	-0.394913	0.0233036	0.0536333	-0.277091	0.311954	1	-0.257093	0.191206	0.315404	-0.225038	0.0281535	0.179616	-0.303371	0.0694223	0.10782	-0.379389	0.162756	0.457807
O34335	-0.289586	0.325712	1	-0.00600131	1	1	-0.500313	2.12264e-05	0.000317542	3.68259	9.05921e-11	1.9984e-09	0.780066	0.000578946	0.0376749	6.41863	6.69563e-19	5.28143e-17	-0.0541362	0.997089	1	3.82247	8.90755e-16	4.06778e-14	-0.234984	0.575339	0.936004
O34336	-0.0897555	0.87084	1	-0.68948	0.000947095	0.0267966	-0.551788	0.0176828	0.0781639	0.961919	0.0204369	0.0484829	0.385938	0.253354	1	1.70974	0.000703016	0.00278531	0.634998	0.00069784	0.00946082	2.57463	0.000400248	0.00126438	0.524064	0.1537	0.444533
O34338	0.295392	0.573109	1	0.0627713	0.999974	1	0.232328	0.557854	0.913267	4.55205	2.19867e-13	7.83991e-12	0.548355	0.0201281	0.342441	1.69972	3.17839e-10	5.5901e-09	0.249692	0.0648539	0.321711	0.766143	3.09771e-05	0.00013372	0.519446	0.0232785	0.134953
O34340	-0.0594716	0.99584	1	-0.0187084	0.999876	1	-0.195231	0.367122	0.703177	0.0872661	0.999991	1	0.0232704	0.999998	1	0.27845	0.217586	0.350046	0.16627	0.52763	1	0.34851	0.0141071	0.0275062	0.0137205	1	1
O34341	-0.265876	0.252668	0.962493	0.00984938	0.999998	1	-0.415447	0.00634209	0.0343926	-1.11899	0.00344571	0.0110187	0.159019	0.678191	1	-1.17619	0.000696568	0.00276819	-0.10198	0.928235	1	-0.62718	0.0109328	0.0221981	0.358052	0.293338	0.643269
O34344	-1.08172	8.2198e-06	0.000611319	-1.49983	5.88423e-07	5.10555e-05	0.761848	0.0127143	0.0607253	6.93026	5.07922e-05	0.00029644	0.604561	0.0754256	0.645048	0.116242	0.940642	1	-2.60713	7.69322e-08	3.51324e-06	0.0866589	0.966879	1	-2.28366	0.000255932	0.00435906
O34346	-0.954977	0.428981	1	-2.92425	0.892874	1	-0.817428	0.205119	0.48058	-0.9165	0.753111	0.930839	-1.05257	0.14003	0.828404	0.986265	0.081179	0.15224	-0.180669	0.812687	1	1.64873	0.28963	0.389013	0.181766	0.942431	1
O34347	-0.544808	0.933298	1	-0.378929	0.00280853	0.0589565	-0.848839	1.19626e-06	2.59489e-05	1.42823	0.0237958	0.0545288	2.60645	9.45991e-08	3.51774e-05	1.9082	5.32917e-12	1.23856e-10	-0.0303868	0.999786	1	-2.6565	5.40881e-14	1.75989e-12	-0.343909	0.175008	0.474526
O34348	0.10644	0.924586	1	0.107593	0.423603	1	-0.235709	0.382632	0.722255	0.117685	0.994466	1	0.225618	0.482239	1	-0.261584	0.31023	0.469493	0.280255	0.0439044	0.246832	-0.104291	0.976419	1	0.18952	0.735776	1
O34353	-0.305717	0.095191	0.623395	-0.253244	0.00304373	0.0620807	0.716599	2.66756e-11	1.54303e-09	-1.21587	4.24106e-07	4.22969e-06	0.288077	0.293342	1	-1.23643	6.44766e-08	7.49253e-07	0.379838	8.96214e-06	0.000250844	-0.0832324	0.994903	1	1.46648	0.000111168	0.0022966
O34355	-0.0613412	0.999544	1	0.0532214	0.998803	1	0.0557565	0.960634	1	-0.278373	0.615397	0.799341	-0.215823	0.519106	1	0.0738006	0.995578	1	-0.239877	0.15026	0.547029	0.181068	0.702395	0.839455	-0.079029	0.99445	1
O34357	0.259826	0.476429	1	1.04538	0.652919	1	0.523975	0.126212	0.338343	-0.207363	0.875576	1	-0.0920622	0.926691	1	0.834387	0.0342403	0.0735983	0.0235583	0.999122	1	0.910568	0.005875	0.0129161	-0.24556	0.527615	0.893679
O34365	0.137325	0.611918	1	0.0865819	0.823808	1	-0.0613657	0.8557	1	-0.419116	0.0695375	0.132605	-0.204699	0.548532	1	0.36911	0.0864985	0.16094	0.109469	0.143214	0.535043	0.556613	0.00137927	0.00356883	0.0314295	0.997571	1
O34371	-0.214033	0.905822	1	-0.0238884	0.937208	1	-0.942532	0.002908	0.0191634	0.0177436	0.966534	1	-0.532657	0.0664479	0.600539	-0.20381	0.982289	1	2.00408	0.213323	0.652899	7.91406	4.60039e-07	3.43118e-06	1.56346	0.000328222	0.00533976
O34374	-0.0263889	0.960187	1	-0.0456499	0.823379	1	-0.358723	0.0725904	0.224944	0.798081	0.0852031	0.157853	-0.521205	0.130156	0.809764	1.42347	0.000538866	0.00223	-0.104167	0.877369	1	1.6178	0.000415564	0.00130642	0.284838	0.396318	0.76481
O34375	0.0361113	0.997514	1	0.0683453	0.819511	1	-0.065824	0.635579	0.979351	-0.360851	0.0943486	0.171861	-0.00531984	0.999993	1	-0.255894	0.399268	0.573246	-0.00275369	0.999912	1	0.0989955	0.810998	0.938688	0.294238	0.355018	0.717566
O34377	0.145898	0.572201	1	-0.366875	0.0044515	0.0788249	0.136225	0.582814	0.934649	0.730734	0.0131437	0.0340766	0.234672	0.470966	1	-0.0822158	0.867646	1	0.139714	0.229656	0.682415	-0.582403	0.0122418	0.024418	0.129006	0.777145	1
O34381	-0.32472	0.149143	0.793419	0.00210021	0.99925	1	-0.11856	0.364656	0.698995	-0.615012	0.0204697	0.0484829	0.150538	0.673403	1	-0.339727	0.459088	0.642822	0.0146122	0.9706	1	-0.452623	0.135206	0.194443	0.0670852	0.927183	1
O34384	-0.0167165	0.999251	1	-0.0530614	0.851039	1	-0.199419	0.51681	0.869029	-0.268774	0.369277	0.532832	-0.150484	0.735963	1	0.154293	0.711423	0.901574	0.168249	0.349499	0.853212	-0.0177714	0.999998	1	0.0649409	0.976028	1
O34385	0.43523	0.0128301	0.198807	0.303763	0.0152132	0.197999	0.132436	0.574143	0.928834	4.84702	9.10628e-21	8.46559e-19	0.710503	0.000633513	0.0402204	2.32902	2.92439e-17	1.85663e-15	0.286428	0.000651076	0.00896694	2.44561	1.56577e-18	1.16448e-16	0.417874	0.0356584	0.173048
O34389	-0.0253721	0.997204	1	0.111611	0.659334	1	0.188242	0.303952	0.618114	0.263136	0.465695	0.642738	-0.00468454	0.999884	1	-0.184768	0.648428	0.842598	-0.266486	0.0748491	0.356836	0.271788	0.320388	0.425712	0.254599	0.458281	0.82246
O34391	-2.01829	0.0467306	0.422009	-1.85257	0.222375	0.939856	1.92248	0.570731	0.925053	-0.497799	0.343807	0.503335	-2.02761	0.0134122	0.254832	-2.38227	0.089804	0.166141	-0.654081	0.54656	1	-0.117809	0.829869	0.95594	0.0521773	0.980036	1
O34392	-0.236536	0.896712	1	-0.475908	0.508982	1	1.19842	0.0325834	0.124362	0.346918	0.531304	0.712144	0.404103	0.397807	1	-0.145981	0.906606	1	0.147008	0.926507	1	-2.60438	0.000665531	0.00195088	0.612407	0.110203	0.360573
O34394	0.216763	0.352454	1	0.176819	0.185326	0.878693	-0.0935816	0.954402	1	-0.0916673	0.992915	1	-0.210635	0.544505	1	-0.0425311	0.999961	1	-0.0287852	0.99912	1	0.136632	0.948056	1	-0.0866782	0.992662	1
O34399	0.593475	0.70654	1	-0.0584904	0.993809	1	-0.443172	0.116574	0.319309	-0.254113	0.888584	1	1.00627	0.000265927	0.0223293	2.70212	1.9634e-14	7.19823e-13	-0.068463	0.999563	1	0.420625	0.0296734	0.0517693	-0.485534	0.0385812	0.184269
O34400	-0.489581	0.440673	1	-1.82458	0.0298566	0.304771	0.55903	0.768342	1	-0.894682	0.0129652	0.0336809	0.498056	0.182069	0.932923	-3.44805	7.05489e-05	0.000371738	3.0109	0.202197	0.631836	-4.69077	0.000898521	0.00250144	1.6692	0.0578893	0.245417
O34403	-0.318208	0.343699	1	0.0246508	0.983411	1	-0.0379605	0.964635	1	-0.93735	0.000589804	0.00245257	-0.0975766	0.907775	1	-0.807953	0.000403717	0.00172557	-0.116197	0.457709	0.994893	-0.515341	0.0049231	0.0110664	-0.0484228	0.992685	1
O34411	0.587643	0.120372	0.713729	0.355224	0.472962	1	-0.147153	0.941783	1	-0.40087	0.404942	0.574513	-0.328535	0.354367	1	-0.580303	0.413674	0.589379	-0.0248029	0.707543	1	-0.272405	0.65686	0.793414	-0.75203	0.0740908	0.286565
O34412	-0.178843	0.442772	1	-0.453856	0.668509	1	1.03196	0.204037	0.478475	-0.46022	0.122201	0.214058	0.0887324	0.849686	1	-1.85876	0.00672149	0.0192603	0.19062	0.973608	1	3.67811	0.083742	0.127623	2.00523	0.00743324	0.0586325
O34421	-1.71087	0.0812507	0.572184	-0.0972202	0.680964	1	-0.230586	0.639481	0.980816	0.203408	0.650608	0.835076	-0.145801	0.68711	1	-0.776979	0.0318059	0.0691653	0.0702672	0.689285	1	3.21863	0.00725905	0.0155389	1.87748	0.030598	0.159592
O34424	-0.0887168	0.773072	1	0.264369	0.307056	1	-0.484423	0.000188208	0.00204128	0.839429	0.0160603	0.0401584	0.325698	0.321316	1	1.09594	0.00406572	0.012644	0.696871	0.000535901	0.00779302	1.28365	0.0016721	0.00424631	0.650459	0.102106	0.343048
O34425	0.0158481	1	1	-0.81999	0.00136305	0.0341155	1.35897	7.40721e-14	6.64861e-12	5.45603	2.76658e-18	1.94633e-16	0.195233	0.640011	1	-1.94143	8.30774e-14	2.69656e-12	-0.192165	0.857656	1	-0.894875	1.34137e-06	9.04554e-06	2.47081	1.1755e-11	1.61043e-09
O34427	-0.204465	0.478432	1	0.281012	0.662382	1	0.0189159	0.991987	1	2.93876	0.135797	0.233783	0.0869759	0.85464	1	4.709	0.0106315	0.0282098	0.517275	0.292527	0.780172	2.3237	0.0171743	0.0326549	0.286035	0.402736	0.768564
O34431	-2.05068	0.0821828	0.576609	0.663233	0.999123	1	-0.132388	0.964994	1	4.10302	0.00965483	0.0263709	1.0734	0.0780165	0.655405	-0.244847	0.76288	0.946872	-1.17994	0.828939	1	8.14903	1.72571e-05	8.1525e-05	6.47504	3.20657e-06	0.00014147
O34433	-0.301284	0.147181	0.789923	-0.156192	0.701864	1	-0.0538362	0.999989	1	3.76614	6.22449e-15	2.84252e-13	0.645266	0.000706994	0.0427978	6.60621	1.08165e-20	1.12622e-18	0.437866	0.00091139	0.0117443	10.3882	1.14281e-18	9.01435e-17	1.15976	6.04236e-07	2.96759e-05
O34434	-0.123337	0.786997	1	-0.289404	0.634203	1	-0.706166	0.402604	0.745482	0.09755	0.934177	1	0.0983575	0.899174	1	-0.219572	0.996388	1	0.342986	0.144979	0.539114	0.488915	0.546566	0.681375	0.536903	0.0923436	0.32748
O34436	4.39112	0.204257	0.895084	1.90314	0.296573	1	-0.635308	0.954937	1	-6.52981	0.0225666	0.0523536	-3.5747	0.645423	1	-0.609711	0.471049	0.656392	1.84195	0.962029	1	2.57154	0.636235	0.774974	0.334853	0.578342	0.938376
O34437	-0.610386	0.667711	1	0.0319339	0.97898	1	0.0499663	0.915735	1	2.84283	0.0564916	0.111231	0.725684	0.130232	0.809764	4.562	0.0470474	0.0959739	-0.192256	0.71017	1	2.48998	0.704061	0.84106	0.372275	0.5561	0.919649
O34440	-0.199673	0.490081	1	-0.927066	0.00100702	0.0278858	-1.53738	8.86845e-05	0.00103518	0.615082	0.0662498	0.127174	-0.0561827	0.90499	1	2.01113	0.00112695	0.00417275	0.232671	0.194326	0.622178	1.19088	0.00510722	0.011421	0.382788	0.31599	0.670352
O34441	-0.0703912	0.967659	1	0.0596116	0.997946	1	0.172703	0.0749409	0.230581	-0.266229	0.283012	0.427804	-0.165247	0.730639	1	-0.586076	0.0128284	0.0329964	-0.274955	0.0609046	0.307834	-0.371005	0.00458547	0.0103701	-0.140257	0.875429	1
O34442	-0.120423	0.770212	1	-0.183888	0.249969	0.979867	-0.673668	8.3708e-07	1.91133e-05	-1.08207	4.59023e-06	3.5881e-05	0.075854	0.975143	1	-1.43511	1.28366e-07	1.39223e-06	0.0766141	0.908175	1	-2.28748	3.97475e-09	4.76787e-08	-0.328732	0.257144	0.596566
O34443	-0.092243	0.933235	1	-0.0854377	0.548513	1	-0.163472	0.461467	0.813269	-1.03502	3.05737e-06	2.5345e-05	-0.0407732	0.99929	1	-0.771305	9.29362e-05	0.000470648	-0.0475134	0.974612	1	-0.8596	1.49549e-06	9.98146e-06	-0.335458	0.220224	0.543745
O34445	0.0777501	0.928591	1	-0.257162	0.971478	1	-0.201151	0.564137	0.919505	-0.880202	0.0170568	0.0418069	0.0598013	0.962902	1	-1.08534	0.000862533	0.00332618	0.0701375	0.927967	1	-0.919626	0.000803065	0.00227958	-0.0325822	0.995453	1
O34448	0.030808	0.999994	1	-0.170432	0.228374	0.94699	-0.0792555	0.898477	1	-0.555793	1.27227e-05	8.78443e-05	0.0726531	0.99911	1	-0.154278	0.962134	1	0.117238	0.146631	0.541364	-0.51828	2.79139e-07	2.18198e-06	0.154892	0.911926	1
O34450	-0.153898	0.399968	1	-0.0260876	0.981398	1	-0.137544	0.271042	0.577868	-0.115756	0.98496	1	0.0518367	0.996408	1	-0.510451	0.00131282	0.00476197	0.0326354	0.99226	1	-0.587469	0.000346054	0.00112177	-0.136537	0.889335	1
O34452	-0.209419	0.47513	1	-0.145846	0.747578	1	0.115064	0.838117	1	0.138323	0.851581	1	0.497639	0.203925	0.979367	0.362104	0.494892	0.684487	-0.316788	0.272692	0.756042	0.621116	0.0103144	0.0211157	-0.0659874	0.9614	1
O34453	-0.14958	0.505952	1	-0.125966	0.88532	1	0.218765	0.746454	1	-0.8925	6.41715e-05	0.000359996	0.00390724	1	1	-0.683624	0.000442298	0.00186899	-0.103379	0.761074	1	-0.643298	6.70755e-05	0.000260072	-0.0703911	0.992992	1
O34454	0.210405	0.278625	1	0.113045	0.217749	0.93894	0.0363472	0.995034	1	-0.329753	0.11029	0.196499	0.0234953	0.999939	1	-0.0358425	0.999786	1	0.134145	0.355464	0.862966	0.143711	0.999656	1	0.149145	0.852993	1
O34457	0.0154813	0.99963	1	0.140941	0.40705	1	-0.0920188	0.511591	0.865846	-0.491785	0.0967293	0.175217	0.144901	0.750093	1	-0.0877509	0.937896	1	0.0185876	0.999085	1	-0.268649	0.192506	0.267764	-0.265543	0.444737	0.811817
O34459	0.0858733	0.980161	1	-0.0722818	0.998964	1	-1.23517	0.000307462	0.00306203	-1.1141	0.0081375	0.022703	0.070569	0.943719	1	0.101652	0.993592	1	-1.16533	0.205489	0.639053	4.13748	5.61396e-05	0.000222761	0.53126	0.0960887	0.335845
O34468	0.178027	0.353685	1	0.467711	9.92399e-05	0.00385555	0.420589	0.116782	0.319309	2.11936	1.58484e-07	1.77817e-06	-0.273241	0.349471	1	1.10764	7.88149e-06	5.4708e-05	0.392605	0.00416541	0.0413102	2.46924	1.77412e-06	1.14722e-05	-0.622253	0.0340269	0.169048
O34469	0.0378386	0.999305	1	-0.0940946	0.980108	1	0.0419538	0.998096	1	-0.190176	0.850503	1	-0.0235981	0.999996	1	-0.443787	0.292502	0.448928	-0.0705125	0.970708	1	-1.03464	3.02459e-07	2.35719e-06	-0.0217386	0.999999	1
O34470	-0.0722576	0.96249	1	-0.0189202	0.992182	1	0.135777	0.628287	0.970583	-0.837221	0.000205462	0.000986748	-0.138313	0.816411	1	-0.296083	0.238815	0.376977	0.198487	0.0410498	0.234603	-0.0221076	0.999998	1	0.770657	0.00869599	0.0652325
O34471	0.101246	0.837084	1	0.121125	0.892534	1	-0.414624	0.194103	0.461837	-0.366339	0.242638	0.378718	0.11456	0.866566	1	-0.494453	0.110463	0.197212	0.206906	0.160056	0.562249	-1.13735	0.00023113	0.000783376	-0.55509	0.0606615	0.253862
O34474	-0.162706	0.663246	1	-0.136004	0.856716	1	-0.268401	0.0948257	0.276098	1.24488	0.00231832	0.0078393	-0.176489	0.603722	1	0.185759	0.606134	0.800085	-0.0969283	0.650659	1	0.00311117	0.999858	1	0.0888415	0.891015	1
O34475	-0.0219355	0.999788	1	0.00110011	1	1	0.0638175	0.993322	1	-0.658333	0.000333809	0.00150329	0.0123662	0.999999	1	-0.220483	0.722711	0.912769	0.0487991	0.979319	1	-0.148714	0.933054	1	-0.151786	0.848846	1
O34476	-0.117605	0.79091	1	-0.183255	0.437871	1	-0.14418	0.754031	1	-0.420849	0.0305676	0.0665281	-0.183629	0.651982	1	-0.561148	0.00495771	0.0149368	-0.22397	0.054414	0.285564	-0.468363	0.00481828	0.0108495	-0.14321	0.882807	1
O34478	-0.148726	0.712974	1	-0.339476	0.0187323	0.22925	-0.745949	0.0254879	0.102227	-0.63921	0.00058148	0.00242563	0.130473	0.885938	1	-0.724113	0.000165671	0.000788374	0.188938	0.425613	0.948341	-1.15338	1.08366e-05	5.50929e-05	-0.56291	0.0815137	0.305735
O34481	-0.286632	0.329663	1	-0.0552278	0.998157	1	0.424422	0.0144792	0.067063	-0.929306	0.000687173	0.00278182	-0.125241	0.848316	1	-0.588442	0.00162666	0.00574517	-0.0528431	0.977516	1	0.832432	0.164298	0.231646	0.683337	0.0309006	0.159592
O34483	0.044969	0.988845	1	0.0509857	0.927972	1	0.163667	0.508505	0.863635	-0.0308571	0.999878	1	-0.0968739	0.947924	1	-0.214845	0.449113	0.631562	-0.101943	0.661285	1	-0.131023	0.869374	0.991231	-0.132644	0.898592	1
O34484	-0.008629	1	1	-0.00217507	1	1	-0.120228	0.730037	1	-0.437095	0.152034	0.256312	-0.0365802	0.999773	1	-0.561731	0.000320476	0.00142355	-0.11819	0.948158	1	-0.241503	0.403512	0.5236	0.199498	0.679591	1
O34493	-0.638434	0.272411	0.996833	0.41251	0.813628	1	0.233619	0.467621	0.818374	-0.438481	0.464018	0.641785	0.245708	0.776961	1	-0.973447	0.972264	1	-0.259488	0.596343	1	-0.524649	0.989791	1	-1.26419	0.756985	1
O34496	-0.0398926	0.998586	1	0.0518884	0.981043	1	0.0859707	0.489505	0.840049	-0.468453	0.0411736	0.0860152	-0.188165	0.628124	1	0.130922	0.953124	1	0.0286464	0.998172	1	0.799001	1.17848e-05	5.922e-05	0.362235	0.172776	0.471421
O34499	0.0477232	0.990252	1	0.0380825	0.997038	1	0.113731	0.45544	0.808759	0.155859	0.885067	1	-0.106014	0.951073	1	0.0251899	0.999971	1	-0.130426	0.231427	0.68611	0.166473	0.607956	0.747172	-0.0361342	0.999938	1
O34504	-0.0820526	0.999594	1	0.0336512	0.997911	1	-0.216069	0.940632	1	-0.504784	0.043561	0.0899201	-0.533015	0.101519	0.71885	0.24249	0.6509	0.845034	-0.614174	0.00924765	0.0766612	0.567834	0.11412	0.166885	-0.153094	0.756596	1
O34507	0.0974664	0.886659	1	-0.0293348	0.979956	1	0.0324422	0.998944	1	0.486434	0.0303752	0.0661647	0.0134928	0.999996	1	0.598028	0.000842972	0.00325557	-0.0101444	0.99999	1	1.0724	2.9482e-06	1.73232e-05	0.0276899	0.999947	1
O34508	0.143488	0.962625	1	1.38595e-05	1	1	0.0324033	0.993869	1	0.516636	0.0388871	0.0817633	0.594322	0.0316065	0.447956	3.15628	2.04661e-07	2.08915e-06	0.529665	2.4003e-07	9.46663e-06	4.40874	5.7206e-08	5.11708e-07	0.958293	0.00335193	0.0321959
O34512	-0.0725673	0.990543	1	-0.0491011	0.988033	1	0.0554243	0.995471	1	-0.535616	0.000344992	0.0015483	0.109081	0.965194	1	-0.7435	2.97487e-06	2.291e-05	0.119882	0.860912	1	-0.871739	1.57518e-08	1.65331e-07	0.0522169	0.999876	1
O34513	0.0388339	0.953079	1	-0.0153007	0.983433	1	-0.0655561	0.829453	1	-0.103677	0.882517	1	0.152685	0.667319	1	0.468424	0.106264	0.191446	0.101813	0.521073	1	0.461244	0.0271505	0.0480699	-0.123101	0.790101	1
O34514	-0.377173	0.193192	0.865201	-0.325169	0.0185661	0.229041	-0.213	0.008906	0.0459967	-0.546656	0.021295	0.0501182	0.0656731	0.981316	1	-0.495288	0.00335038	0.0107667	0.152162	0.34799	0.85163	-0.343066	0.00983163	0.020327	0.344383	0.222363	0.544567
O34520	-0.887234	0.99021	1	0.953297	0.309273	1	-0.793469	0.645321	0.985203	2.40037	0.0764071	0.144122	1.8769	0.0126038	0.244834	0.935525	0.789753	0.969682	0.792597	0.901372	1	10.2363	3.81612e-05	0.000161518	1.4176	0.012099	0.0844337
O34521	-0.32102	0.168255	0.817104	-0.338611	0.17963	0.868923	-0.508557	0.00184802	0.0132154	-0.559419	0.0627423	0.121336	0.20645	0.620183	1	-0.204248	0.611911	0.804853	0.25266	0.266261	0.745243	0.148538	0.795246	0.925358	0.121052	0.905313	1
O34522	0.0852877	0.928305	1	0.00323007	0.99999	1	0.0803244	0.978581	1	-0.589213	0.00394057	0.0124181	-0.0697009	0.986356	1	-0.282977	0.299396	0.457352	0.148487	0.808098	1	-0.622255	0.00051945	0.00158329	-0.157273	0.91228	1
O34525	0.00477489	1	1	-0.14362	0.56819	1	-0.559343	0.011794	0.0578152	0.758661	0.0165107	0.0408919	0.57326	0.0361198	0.46477	0.883676	0.000257362	0.00116913	0.694669	1.6591e-06	5.5367e-05	0.999465	4.1858e-05	0.000173774	0.779435	0.00724454	0.0574925
O34526	-0.00939912	1	1	-0.00613604	1	1	-0.351051	9.65552e-07	2.18551e-05	-0.374389	0.00727916	0.0206852	0.0703317	0.999987	1	-0.0769458	1	1	0.0631546	0.999122	1	-0.270947	0.0199222	0.0372539	-0.22959	0.56911	0.929812
O34527	-0.0994305	0.691246	1	-0.307898	0.0019198	0.0446182	-0.102458	0.625044	0.967294	-0.939385	0.00501213	0.0150306	-0.111937	0.784528	1	-0.618431	0.0210226	0.049122	-0.0893061	0.605445	1	-0.0556279	0.948851	1	0.0593957	0.937599	1
O34528	-0.0768581	0.997838	1	0.0434286	0.987931	1	-0.0627858	0.925883	1	-0.121164	0.932474	1	-0.181501	0.640391	1	-0.185023	0.809588	0.987192	-0.0686194	0.955157	1	-0.198213	0.775416	0.907966	0.011489	0.999995	1
O34529	-0.00943952	1	1	0.118777	0.920304	1	-0.197863	0.0577766	0.189231	-0.342602	0.0724081	0.137361	0.0542957	0.998491	1	-0.290865	0.309633	0.469168	-0.107046	0.745297	1	-0.505515	0.00970773	0.0201188	-0.345766	0.156246	0.450398
O34530	0.146568	0.704412	1	0.10486	0.863466	1	0.0746226	0.832173	1	-0.101403	0.957158	1	-0.258914	0.398084	1	0.458811	0.0322158	0.0698815	-0.140615	0.589086	1	0.783654	0.000660654	0.00194314	0.00479983	0.999996	1
O34533	-0.100098	0.890239	1	-0.201027	0.771934	1	0.0857348	0.901301	1	-0.615988	0.115905	0.204266	0.0711523	0.928166	1	-0.574202	0.0437964	0.0904061	-0.0150603	0.999192	1	-0.802222	0.02113	0.0392867	-0.479506	0.168206	0.466538
O34534	0.363612	0.046976	0.422009	0.575197	2.22293e-06	0.000170185	-0.147932	0.695372	1	0.522771	0.923185	1	-0.0693896	0.989726	1	1.62505	9.82697e-08	1.08388e-06	0.13249	0.445872	0.978587	2.30122	1.56923e-09	2.09472e-08	0.358195	0.163061	0.457874
O34536	0.161713	0.514782	1	0.187863	0.55007	1	-0.0851484	0.842598	1	0.444594	0.20589	0.331026	0.0525075	0.964747	1	1.94973	0.000109417	0.000543536	0.427882	0.124702	0.487386	1.23419	0.000619863	0.00184803	0.32692	0.347478	0.709957
O34538	-0.557043	0.00375444	0.0921963	-0.354798	0.187916	0.882934	0.295192	0.0431941	0.154748	0.0773057	0.999873	1	1.87064	2.56945e-06	0.000445886	0.965282	3.69239e-07	3.46825e-06	1.63453	3.79587e-19	1.41152e-16	1.77026	6.94881e-11	1.25609e-09	2.16325	5.34699e-10	5.35315e-08
O34539	-0.245868	0.310785	1	-0.324463	0.00938135	0.135842	0.153053	0.917731	1	-0.00410349	1	1	-0.377311	0.147432	0.849387	0.238239	0.574317	0.768215	-0.228703	0.0349574	0.206336	0.360718	0.0166632	0.0318227	0.216015	0.647561	0.989202
O34542	0.0361164	0.989004	1	-0.224446	0.30947	1	0.427601	0.0059114	0.0326004	-0.168893	0.747537	0.92659	0.0238284	0.998626	1	-0.591877	0.0102385	0.0273623	0.0903165	0.821893	1	-0.70022	0.00125836	0.00332202	0.748182	0.0283679	0.153517
O34543	-0.175934	0.32833	1	-0.342484	0.120528	0.729612	0.19408	0.219985	0.505295	-0.394883	0.268355	0.409579	-0.737517	0.0894121	0.673766	-0.199431	0.646199	0.840608	-0.843445	0.0152356	0.114951	0.286641	0.0627752	0.0988529	-0.186827	0.622794	0.969273
O34544	1.14237	0.862645	1	-0.0753174	0.824438	1	0.626697	0.0394445	0.144003	-0.139779	0.792336	0.965764	-0.45152	0.844189	1	-0.133067	0.878428	1	0.0165886	0.999897	1	11.3405	1.2799e-06	8.74431e-06	6.32704	3.83643e-06	0.000161068
O34549	-0.079893	0.999993	1	-0.0540923	0.996966	1	0.793853	0.000517682	0.00464993	-0.0866012	0.996455	1	-0.181661	0.631161	1	0.508772	0.275032	0.425882	-0.0836452	0.999132	1	2.98562	1.05688e-05	5.38369e-05	3.56858	7.49701e-05	0.00175806
O34553	0.647546	0.0501855	0.435443	-0.401083	0.265812	1	0.231566	0.423943	0.772308	-1.16535	0.00812186	0.0226837	-0.0878111	0.923614	1	-0.023638	0.999209	1	-0.234671	0.19555	0.623031	-0.261389	0.650643	0.787	-0.828572	0.0245462	0.139748
O34557	0.0395433	0.988552	1	0.155077	0.794066	1	0.169555	0.777665	1	-0.405539	0.351956	0.512383	-0.26087	0.421016	1	-0.140944	0.818118	0.994192	0.0904524	0.877236	1	0.123201	0.890016	1	0.155555	0.734235	1
O34558	0.0547855	0.99328	1	-0.15465	0.449167	1	-0.195713	0.224214	0.51174	-0.428638	0.0163713	0.0406626	0.0972077	0.961133	1	-0.345388	0.0698351	0.133662	0.0439942	0.989674	1	-0.958215	1.73556e-06	1.1266e-05	-0.239756	0.500846	0.867843
O34559	-0.270888	0.993375	1	0.0534045	0.999998	1	-0.915692	1.34554e-12	1.00069e-10	-0.168299	0.999999	1	0.995044	0.000308933	0.0251298	-0.188801	0.950181	1	0.0086264	1	1	8.58544	4.2217e-13	1.19446e-11	1.27594	1.03219e-05	0.000368052
O34563	-2.34897	0.180049	0.841669	-1.82316	0.145368	0.798297	-0.0845037	0.790933	1	1.5476	0.996644	1	1.58798	0.546464	1	-0.0531754	0.936347	1	0.214182	0.374697	0.887112	2.30206	0.513698	0.647534	1.83798	0.798606	1
O34564	-0.202848	0.406419	1	-0.231742	0.275923	1	0.0860773	0.614926	0.95982	0.512041	0.0537325	0.106849	-0.0551466	0.981164	1	0.243271	0.818762	0.994511	-0.0315047	0.987355	1	0.0471831	0.997935	1	0.620646	0.0454398	0.207143
O34565	-2.0448	0.687124	1	0.838599	0.982135	1	-1.83149	0.0224724	0.0932892	0.708048	0.878233	1	1.81566	0.674501	1	3.01175	0.880334	1	-0.610521	0.951289	1	9.40562	0.00503082	0.0112599	6.73911	0.00541915	0.0462493
O34569	0.539794	0.0258492	0.299047	0.100931	0.502982	1	-0.319335	0.108036	0.30402	1.20005	0.043689	0.0900095	-0.0348688	0.997262	1	2.19755	1.36825e-06	1.12708e-05	0.18922	0.94422	1	2.35501	3.89719e-07	2.97489e-06	0.052286	0.992962	1
O34577	0.341436	0.254554	0.963087	-0.106492	0.855402	1	0.659574	0.00368231	0.0226597	1.50314	1.92222e-05	0.00012385	0.377293	0.175893	0.913872	-0.508081	0.130904	0.227466	0.324312	0.316395	0.816231	-1.75037	6.51723e-06	3.49061e-05	0.432272	0.153607	0.444533
O34580	-0.15431	0.659495	1	-0.351846	1.77781e-07	2.20364e-05	0.0268103	1	1	-0.98159	2.57508e-12	7.36586e-11	-0.0877586	0.998552	1	-0.848871	1.04607e-12	2.80714e-11	-0.0894927	0.813027	1	-0.730639	3.91414e-14	1.32318e-12	0.262012	0.377514	0.741532
O34586	-0.414502	0.475763	1	-0.182446	0.383334	1	0.463385	0.235353	0.529493	-0.734277	0.0219165	0.0513488	0.205182	0.577912	1	0.656226	0.109104	0.195187	0.391003	0.0696561	0.338274	1.00021	0.0103382	0.0211393	2.35053	0.0148695	0.0970056
O34588	0.0254727	0.988346	1	-0.0165045	0.999363	1	-0.148109	0.882048	1	-0.501776	0.0492274	0.0997967	-0.113839	0.831834	1	-0.54338	0.011611	0.0302839	-0.0459936	0.903297	1	-0.406626	0.0472723	0.0772441	-0.0392589	0.991591	1
O34589	0.0465348	0.96504	1	-0.561143	0.00162329	0.0391243	-0.120999	0.612793	0.958256	1.8226	2.93876e-05	0.000179568	0.253867	0.417448	1	-0.103776	0.950281	1	0.3269	0.088627	0.395705	-0.766738	0.000699471	0.00202753	0.397406	0.217441	0.540064
O34591	0.417194	0.00557443	0.117059	0.381604	1.52526e-07	2.08961e-05	0.0161969	1	1	9.93386	1.18871e-22	1.65567e-20	0.37962	0.0604447	0.577272	0.738874	7.4872e-09	1.03666e-07	0.337858	1.76113e-06	5.8028e-05	2.08615	5.83177e-16	2.86417e-14	0.601893	0.00223011	0.0236647
O34592	0.141103	0.562171	1	0.0662582	0.591532	1	-0.110455	0.418571	0.767282	-0.4877	0.10201	0.183758	-0.328379	0.317858	1	0.425246	0.106838	0.192191	0.337981	0.00614128	0.0555061	0.485853	0.0367765	0.0620008	0.324195	0.354265	0.717566
O34593	0.0269247	0.991068	1	-0.132669	0.339915	1	0.78437	0.0504894	0.172926	-0.146853	0.811748	0.983239	-0.00776267	0.999899	1	-1.14976	0.000358246	0.00155939	-0.0900808	0.807501	1	-0.527418	0.173742	0.243933	0.329072	0.29625	0.646928
O34594	0.396842	0.158976	0.813033	-0.162646	0.649291	1	0.592848	0.0552104	0.183541	-0.146306	0.761024	0.938837	0.182979	0.582915	1	-0.230468	0.592475	0.787954	0.108494	0.792441	1	0.619176	0.0928422	0.139935	0.743003	0.121394	0.382454
O34595	-0.275511	0.235992	0.946513	-0.208446	0.127041	0.74901	-0.223462	0.176248	0.428359	-0.806452	1.08375e-05	7.6038e-05	-0.0786091	0.981844	1	-1.2851	9.8065e-08	1.08388e-06	-0.0733587	0.969397	1	-2.1914	6.04933e-10	8.9018e-09	-0.198963	0.675665	1
O34596	-0.0119522	0.997538	1	-0.0789589	0.794795	1	-0.0668262	0.928241	1	0.441553	0.271366	0.412838	0.0692259	0.929739	1	0.76516	0.0265794	0.0595918	0.268917	0.0842446	0.382036	1.23826	0.00145093	0.00373198	0.404313	0.216157	0.539459
O34599	-0.213954	0.438836	1	-0.218696	0.0968024	0.66104	0.170848	0.288005	0.599339	-0.942854	7.89061e-05	0.000430592	-0.0102059	0.999998	1	-0.803193	4.01088e-05	0.000228453	-0.0546139	0.883691	1	-0.568438	0.000680528	0.00198145	0.183372	0.694186	1
O34600	0.168264	0.716665	1	0.110573	0.602455	1	-0.114793	0.386528	0.728026	-0.609252	0.0596454	0.116647	-0.192133	0.594303	1	-0.361756	0.224591	0.358437	-0.281696	0.35606	0.862966	-0.416461	0.31803	0.423227	-0.326834	0.286485	0.634656
O34607	0.0894346	0.932373	1	0.131297	0.0681251	0.538996	0.396597	0.000511868	0.00464248	-0.504375	0.0548203	0.108763	0.20671	0.549752	1	-0.286481	0.360678	0.530721	0.319626	0.114779	0.463209	0.638606	0.000176049	0.000619264	0.542794	0.0507511	0.220658
O34617	-0.1537	0.742771	1	0.0980188	0.977843	1	0.243287	0.116762	0.319309	-1.9033	3.60268e-08	4.53032e-07	0.0541369	0.995682	1	-1.04952	4.73925e-05	0.000261916	-0.162036	0.915042	1	-1.15521	2.38628e-06	1.46843e-05	0.389874	0.140396	0.421026
O34618	-0.169666	0.428433	1	-0.123845	0.449254	1	-0.105205	0.794686	1	-0.722817	0.0349812	0.0746361	0.171137	0.608003	1	-1.26637	0.00596821	0.0174553	0.0736491	0.646804	1	-1.17798	0.00700717	0.0150991	0.135045	0.733479	1
O34621	-0.119515	0.654981	1	0.0439975	0.841943	1	-0.0357992	0.99642	1	3.14326	1.51285e-05	0.000100575	0.148934	0.71847	1	1.2624	0.00206468	0.00705298	0.0833196	0.837486	1	0.923234	0.000906555	0.00251306	0.111066	0.884922	1
O34623	-0.261134	0.0149762	0.209586	-0.174089	0.301256	1	-0.269727	0.104579	0.29589	0.211802	0.865716	1	0.0774462	0.99649	1	0.249587	0.597273	0.792003	0.119923	0.663013	1	0.391644	0.00169361	0.00428007	0.341625	0.149971	0.438623
O34624	-0.0664484	0.896565	1	0.210399	0.917404	1	-0.687466	0.818697	1	-0.843539	0.0416726	0.0867065	0.522852	0.2993	1	-2.25689	0.00486739	0.0147839	1.71891	0.177067	0.594738	-0.983619	0.3415	0.45146	2.26171	0.583742	0.942289
O34627	-0.0814475	0.972708	1	0.0357051	0.99204	1	0.135512	0.333163	0.657939	-0.324877	0.225116	0.356362	-0.21521	0.515125	1	0.0488025	0.997844	1	-0.20687	0.333478	0.83245	0.960392	7.33902e-05	0.000282299	0.287006	0.408489	0.772744
O34628	0.0228021	0.999984	1	0.0134771	1	1	-0.125875	0.878465	1	-0.36204	0.517809	0.699822	-0.150159	0.805446	1	0.235927	0.27346	0.423701	0.241453	0.0768452	0.363687	-0.210211	0.788532	0.918366	0.250349	0.457202	0.821891
O34629	-0.0461604	0.998809	1	-0.104525	0.996708	1	0.193696	0.242237	0.541704	-0.452875	0.010493	0.0282746	-0.0201257	1	1	-0.544354	0.00198475	0.00684412	0.0823135	0.953979	1	-0.0396818	0.999999	1	0.453225	0.0364127	0.175523
O34632	0.162628	0.891523	1	0.366049	0.169933	0.85238	1.66183	0.000210677	0.00225676	3.23716	6.20292e-06	4.62642e-05	0.0308984	0.998242	1	0.543264	0.136072	0.235502	0.0510797	0.991517	1	0.276945	0.930643	1	0.890199	0.0109527	0.0783241
O34633	0.514237	0.185337	0.853863	-0.132165	0.966406	1	1.04984	6.42535e-07	1.49332e-05	-0.434469	0.674791	0.858076	0.254263	0.391095	1	-0.222827	0.952942	1	-0.480804	0.181198	0.600042	-1.44544	3.73384e-06	2.13608e-05	0.0620622	0.994201	1
O34634	0.026581	0.943898	1	0.0421355	0.773841	1	0.0520601	0.751353	1	-0.33468	0.332259	0.48918	-0.154466	0.641209	1	-0.368963	0.134881	0.233752	-0.169929	0.17857	0.596768	0.381022	0.103141	0.153591	0.238515	0.504257	0.871568
O34635	0.137208	0.618318	1	0.326907	3.50035e-05	0.00162704	0.340133	7.37756e-06	0.000129755	-0.157201	0.887375	1	0.106794	0.934978	1	0.0434796	0.999043	1	0.237323	0.284262	0.774878	0.720266	3.03723e-06	1.77661e-05	0.622199	0.0191226	0.117121
O34640	-0.165404	0.906357	1	-0.160843	0.856336	1	-0.136822	0.867371	1	0.00011707	1	1	0.114709	0.893722	1	0.314748	0.429838	0.609405	0.332324	0.151315	0.548571	0.681899	0.00426887	0.00971837	0.422657	0.112592	0.364008
O34641	-0.107657	0.823355	1	-0.140391	0.645422	1	-0.199007	0.716559	1	-0.198895	0.569214	0.752878	0.0454757	0.981863	1	0.154588	0.635462	0.827468	0.183705	0.219972	0.663814	-0.237122	0.243326	0.331785	-0.0473137	0.986776	1
O34645	0.222246	0.920732	1	0.0974251	0.970929	1	-0.452748	2.26597e-05	0.000337048	3.78679	1.97877e-11	5.12054e-10	0.751913	0.000172766	0.0172965	6.32929	1.60677e-28	3.48536e-26	0.00617783	1	1	4.2147	3.60739e-23	4.69502e-21	-0.289264	0.273031	0.617999
O34651	-1.02902	0.0752157	0.553488	0.0691683	0.979124	1	-1.85912	5.35184e-05	0.000682885	-0.22793	0.998756	1	-0.0491145	0.990452	1	-0.438851	0.121496	0.213541	-0.845601	0.155774	0.556215	10.0114	3.96941e-09	4.76787e-08	0.950804	0.0286447	0.154054
O34658	-0.363245	0.531781	1	-0.149471	0.429021	1	-0.0115028	0.999654	1	-0.377243	0.507045	0.689931	0.104462	0.878669	1	-0.570938	0.203505	0.332531	0.19768	0.880481	1	-0.305699	0.342777	0.452483	0.369911	0.49473	0.859095
O34659	-0.0937984	0.879779	1	-0.129112	0.586741	1	-0.147419	0.272097	0.579124	-0.476005	0.00435723	0.0134542	-0.0980391	0.974087	1	-0.189489	0.817281	0.993976	-0.0166864	0.999971	1	0.362932	0.0232197	0.042594	0.32644	0.248493	0.584305
O34660	0.148826	0.440404	1	0.0915145	0.627543	1	0.0905685	0.770446	1	4.64603	4.50486e-27	1.30291e-24	-0.244258	0.363982	1	2.90992	1.20419e-27	2.23893e-25	0.20092	0.0173929	0.128254	3.45796	4.77918e-27	9.56938e-25	0.654701	8.82158e-05	0.00194598
O34661	0.0720701	0.820624	1	0.296301	0.211376	0.932563	0.177221	0.668304	1	-1.28559	0.00200069	0.00690688	-0.293786	0.366383	1	-0.714634	0.032206	0.0698815	-0.651239	0.00718545	0.0625502	-0.557537	0.10303	0.153513	-0.352519	0.299358	0.652074
O34666	0.0456879	0.999465	1	0.0105426	1	1	0.0662039	0.976017	1	-0.691408	1.49806e-06	1.32634e-05	-0.010925	1	1	-0.0484611	0.999975	1	0.0135515	1	1	0.0161559	1	1	1.02317	3.87741e-05	0.00106805
O34667	0.117925	0.681521	1	-0.127346	0.978972	1	-0.241391	0.688539	1	-0.00119498	1	1	-0.0558092	0.956679	1	0.387669	0.133702	0.232018	0.118614	0.8909	1	1.42898	0.00157386	0.00401643	0.023795	0.995439	1
O34669	-0.900922	0.0299498	0.31954	-0.0411881	0.999822	1	0.00339524	0.998295	1	-4.44116	4.00186e-08	4.9604e-07	-0.137302	0.959642	1	-5.57241	1.89811e-10	3.4551e-09	0.1926	0.931445	1	5.33824	1.15699e-06	7.96728e-06	2.0551	4.70142e-05	0.00121166
O34676	0.195799	0.464536	1	0.0437383	0.999906	1	0.335666	0.150766	0.385884	-0.310593	0.405957	0.575135	-0.233876	0.460079	1	-0.235904	0.927435	1	-0.0683423	0.91775	1	11.4537	1.20501e-06	8.25431e-06	8.3152	2.77239e-10	3.00689e-08
O34678	0.149874	0.832734	1	0.122603	0.845441	1	-0.391073	0.109221	0.305702	-0.620175	0.0243358	0.0554694	0.243036	0.448772	1	-1.18482	0.00184477	0.00642829	0.248503	0.0957572	0.412676	-0.66896	0.00922277	0.0192363	-0.196902	0.910607	1
O34680	-0.491111	0.117994	0.704446	-1.44043	0.00787534	0.119183	-0.0220954	0.999899	1	-1.88643	0.000259206	0.0012157	-0.150908	0.732676	1	-3.31074	7.987e-05	0.000412503	-0.583105	0.181242	0.600042	-2.00961	0.000278427	0.000926784	1.09289	0.0303833	0.159592
O34683	-0.102233	0.708842	1	0.236654	0.801815	1	-0.821192	0.0603877	0.195266	0.777287	0.870607	1	2.95524	0.00590486	0.163514	3.56693	0.00170882	0.00598661	-0.36189	0.83595	1	7.78628	0.00195423	0.00485852	0.598145	0.120805	0.381157
O34689	-0.263591	0.461882	1	-0.00266079	1	1	0.200205	0.23241	0.525141	0.0623761	0.997559	1	-0.240641	0.440192	1	0.931148	0.000224531	0.00103626	-0.0297857	0.977187	1	1.41591	2.92789e-06	1.72427e-05	-0.135935	0.847682	1
O34693	-0.108614	0.951646	1	-0.0804828	0.999404	1	-0.246978	0.493867	0.84519	-0.930353	6.76641e-11	1.54401e-09	-0.107277	0.98595	1	-0.752856	2.75361e-09	4.0958e-08	-0.133746	0.33248	0.83245	-0.773838	1.39446e-11	2.90382e-10	-0.33706	0.125039	0.388622
O34697	0.046989	0.972596	1	0.0593799	0.999738	1	0.344536	0.115067	0.316281	-0.0168276	0.999036	1	-0.14049	0.748869	1	0.0898074	0.903865	1	-0.0687859	0.820882	1	-0.0792193	0.914478	1	0.146198	0.774327	1
O34703	-0.0922724	0.911808	1	-0.311368	0.0222434	0.252836	-0.0785193	0.997806	1	-0.237621	0.611126	0.796974	-0.0650512	0.994379	1	-0.850383	6.00545e-06	4.34227e-05	-0.112643	0.773982	1	-2.32559	7.7187e-09	8.66645e-08	-0.281587	0.425143	0.792126
O34704	0.767739	0.134102	0.75658	-0.601039	0.260684	1	-0.522643	0.0582101	0.190353	9.68129	0.00123655	0.00458509	0.688649	0.204611	0.980853	11.9069	0.000395427	0.00169571	0.714598	0.0348231	0.20601	10.828	0.00173209	0.00436882	1.16519	0.0728267	0.284111
O34705	0.0448308	0.992633	1	0.0436435	0.966599	1	-0.0648427	0.985704	1	0.780031	0.00844956	0.0235232	-0.24009	0.434549	1	0.481418	0.0100851	0.027002	-0.262199	0.103419	0.43116	1.07365	2.30307e-05	0.000104259	0.178137	0.719398	1
O34706	0.315137	0.644172	1	0.314352	0.255068	0.990817	-0.548566	0.198365	0.468128	4.17933	0.86848	1	0.219655	0.757272	1	12.2761	1.18658e-05	7.78002e-05	0.0118748	0.982566	1	11.0853	4.64592e-05	0.000190446	-0.356583	0.404988	0.770668
O34707	0.342712	0.406475	1	0.613509	0.86169	1	-0.0388911	0.960417	1	-1.41361	0.0663473	0.127268	-0.257936	0.439135	1	-0.782381	0.231657	0.367988	-0.986685	0.0630384	0.316774	0.128025	0.999508	1	0.146215	0.980227	1
O34709	0.318155	0.305061	1	0.708322	0.0392511	0.377013	0.734517	0.000489188	0.00446791	-0.456077	0.193123	0.314188	-0.417625	0.173564	0.903574	-1.39779	0.00020973	0.000976614	-0.375737	0.0984432	0.419391	-0.406526	0.0218804	0.0405371	0.39126	0.241559	0.573179
O34714	0.229993	0.409537	1	-0.0983335	0.783955	1	-0.384093	0.0498608	0.170998	4.92618	8.55678e-06	6.1359e-05	-0.171323	0.726254	1	1.89812	9.83109e-06	6.64684e-05	-0.544063	0.00226793	0.0253366	1.71576	1.73955e-05	8.19629e-05	-0.85872	0.0177997	0.111915
O34717	0.328443	0.476732	1	0.0689149	0.900008	1	0.0462939	0.974706	1	1.00291	0.00861664	0.0239116	0.534911	0.0832023	0.667182	1.99043	5.00066e-05	0.000274615	-1.02837	0.989626	1	4.61334	2.29649e-06	1.42327e-05	0.619118	0.049871	0.218911
O34718	0.341585	0.739937	1	-0.235144	0.819349	1	-1.08283	0.0102568	0.0509513	9.19514	0.000201029	0.000967243	1.06786	0.0321114	0.447956	9.19673	1.23495e-05	8.05659e-05	-0.519681	0.221558	0.664854	1.40507	0.000983653	0.00269447	-0.691674	0.0737932	0.285839
O34720	1.37227	0.371942	1	0.171745	0.97858	1	-0.111028	0.867709	1	-1.64862	0.219495	0.348841	-1.70668	0.0782854	0.655405	8.00086	0.00554409	0.0164741	-2.16018	0.300845	0.795025	4.76132	0.0108868	0.0221392	0.654223	0.162468	0.457687
O34722	-0.564003	0.00764274	0.147363	-1.89903	2.28033e-10	1.18714e-07	0.462472	0.0297318	0.115166	4.46075	4.21298e-10	8.00466e-09	0.932762	0.00379762	0.124885	1.28902	1.40701e-05	8.99865e-05	1.37335	1.34367e-07	5.80633e-06	-0.537034	0.036306	0.0613517	2.78659	2.31805e-07	1.25706e-05
O34723	0.108542	0.730033	1	0.271724	0.159265	0.820922	0.645018	0.00134262	0.0102789	0.258403	0.577006	0.760343	0.0866185	0.855714	1	-0.252342	0.513773	0.705727	0.0049007	0.997143	1	0.469659	0.198318	0.274878	1.89976	0.00541274	0.0462493
O34725	-0.274977	0.70793	1	-0.192141	0.313414	1	0.279228	0.0831674	0.249666	0.0204501	0.999967	1	0.976293	0.00692523	0.170539	0.332367	0.251067	0.394167	1.06633	1.03547e-05	0.000280764	1.68497	1.43872e-05	7.02623e-05	2.01556	5.29751e-05	0.00133878
O34727	0.743224	0.627069	1	-0.215761	0.802898	1	-0.662869	0.580346	0.932829	2.59737	0.151803	0.256254	-0.301656	0.830885	1	-0.805863	0.988346	1	-0.752941	0.996173	1	9.31468	0.00576612	0.0127242	0.318339	0.813212	1
O34737	-0.353722	0.546211	1	-1.69435	0.481917	1	1.76391	0.597882	0.944923	4.38915	0.000945281	0.00362915	0.407424	0.211035	0.99696	-2.45463	0.29623	0.453581	0.687801	0.49373	1	-0.276911	0.950939	1	1.03445	0.219201	0.542377
O34739	0.519002	0.169453	0.819256	0.486784	0.151616	0.808231	-0.349863	0.454686	0.808434	-0.642687	0.132045	0.228836	0.0318459	0.996323	1	-0.147452	0.833596	1	0.426554	0.578031	1	-0.252376	0.479567	0.60923	0.0657937	0.980979	1
O34743	0.204152	0.444467	1	0.0407567	0.994521	1	0.626473	2.28125e-06	4.68057e-05	1.21855	1.97903e-06	1.68347e-05	0.123486	0.912454	1	1.36639	2.00759e-05	0.000123249	-0.124143	0.994871	1	2.19462	3.19615e-07	2.48346e-06	0.708176	0.0185484	0.115231
O34745	0.884123	0.00151519	0.0464006	0.0350675	0.977385	1	-0.134059	0.488613	0.840049	0.961512	0.00326039	0.0105689	-0.447413	0.15021	0.849387	0.366121	0.0711125	0.135509	-0.167306	0.466972	1	0.00298811	0.999996	1	0.170977	0.695145	1
O34746	-0.0578077	0.994898	1	-0.180325	0.228012	0.94699	-0.485625	1.08791e-06	2.42037e-05	0.0571495	0.999888	1	-0.0512188	0.999259	1	0.417516	0.0158358	0.0392577	0.0715614	0.957118	1	0.293651	0.154531	0.219325	-0.131959	0.954925	1
O34748	0.031817	0.993039	1	-0.0756926	0.760256	1	0.299619	0.181285	0.437535	-0.355484	0.129581	0.225618	-0.0868259	0.938519	1	-0.186366	0.738467	0.926375	-0.112075	0.472094	1	0.644167	0.00951241	0.0197454	0.310473	0.308592	0.6614
O34750	-0.0186633	0.999997	1	-0.0636925	0.888749	1	-0.325969	1.11719e-05	0.000185227	-0.824758	3.92101e-06	3.15842e-05	0.0705425	0.991683	1	-0.65419	7.92885e-05	0.000411131	0.121846	0.288756	0.774878	-0.973319	5.4263e-08	4.88743e-07	-0.0485144	0.999479	1
O34751	0.0588854	0.998454	1	-0.0057213	1	1	-0.051003	0.994343	1	-0.63385	0.000363403	0.00161976	0.046317	0.999925	1	-0.163703	0.853977	1	0.175237	0.643281	1	0.00821558	1	1	0.276766	0.565139	0.927927
O34752	-0.0889085	0.69761	1	-0.0176877	0.948758	1	0.00922637	0.994246	1	-0.314614	0.338488	0.496385	-0.333066	0.311948	1	0.135937	0.794608	0.974266	-0.172669	0.320152	0.82185	0.162393	0.637002	0.775166	-0.0383758	0.973744	1
O34753	0.717184	0.821305	1	1.13005	0.759443	1	2.44907	0.428027	0.776955	-1.92516	0.830224	0.999687	-1.27636	0.983622	1	-0.51008	0.998372	1	0.802632	0.769862	1	-0.980987	0.650521	0.787	-0.725736	0.936271	1
O34756	0.105329	0.835301	1	0.035014	0.993847	1	-0.239856	0.63898	0.980699	-0.906798	0.00525238	0.0156333	0.00921688	0.999832	1	-0.810746	0.000824164	0.00321152	0.138391	0.768943	1	-1.01974	0.000495891	0.00151681	-0.0179976	0.999133	1
O34758	-0.27053	0.200451	0.886407	-0.205385	0.0246454	0.274154	0.00446364	1	1	-0.926376	2.59097e-07	2.71947e-06	0.0205334	0.999999	1	-0.782105	4.38925e-06	3.2458e-05	0.042627	0.99766	1	-0.706326	2.11299e-05	9.71751e-05	0.297972	0.253049	0.590749
O34760	0.0424524	0.980849	1	-0.00648824	0.999992	1	0.345749	0.0444334	0.158222	0.102658	0.963377	1	-0.0207115	0.999148	1	0.317245	0.386382	0.559373	0.088386	0.827482	1	0.82017	0.000317564	0.0010424	0.299763	0.426889	0.793143
O34762	0.164003	0.583061	1	0.0984772	0.519794	1	-0.29971	0.10558	0.298074	0.211133	0.545054	0.727756	-0.265668	0.412358	1	0.387288	0.232048	0.368306	-0.275702	0.182832	0.600319	0.386069	0.0562278	0.0901238	-0.331263	0.323556	0.683063
O34764	0.121467	0.975104	1	-0.634081	5.24374e-07	4.83688e-05	1.57642	1.75459e-14	1.75662e-12	1.54458	1.7358e-10	3.64378e-09	0.304923	0.195994	0.95971	-1.70476	6.62153e-13	1.8143e-11	0.241496	0.617031	1	-3.08688	1.44019e-13	4.46288e-12	1.54673	1.21931e-06	5.6676e-05
O34766	-0.0217494	0.993119	1	0.0953667	0.949363	1	-0.21223	0.60793	0.956351	-0.799602	0.0606569	0.11827	-0.252546	0.564221	1	-0.0431863	0.94952	1	-0.106545	0.913068	1	0.423049	0.162246	0.229152	0.315182	0.411173	0.77461
O34768	0.334299	0.0267477	0.305482	0.14048	0.335019	1	1.3285	7.82017e-16	1.08409e-13	1.24694	2.94781e-08	3.79859e-07	0.112855	0.948501	1	-0.992839	2.74667e-08	3.4373e-07	-0.183851	0.0584562	0.300714	-1.21584	3.30503e-09	4.01552e-08	1.0132	0.000187001	0.00350191
O34769	0.0570093	0.932642	1	-0.856497	0.399353	1	0.453077	0.423941	0.772308	0.954699	0.191524	0.311862	-0.141815	0.686028	1	-0.141042	0.857634	1	0.37564	0.470178	1	1.4591	0.0163053	0.0312079	0.632004	0.30745	0.6614
O34774	0.151975	0.835042	1	-0.306922	0.0447323	0.415851	-0.727308	0.00611553	0.0335838	-0.972687	0.000832845	0.00327972	-0.438696	0.119724	0.792981	-0.10309	0.968942	1	0.098647	0.99817	1	-0.761085	0.000649627	0.00191939	0.143757	0.824076	1
O34775	1.90199	0.0619583	0.48898	0.0824233	0.996886	1	0.254772	0.883801	1	-1.87895	0.248185	0.384948	-1.35243	0.879813	1	-0.985573	0.029834	0.0657561	-0.390676	0.661391	1	0.333163	0.994398	1	-0.0161571	0.998739	1
O34776	0.21592	0.560887	1	0.0209767	0.998637	1	-0.17104	0.472554	0.822781	4.9508	0.0974881	0.176346	0.260332	0.715657	1	1.92297	0.0029644	0.00963337	0.174974	0.449124	0.982412	1.49734	0.00936148	0.0194788	0.130257	0.754947	1
O34777	-0.786696	0.0699101	0.530543	-0.164539	0.568647	1	0.512486	0.0608815	0.196143	-0.70909	0.00778135	0.0219208	0.105726	0.855899	1	-0.712599	0.00544133	0.0162057	0.00671835	0.999915	1	-1.31108	0.000227201	0.000773303	-0.845492	0.0547034	0.234199
O34779	0.103201	0.879053	1	-0.0379983	0.938155	1	-0.134727	0.397666	0.740962	0.587817	0.0120656	0.0316281	0.00798949	0.999968	1	0.833674	0.00069864	0.00277219	0.0681887	0.804308	1	1.14513	2.03453e-05	9.39609e-05	0.345686	0.26481	0.606554
O34782	-0.2535	0.3537	1	-0.0814473	0.915626	1	-0.279574	0.00788399	0.0412089	-1.09341	0.000299546	0.00137516	-0.382711	0.187139	0.945874	-0.578081	0.0575386	0.112866	-0.311003	0.0115154	0.0913861	-0.717427	0.000656342	0.00193483	-0.456561	0.146913	0.433578
O34784	0.0749325	0.98962	1	0.0246994	1	1	-0.329434	0.0205908	0.0880098	-0.137972	0.988543	1	-0.0356987	1	1	-0.895757	2.43775e-12	6.16065e-11	-0.065161	0.984003	1	-1.27862	5.95911e-15	2.3864e-13	-0.443319	0.0150395	0.0976255
O34787	0.222051	0.43355	1	-0.00450733	0.999988	1	1.39623	4.17705e-08	1.41206e-06	4.33965	7.40517e-05	0.000405803	0.471302	0.115181	0.776728	3.7588	0.000579319	0.00236359	1.02463	0.00367189	0.0372318	6.76095	4.89432e-05	0.000198441	2.79218	0.000337652	0.00545905
O34788	-0.059138	0.994966	1	0.0921813	0.970862	1	-0.153034	0.810854	1	0.0667116	0.999924	1	0.241787	0.407358	1	-0.507054	0.0183808	0.0440563	0.016449	0.999978	1	-0.658049	1.26544e-05	6.27269e-05	-0.225396	0.655095	0.997784
O34789	-0.197109	0.401875	1	-0.38422	0.00386635	0.0710578	-0.476634	0.000454627	0.00427218	-0.243263	0.705901	0.885333	0.148315	0.833034	1	-0.261684	0.316957	0.478283	0.397369	0.00029468	0.00467715	-0.95594	1.40302e-07	1.17054e-06	0.0538809	0.999525	1
O34790	0.0961105	0.877926	1	-0.148292	0.632472	1	0.0990791	0.903895	1	-0.479123	0.278185	0.421734	0.0442251	0.973392	1	-0.267401	0.434776	0.615073	-0.134762	0.51382	1	-0.426921	0.0634036	0.0997217	-0.087655	0.929341	1
O34796	-0.879979	0.015303	0.21076	-0.791535	0.000407039	0.0134117	-0.783212	3.62505e-05	0.000507311	0.279745	0.768942	0.947258	-0.0265084	0.999011	1	0.943136	0.000410717	0.00174975	0.182099	0.0666962	0.328324	0.617278	0.00163629	0.0041635	0.115663	0.900502	1
O34797	0.152961	0.637063	1	-0.0471659	0.891702	1	0.0285897	0.962617	1	-0.0187678	0.996959	1	-0.12742	0.740048	1	0.208665	0.436637	0.617364	0.0296681	0.971139	1	0.39642	0.0995237	0.148885	-0.0066016	0.999112	1
O34798	0.221631	0.852891	1	0.260872	0.170935	0.85238	-0.340812	0.963417	1	0.384756	0.100109	0.180512	0.0695675	0.986459	1	0.0695578	0.999146	1	0.420627	0.120156	0.476777	-1.42614	9.11626e-05	0.000342419	0.252334	0.713354	1
O34803	0.0364073	0.995837	1	-0.214764	0.706539	1	0.112603	0.507843	0.863432	-0.469017	0.191574	0.311862	-0.225203	0.485275	1	-1.00931	0.030557	0.0668964	0.150182	0.970582	1	-0.855751	0.000113253	0.000415795	0.632346	0.0439504	0.203056
O34805	0.359055	0.044445	0.406505	0.263842	0.00522601	0.0866452	1.30455	4.54947e-11	2.57441e-09	0.156742	0.913713	1	0.775415	0.0033466	0.117719	0.124298	0.876981	1	0.937358	2.49423e-09	2.09435e-07	3.18397	2.48407e-05	0.00011072	2.24615	6.17622e-06	0.000239951
O34808	-1.0923	2.75767e-07	2.87128e-05	-1.56401	3.15536e-07	3.57104e-05	-1.07802	1.94961e-07	5.2318e-06	1.43972	6.70744e-05	0.000373864	0.0284669	0.998699	1	1.93395	7.53301e-05	0.000393743	0.434239	0.186352	0.606658	2.79819	2.53583e-07	2.00023e-06	0.831678	0.0117787	0.0833151
O34809	0.0189561	0.999999	1	-0.152382	0.650256	1	-0.0292618	0.999984	1	-0.692943	2.01835e-05	0.000129723	-0.190026	0.652858	1	-0.332576	0.321966	0.4836	0.223061	0.037242	0.21687	-1.25409	1.90012e-11	3.86407e-10	0.135431	0.939091	1
O34812	0.0746125	0.999911	1	0.104781	0.873089	1	-0.132253	0.797902	1	0.132943	0.93729	1	-0.523494	0.0111971	0.229497	0.794105	6.41086e-07	5.65677e-06	-0.366937	9.66022e-05	0.00186263	1.48619	7.30716e-12	1.65396e-10	0.000930088	1	1
O34813	0.595459	0.0567596	0.469032	0.632498	0.15824	0.817258	0.508854	0.0199163	0.0858315	1.6193	0.00386302	0.012218	-0.419297	0.218184	1	1.29785	0.00135796	0.00490941	-0.378845	0.165577	0.570102	2.13342	0.000211969	0.000725039	-0.0597661	0.963463	1
O34814	0.0517871	0.999974	1	-0.161312	0.926326	1	0.358186	0.708185	1	-1.08472	1.25974e-05	8.72102e-05	-0.0155527	0.999981	1	-0.915974	6.11357e-05	0.000328116	0.0768887	0.977067	1	-0.500024	0.00678086	0.0146478	0.235527	0.489746	0.853857
O34817	-0.168976	0.477516	1	-0.100725	0.839477	1	-0.0804893	0.967256	1	-0.00224119	0.999998	1	-0.115959	0.847991	1	-0.0118532	0.999857	1	0.07402	0.820852	1	0.377317	0.193311	0.268654	0.169022	0.780193	1
O34824	-0.108207	0.939439	1	-0.0293202	0.999999	1	-0.0501505	0.999986	1	-0.425302	0.0259944	0.0584313	-0.0992357	0.993013	1	-0.215107	0.689923	0.879897	-0.115703	0.853167	1	-0.111219	0.991731	1	-0.117208	0.989913	1
O34825	0.0323615	0.999515	1	-0.142739	0.412424	1	0.643574	5.46654e-07	1.31201e-05	5.17589	5.31453e-07	5.18536e-06	0.251473	0.407484	1	1.06951	4.3215e-05	0.000243482	0.441448	0.0369074	0.215404	1.03391	3.07782e-05	0.000133083	1.62736	0.000205604	0.00371658
O34827	0.114873	0.896688	1	0.384103	0.136222	0.77482	0.0790344	0.978812	1	0.264706	0.55552	0.738141	-0.211811	0.601088	1	0.165434	0.911029	1	-0.0817759	0.993376	1	0.888318	6.8414e-06	3.64922e-05	0.356202	0.195989	0.509141
O34829	0.0916083	0.972074	1	0.0826609	0.976512	1	-0.547305	2.28365e-06	4.68057e-05	3.26042	1.3636e-08	1.92905e-07	0.651796	0.0174709	0.312613	3.26546	1.09174e-11	2.37715e-10	0.116321	0.507228	1	2.44317	7.05323e-09	8.1237e-08	0.208392	0.633549	0.977619
O34833	0.000804192	1	1	-0.187243	0.128143	0.749547	0.310553	0.000648511	0.00560822	0.136979	0.982077	1	-0.206358	0.590682	1	-0.247895	0.331412	0.495216	0.132113	0.952271	1	-0.382264	0.0237511	0.0433853	0.638696	0.000256218	0.00435906
O34835	-0.0421885	0.984075	1	-0.0535862	0.909241	1	-0.0288684	0.998946	1	0.541835	0.0216177	0.0508319	0.153857	0.720756	1	0.150413	0.732765	0.921889	0.234719	0.15193	0.549725	-0.0130314	0.999911	1	-0.0463127	0.99312	1
O34841	0.621509	0.000156848	0.00729065	0.040135	0.960479	1	-0.247881	0.515697	0.869029	1.52724	7.71094e-06	5.62229e-05	0.443596	0.116228	0.780028	-0.0139817	0.999968	1	0.578988	6.04095e-05	0.00126811	-1.38385	2.36707e-05	0.000106232	-0.718386	0.0221293	0.130028
O34842	-0.288481	0.712719	1	0.230049	0.846854	1	-0.0516687	0.989908	1	0.260869	0.858586	1	-0.437112	0.120949	0.793124	1.46599	0.00163745	0.00575983	-0.339756	0.237642	0.695051	1.6543	2.54428e-05	0.000112824	-0.216354	0.598524	0.954245
O34844	0.290024	0.0914551	0.615136	0.0352138	0.994871	1	-0.0942491	0.803207	1	0.527256	0.022786	0.0526345	0.0164164	0.99961	1	0.765221	0.00190275	0.00660382	0.240882	0.143267	0.535043	0.712809	0.00122978	0.00325891	-0.0766297	0.971856	1
O34847	0.119679	0.674213	1	-0.0105922	1	1	0.138295	0.411972	0.75839	-0.213169	0.515473	0.697389	0.0358647	0.999929	1	-0.177626	0.771474	0.952179	0.100822	0.591361	1	0.0334239	0.999996	1	0.59268	0.00995374	0.0723731
O34851	0.105392	0.923516	1	-0.0733122	0.996755	1	-0.0199091	0.999834	1	1.92666	0.000783145	0.00310278	-0.177975	0.660653	1	5.09872	1.08936e-05	7.23371e-05	0.705323	0.000346724	0.00531264	4.34904	1.60789e-07	1.31202e-06	0.959154	0.00360448	0.0339703
O34857	-0.476864	0.00048916	0.0184534	-0.517558	5.7602e-06	0.000374845	-0.61839	2.96312e-08	1.0284e-06	0.120791	0.971435	1	0.116138	0.861736	1	1.02232	9.64434e-06	6.53755e-05	0.135599	0.149249	0.546693	1.52676	1.60989e-06	1.06208e-05	-0.0608995	0.98634	1
O34858	-0.505477	0.909174	1	-0.397684	0.0499579	0.443824	-1.14274	1.25329e-08	4.72801e-07	1.55004	0.00320112	0.0104156	2.76998	1.16567e-06	0.000275839	3.41996	1.10501e-11	2.37715e-10	0.250852	0.0867267	0.389896	-1.02477	2.72389e-07	2.13563e-06	-0.031033	0.999985	1
O34860	-0.114957	0.816188	1	-0.189893	0.31281	1	-0.139844	0.130149	0.346046	-0.482319	0.0327566	0.0704092	-0.087547	0.936974	1	-0.571192	0.0269608	0.0602912	-0.0155023	0.997007	1	-0.296854	0.041169	0.0683001	-0.183549	0.701481	1
O34863	-0.154628	0.662558	1	-0.140087	0.540334	1	-0.197427	0.0142039	0.0662359	-0.336388	0.0329956	0.0708644	-0.089881	0.997784	1	-0.258278	0.617644	0.809938	-0.00159728	1	1	0.338552	0.000277565	0.000925097	0.519309	0.00247846	0.0256359
O34866	-0.137966	0.609457	1	-0.0389633	0.999971	1	-0.0533093	0.997521	1	-0.800945	1.2986e-05	8.82573e-05	0.106812	0.955591	1	-0.745922	1.3763e-05	8.88958e-05	0.462207	1.22418e-05	0.000318654	-0.321036	0.11325	0.166266	0.473261	0.050543	0.220658
O34872	0.0372552	0.997452	1	0.0774549	0.880061	1	-0.0177997	0.999985	1	-0.618764	0.00603635	0.0177744	-0.191739	0.613677	1	0.136803	0.797996	0.976579	-0.230552	0.310453	0.809949	-0.0837062	0.99204	1	-0.244205	0.524392	0.892197
O34874	-0.187209	0.411313	1	-0.192797	0.121433	0.731691	-0.325049	0.0023491	0.0161338	-0.473256	0.0226332	0.0524615	-0.114328	0.885214	1	-0.551797	0.000831956	0.00323221	-0.248187	0.234928	0.692824	-0.738953	2.60445e-05	0.000115295	-0.248295	0.478514	0.841602
O34876	-0.00434664	1	1	0.00845266	0.999895	1	0.425694	0.00101343	0.00801809	-1.10165	1.06202e-05	7.4917e-05	0.107682	0.913386	1	-1.06097	1.33796e-05	8.66346e-05	-0.148311	0.930466	1	-0.227233	0.635002	0.773834	0.528416	0.0465911	0.209459
O34877	0.136359	0.678201	1	-0.0667898	0.696079	1	0.980576	0.000539545	0.00480971	7.53928	0.001	0.00381113	0.161535	0.64329	1	0.873508	0.0249962	0.0565293	0.172825	0.155075	0.554478	0.196687	0.515847	0.649612	1.27568	0.0288825	0.154694
O34885	-0.0521393	0.986691	1	-0.2048	0.462221	1	-0.274889	0.0343278	0.1295	-0.0359507	0.998941	1	0.0960952	0.91705	1	-0.0834648	0.997003	1	0.0777039	0.717018	1	-0.173023	0.875567	0.994546	-0.0623577	0.986557	1
O34889	-0.667213	0.0182949	0.240513	-1.33936	0.000734919	0.0212555	2.19479	0.000232435	0.00245947	3.10747	9.946e-05	0.000523019	0.982538	0.0552118	0.556217	0.820485	0.0102982	0.0274679	0.741785	0.000630293	0.00879796	0.597819	0.421502	0.543961	-0.932969	0.0679477	0.273366
O34894	0.0968352	0.990531	1	0.136122	0.488646	1	-0.0487908	0.99972	1	-0.279284	0.250501	0.387435	0.0975336	0.987793	1	-0.349438	0.0226638	0.0521609	0.0720267	0.819888	1	0.124308	0.984038	1	0.173667	0.843039	1
O34897	0.32972	0.220685	0.920144	0.104188	0.90676	1	0.0467361	0.904402	1	-1.61571	0.000974759	0.00372584	-0.796806	0.0786514	0.655405	-1.54288	0.00160007	0.0056765	-0.800273	0.0331326	0.199178	-1.08979	0.00216921	0.00532685	-0.269162	0.447935	0.815564
O34899	0.130839	0.71087	1	0.0754184	0.629343	1	0.315713	0.0125109	0.0600845	0.226203	0.581354	0.765048	0.2526	0.434025	1	-0.23042	0.53528	0.72801	0.195645	0.181649	0.600042	-0.840078	0.00499964	0.0111997	0.166228	0.763954	1
O34908	0.5786	0.944573	1	0.142965	0.660799	1	0.761628	0.0475825	0.164923	-0.69859	0.453905	0.630478	-0.366119	0.936898	1	0.595021	0.171557	0.287451	-0.0416689	0.889489	1	0.766611	0.129099	0.18638	3.40148	0.0290187	0.154786
O34909	-0.0612236	1	1	-0.161007	0.426624	1	-0.101492	0.998882	1	1.00559	1.46348e-09	2.53963e-08	0.24741	0.355215	1	0.883161	8.46603e-09	1.16598e-07	0.407971	1.46054e-05	0.000365556	1.93113	2.35274e-18	1.70116e-16	0.836122	9.7662e-06	0.000356856
O34910	0.0121155	0.986252	1	-0.333906	0.124825	0.740134	-0.367398	0.502483	0.857118	-0.33362	0.420512	0.591352	0.45254	0.207092	0.985485	0.478041	0.500788	0.691173	0.352944	0.220081	0.663814	0.428973	0.0803708	0.123207	0.141505	0.857906	1
O34912	0.38881	0.889094	1	-0.500036	0.711562	1	-1.06418	6.60441e-05	0.000818632	-0.0883705	0.99202	1	-0.698177	0.0531654	0.542704	0.644562	0.2556	0.400317	0.0702085	0.983685	1	7.3563	9.32636e-06	4.77884e-05	0.885179	0.0266343	0.147509
O34916	-0.0210766	0.999522	1	-0.0925519	0.581152	1	0.0647277	0.810985	1	-0.662569	0.00104442	0.00395148	-0.0907781	0.929632	1	-0.585829	0.00337361	0.010828	-0.0872661	0.757317	1	-0.704743	0.000717972	0.00207423	-0.162365	0.754468	1
O34919	4.52804	0.0061797	0.126659	1.04916	0.146578	0.801106	0.712284	0.990396	1	-0.357519	0.586465	0.769828	-1.50185	0.967762	1	7.86394	0.00683768	0.0194949	-0.0640229	0.969596	1	2.53034	0.041258	0.0684042	0.179846	0.795456	1
O34921	0.0692273	0.982977	1	0.0688133	0.842631	1	0.144032	0.543984	0.897901	0.243915	0.567145	0.751706	-0.0314453	0.99899	1	0.295191	0.558075	0.750734	0.0644043	0.978646	1	0.291497	0.409783	0.530152	0.0519788	0.997373	1
O34924	0.0377259	0.99234	1	0.0980024	0.585109	1	-0.0610123	0.906543	1	-0.0849741	0.971692	1	-0.209831	0.534125	1	0.0247289	0.999237	1	-0.0548305	0.924386	1	0.229776	0.555526	0.692214	-0.104274	0.933597	1
O34925	-0.114223	0.777785	1	0.123721	0.991402	1	-0.154448	0.171981	0.420345	-0.362113	0.031317	0.0679884	-0.0953682	0.958174	1	-0.573148	0.00475393	0.0145089	-0.0510528	0.98606	1	-0.564571	0.000787605	0.00224549	-0.220966	0.555067	0.918525
O34930	0.292275	0.211576	0.903224	-0.357153	0.0116202	0.157538	1.13892	6.1765e-14	5.74193e-12	2.11799	4.81503e-09	7.65856e-08	0.138801	0.847497	1	-0.762025	5.20432e-05	0.000284001	-0.344209	0.0620326	0.312928	-0.00351208	1	1	2.03638	4.64745e-07	2.37202e-05
O34932	0.0188044	0.998332	1	0.151406	0.448502	1	0.115357	0.578205	0.932829	-0.241847	0.536503	0.718743	-0.336605	0.247751	1	-0.377217	0.104649	0.189299	-0.481299	0.000426405	0.00641579	0.112863	0.854461	0.978084	-0.174255	0.710828	1
O34934	0.164448	0.652797	1	0.295867	0.00461414	0.0810394	-0.0281158	0.997399	1	1.34941	0.000226607	0.00107247	-0.121116	0.896666	1	1.7828	9.25782e-09	1.24861e-07	-0.19377	0.232499	0.688299	2.08685	4.02218e-09	4.7993e-08	-0.250984	0.432751	0.798515
O34939	-0.435455	0.00374106	0.0921963	-0.787262	2.48435e-06	0.000180869	0.044051	0.958234	1	0.0270894	0.999907	1	-0.0781677	0.972105	1	-0.837255	7.65391e-05	0.000398463	-0.262789	0.0298864	0.186557	-0.0567175	0.993129	1	0.837418	0.00780195	0.0606223
O34940	-0.155333	0.778379	1	-0.636508	0.471446	1	0.159018	0.682837	1	2.39166	0.242895	0.378822	-0.999706	0.0907627	0.67473	0.55872	0.626672	0.8193	-0.601951	0.37654	0.888853	1.88483	0.0100539	0.0206716	0.0513374	0.954295	1
O34942	0.0777816	0.974907	1	0.256524	0.0488898	0.435823	0.495437	3.18756e-09	1.27649e-07	-0.154317	0.930709	1	0.0231105	0.999997	1	-0.0563098	0.999647	1	0.0787193	0.978234	1	0.655671	2.40445e-05	0.000107724	0.540083	0.0182201	0.113734
O34943	-0.0484132	0.96992	1	-0.0644777	0.92096	1	0.0452825	0.99786	1	-0.726398	0.000379021	0.00167503	-0.0367038	0.998127	1	-0.418522	0.100202	0.182395	0.0551279	0.986278	1	-0.155564	0.828966	0.95594	0.239383	0.735119	1
O34944	0.0514451	0.999596	1	0.127846	0.712	1	0.0143271	1	1	0.275259	0.331056	0.487684	-0.0547921	0.999901	1	0.650588	1.70225e-06	1.37607e-05	0.0399832	0.999502	1	0.844406	7.24769e-10	1.0481e-08	-0.0426837	0.999997	1
O34946	0.178248	0.450356	1	0.342199	0.615378	1	-0.26786	0.0638048	0.204034	-1.02323	0.00179912	0.00631146	0.0676107	0.949394	1	-0.54617	0.0222556	0.0514946	0.1753	0.707271	1	0.0024889	0.999997	1	0.424414	0.179364	0.481325
O34947	-0.607208	0.574779	1	0.640867	0.0969602	0.66104	-0.0436569	0.999988	1	3.0418	0.0174585	0.0425113	0.0235956	0.995973	1	2.27206	0.00644073	0.0185915	-0.292097	0.46773	1	1.66095	0.00961111	0.0199344	0.0145701	0.990377	1
O34948	-0.102576	0.913775	1	-0.058857	0.991284	1	-0.255654	0.235979	0.530444	-0.75028	3.6757e-05	0.00021995	-0.472052	0.0486876	0.518785	-0.711291	0.00039074	0.00167838	-0.360322	0.0233244	0.158521	-0.600372	0.000188449	0.000654918	-0.469178	0.0598818	0.251813
O34949	-0.482813	0.0902856	0.610138	-0.0652377	0.937561	1	-0.406538	0.148348	0.382487	4.96728	6.41255e-07	6.11424e-06	0.446279	0.163732	0.871308	1.41177	0.000153061	0.000732384	0.096633	0.763993	1	2.43845	0.00108597	0.00292931	0.0834606	0.972839	1
O34951	-0.220143	0.440565	1	-0.115641	0.702168	1	-0.230339	0.407835	0.753974	-0.211276	0.936468	1	-0.0219426	0.976659	1	0.132428	0.718352	0.908145	-0.181189	0.393656	0.905656	0.2266	0.622176	0.762488	-0.162878	0.847724	1
O34952	-0.860345	0.00557142	0.117059	-0.111135	0.95153	1	1.00304	0.516236	0.869029	-1.91502	1.78435e-09	3.03573e-08	-0.374416	0.118606	0.791298	-6.24194	2.88729e-11	5.96478e-10	-1.29705	6.01671e-05	0.00126811	-0.0897127	0.998597	1	0.226228	0.714165	1
O34962	0.0521085	1	1	-0.00895741	1	1	0.0763758	0.999718	1	-1.31738	2.81821e-10	5.55047e-09	-0.391308	0.0430953	0.511043	-0.743079	6.03807e-06	4.35377e-05	-0.148511	0.987635	1	-0.535	0.0566547	0.0906962	-0.0460492	0.999999	1
O34966	-0.178019	0.737653	1	-0.311572	0.0207179	0.239683	-1.18182	1.11744e-07	3.30533e-06	-2.20818	1.87033e-06	1.60676e-05	0.212679	0.524416	1	-1.43167	7.42746e-06	5.21123e-05	0.737835	0.000273921	0.00437433	-1.75106	5.25079e-06	2.91425e-05	0.460264	0.116672	0.370966
O34967	0.427375	0.187802	0.857609	-0.153384	0.495988	1	-0.608017	0.00218822	0.0151086	-1.79912	0.00115703	0.00430866	-0.577722	0.13457	0.826146	-0.427384	0.129062	0.224793	0.109811	0.833945	1	-0.704814	0.00856224	0.0180201	0.311353	0.371604	0.735019
O34968	0.170059	0.736594	1	-0.107439	0.931774	1	-0.075601	0.996829	1	3.22211	2.54797e-06	2.15337e-05	-0.0664866	0.980686	1	1.14613	0.00113326	0.00418422	0.599738	0.00380936	0.0379915	2.54555	3.48987e-06	2.01422e-05	0.863852	0.00783354	0.0606866
O34969	-0.00648359	1	1	-0.0758197	0.915832	1	-0.272215	0.0212601	0.0894024	-0.546643	0.000290195	0.00134409	-0.509248	0.0291383	0.430949	0.915104	1.41388e-06	1.16098e-05	-0.256769	0.0137548	0.107197	0.956802	7.68621e-08	6.71382e-07	-0.19119	0.722763	1
O34973	0.123435	0.865979	1	-0.870727	0.919581	1	0.540024	0.036675	0.136047	-0.291498	0.260047	0.399352	0.153299	0.703611	1	2.08171	0.275851	0.426897	0.00894068	0.999051	1	6.0055	3.70677e-07	2.84623e-06	2.05675	0.0167214	0.106659
O34974	0.736692	0.29327	1	0.377554	0.561882	1	0.706785	0.178875	0.433127	6.12728	0.00304497	0.00993241	-1.0825	0.0894346	0.673766	3.58151	0.0220432	0.0511851	-0.697937	0.396987	0.906694	2.21013	0.0600154	0.0953143	1.71075	0.110402	0.360573
O34977	-0.0230634	0.995944	1	-0.0829641	0.838084	1	-0.128769	0.615052	0.95982	-0.919184	0.00948195	0.0260079	-0.407921	0.317555	1	-0.484618	0.0958362	0.176049	-0.0248342	0.998297	1	-0.865563	0.0025385	0.00611801	-0.0569751	0.966287	1
O34979	0.149329	0.553791	1	0.0757759	0.586115	1	0.167867	0.476369	0.827194	1.03038	9.22333e-05	0.000490968	0.0942519	0.907737	1	0.609025	0.00154743	0.00554651	0.19586	0.0463334	0.254443	0.626973	0.00181855	0.00455601	0.21648	0.569389	0.929812
O34981	-0.0924175	0.888462	1	-0.190736	0.687286	1	-0.382806	0.09997	0.287221	-0.653334	0.00205918	0.00707129	0.0331381	0.999295	1	-0.695885	0.00395277	0.0123222	-0.0207957	0.999936	1	-1.03582	3.06487e-05	0.000132743	-0.219308	0.618542	0.966426
O34989	-0.101028	0.833123	1	-0.0873841	0.923845	1	-0.0940764	0.932596	1	1.73256	0.00400028	0.0125606	-0.171362	0.616982	1	1.80559	0.00203525	0.00698481	-0.806398	0.0290554	0.181925	1.24692	0.0123616	0.024638	0.039418	0.977556	1
O34990	0.00540041	0.998961	1	-0.0689518	0.603348	1	-0.295636	0.0891352	0.263189	-0.365483	0.27012	0.411664	-0.0566308	0.930809	1	-0.275112	0.327171	0.489887	-0.175189	0.348886	0.852722	-0.525616	0.0229822	0.0422179	-0.380871	0.265007	0.606554
O34992	-0.334525	0.22164	0.920144	-1.46095	0.00330337	0.0651415	0.628359	0.000377263	0.00364996	-2.25175	5.30422e-06	4.02533e-05	-0.192544	0.657202	1	-2.26443	9.89394e-07	8.36167e-06	0.0457822	0.989704	1	0.975017	8.59361e-05	0.000326389	2.18093	0.000193964	0.00354151
O34993	0.477977	0.204994	0.896807	0.325999	0.367593	1	0.395421	0.109801	0.306666	-0.00012211	0.983339	1	-0.218177	0.506262	1	-0.696596	0.0577613	0.113217	-0.575301	0.270058	0.752636	0.339455	0.851795	0.97675	1.85525	0.787651	1
O34994	-0.00887889	1	1	0.0168204	0.999629	1	-0.189231	0.0495406	0.170124	-0.165399	0.786534	0.962552	-0.0961838	0.953247	1	-0.0567374	0.995728	1	0.00797425	0.999993	1	0.0099227	0.999998	1	-0.0161773	0.999996	1
O34996	-0.215221	0.525627	1	-0.144539	0.124148	0.740134	-0.160224	0.283858	0.596354	-0.809728	9.96368e-14	3.81404e-12	-0.121333	0.989389	1	-0.688158	4.13179e-12	9.95837e-11	-0.125819	0.594369	1	-0.583392	1.11703e-11	2.40301e-10	-0.23119	0.549435	0.913852
O35000	-0.105189	0.911203	1	-0.12507	0.955909	1	-0.326653	0.581129	0.933177	0.735489	0.0224847	0.0522568	0.0378281	0.997768	1	0.586441	0.260699	0.406835	0.442843	0.388996	0.902469	0.87452	0.0450001	0.0739188	0.263938	0.581664	0.942172
O35004	-0.118561	0.908017	1	-0.294788	0.728275	1	-0.266385	0.981146	1	0.234938	0.66499	0.849763	0.0441068	0.989833	1	0.398607	0.148274	0.25342	0.40385	0.32418	0.825343	-1.18932	0.761927	0.894585	-0.592079	0.250959	0.587578
O35005	0.0548054	0.987727	1	-0.365656	0.00567051	0.0922352	1.5005	4.02619e-09	1.58791e-07	0.23093	0.807652	0.980101	0.219506	0.502671	1	-0.114319	0.882601	1	0.255591	0.00535369	0.0499486	-1.78368	6.42966e-06	3.47228e-05	3.44696	3.86404e-05	0.00106805
O35006	-0.742198	0.351423	1	-0.786585	0.756728	1	-1.05294	3.41447e-07	8.88786e-06	1.54914	0.244976	0.380699	0.0440586	0.993465	1	0.482984	0.847222	1	-0.511193	0.702817	1	4.83774	6.34088e-07	4.58481e-06	0.619258	0.0590684	0.249198
O35007	0.0942587	0.817153	1	-0.120017	0.33288	1	0.343298	0.00449014	0.0263239	0.757403	0.000298224	0.00137394	0.235275	0.445747	1	0.293648	0.333501	0.497989	0.314787	0.0317479	0.194447	1.20456	6.51358e-06	3.49061e-05	0.565055	0.0258433	0.144667
O35008	-0.0568942	0.972239	1	-0.0751445	0.882237	1	0.00540351	0.999875	1	-1.03864	0.00036788	0.00163133	0.031214	0.996625	1	-0.862376	0.000958464	0.00364749	0.145508	0.365705	0.873977	-1.11589	0.000131321	0.000472791	0.271709	0.471949	0.837982
O35010	-1.39923	0.829856	1	0.282106	0.273628	1	-0.080288	0.61898	0.961271	4.53677	0.000769251	0.00305921	0.789642	0.465308	1	5.74679	8.73494e-06	5.99922e-05	0.225143	0.329385	0.830416	6.4349	1.84262e-05	8.65765e-05	0.913824	0.0325203	0.165656
O35011	-0.0805043	0.932697	1	-0.0715124	0.905398	1	0.0370272	0.988963	1	-0.435095	0.0816476	0.15246	0.111093	0.860276	1	-0.348562	0.347088	0.514156	-0.0808094	0.883896	1	0.0499172	0.989038	1	-0.0197296	0.999099	1
O35013	0.0461616	0.985891	1	-0.0220531	0.986886	1	0.0730457	0.766055	1	-0.176246	0.877304	1	0.11809	0.841886	1	-0.219013	0.607237	0.801134	0.120261	0.776969	1	0.373025	0.0255951	0.0460429	0.380533	0.199484	0.513608
O35014	0.0351714	0.999113	1	-0.139434	0.811836	1	0.0515444	0.98811	1	0.0366256	0.999872	1	0.0895886	0.962589	1	0.443021	0.26842	0.416884	0.122699	0.968333	1	0.292128	0.0680521	0.105945	0.0833031	0.992187	1
O35016	0.112775	0.772736	1	0.0794831	0.826132	1	-0.1492	0.259448	0.564669	-0.344974	0.308385	0.459752	-0.0796127	0.874682	1	-0.455971	0.128723	0.224425	-0.0458785	0.87369	1	-0.166041	0.576787	0.715282	-0.201554	0.635622	0.97965
O35017	0.708243	0.178219	0.840406	-0.0980082	0.980866	1	0.139276	0.614196	0.959635	0.203597	0.712515	0.891127	-0.471327	0.480843	1	0.556833	0.211831	0.34355	0.0998673	0.869294	1	1.07669	0.0139346	0.0272924	0.367431	0.340104	0.701022
O35019	0.500224	0.189025	0.858531	-0.225362	0.884929	1	0.968953	0.0557379	0.184695	-0.184055	0.894037	1	-0.131125	0.797341	1	0.220284	0.826387	1	0.0682345	0.961769	1	-0.437157	0.395617	0.514125	-0.275709	0.74881	1
O35020	-0.177944	0.433698	1	-0.187408	0.236541	0.95757	0.00641256	1	1	-0.882402	2.70906e-05	0.000167897	-0.0121525	0.999998	1	-0.818896	2.1525e-05	0.000131217	-0.0327817	0.990212	1	-0.853789	2.05824e-06	1.30039e-05	-0.0415121	0.999415	1
O35022	0.191207	0.629945	1	0.043268	0.999939	1	-0.54742	0.111995	0.31013	0.302139	0.449227	0.624646	-0.225063	0.495376	1	0.154141	0.84935	1	-0.241695	0.0135878	0.106214	-0.434165	0.0135487	0.0267177	-1.04517	0.00112365	0.0139946
O35024	0.340013	0.160939	0.813033	0.208839	0.0103656	0.145846	0.313718	0.00850601	0.0442823	5.10923	1.14293e-05	7.97599e-05	0.50256	0.11627	0.780028	1.35189	5.51103e-05	0.000297618	0.278179	0.0504089	0.271665	1.87221	0.000131265	0.000472791	0.349828	0.254007	0.591925
O35025	-0.0727532	0.867293	1	-0.293504	0.0619629	0.50561	-0.312025	0.0123833	0.059803	0.0754295	0.97172	1	0.236278	0.460021	1	-0.126422	0.854192	1	0.272191	0.0171917	0.127131	-0.0890431	0.883185	0.999535	0.131189	0.822446	1
O35031	0.443919	0.463086	1	0.325155	0.147337	0.801106	-0.1546	0.410257	0.756301	0.632229	0.674011	0.857922	-0.421774	0.676495	1	1.41275	0.0102991	0.0274679	-0.20925	0.743918	1	2.18738	0.0020898	0.00515127	0.130176	0.745565	1
O35033	0.0850839	0.926639	1	0.00578219	0.999999	1	-0.179097	0.0680335	0.214396	-0.189408	0.96464	1	-0.0258102	0.999899	1	-0.0219734	1	1	0.097022	0.928249	1	-0.103921	0.99098	1	-0.00694635	1	1
O35038	-0.0656242	0.984906	1	-1.18351	0.623935	1	3.81657	0.304311	0.618361	2.13536	0.905988	1	-0.248765	0.537621	1	-0.0857146	0.998742	1	0.421057	0.882242	1	-3.36936	0.443998	0.567925	-4.87643	0.00606657	0.0499724
O35043	-0.150094	0.668596	1	2.02421	0.0457884	0.421927	-0.316407	0.283654	0.596354	-1.03218	0.151194	0.255392	-0.165443	0.742142	1	-1.48706	0.00220336	0.00747563	-0.0391555	0.988104	1	-1.34563	0.000984417	0.00269447	0.146534	0.782432	1
O35044	0.291635	0.522389	1	1.02676	0.103514	0.692666	1.32184	0.0315207	0.120837	-1.28915	0.025016	0.0568209	-0.482288	0.181659	0.932659	0.754314	0.723656	0.913077	-0.706306	0.103146	0.43116	0.544074	0.212234	0.292299	-0.84938	0.0681562	0.273501
O35045	-1.10425	0.878615	1	-4.10191	0.0827194	0.591975	-1.02522	0.00751859	0.0400191	0.893612	0.96207	1	-0.0245029	0.999957	1	7.35873	0.00205826	0.00704029	0.877595	0.0822209	0.37747	12.153	1.31158e-05	6.46598e-05	1.63812	0.0268821	0.14825
O35046	0.146879	0.378058	1	0.146414	0.105064	0.69517	-0.236832	0.35548	0.687454	-0.42463	0.0506276	0.102316	-0.184887	0.602834	1	-0.198335	0.670956	0.862469	-0.25	0.320067	0.82185	-0.550885	0.0129646	0.0256825	-0.576716	0.0974113	0.33665
O54408	0.046402	0.999991	1	0.0376055	0.998912	1	-0.0540988	0.999504	1	-0.304495	0.167533	0.277764	0.0618882	0.999878	1	-0.273331	0.469727	0.655252	-0.0258783	1	1	-0.353768	0.000728546	0.00209548	-0.152234	0.923717	1
P00485	-0.525353	0.0635557	0.4983	-0.883944	0.00257151	0.0557804	-1.23572	0.000723642	0.00605672	-0.663041	0.0889392	0.163726	-2.21833	0.00150361	0.0666472	-1.33828	9.33747e-05	0.00047195	-2.64622	1.65457e-08	9.57077e-07	-1.81935	3.93338e-05	0.00016507	-3.06509	6.4638e-06	0.000243845
P00497	0.300828	0.611133	1	-1.05321	0.000194171	0.00701981	0.983771	0.00391106	0.0236206	2.77453	4.74948e-08	5.80417e-07	-0.0765526	0.968049	1	-1.84213	4.02772e-07	3.7205e-06	0.641591	0.0575798	0.296952	-2.46304	6.30182e-06	3.42456e-05	2.19361	0.00044056	0.00682605
P00692	-5.60378	3.28915e-26	4.28083e-23	-4.96566	3.64161e-15	4.73956e-12	-6.76745	4.81882e-23	1.56792e-20	-3.59046	3.06371e-22	3.62492e-20	-3.06128	1.07653e-11	1.4011e-08	-5.49835	1.67504e-27	2.90675e-25	-3.60473	1.58644e-31	1.03237e-28	-0.339519	0.125613	0.181954	-0.923932	3.89799e-05	0.00106805
P02394	-0.0616669	0.971938	1	-0.0875904	0.983261	1	-0.229305	0.245612	0.545409	-0.735386	0.00693215	0.0198727	0.00771672	1	1	-0.419045	0.00488501	0.0147857	-0.0573166	0.971832	1	-0.35684	0.00278442	0.00662508	-0.265745	0.406572	0.771362
P02968	-0.684039	0.2093	0.901042	0.355364	0.0826006	0.591975	-0.105682	0.999998	1	0.867173	3.82271e-06	3.09023e-05	0.0657601	0.99998	1	0.0294553	1	1	-0.178318	0.994484	1	-0.896372	2.62409e-10	4.1397e-09	-1.2862	1.20433e-09	1.04496e-07
P04189	-0.678845	0.243699	0.948292	-0.941653	0.524655	1	-0.734094	0.00145347	0.0109492	2.17205	0.0170241	0.0417661	0.599708	0.0768504	0.653691	4.70619	0.00930994	0.0253226	0.34117	0.29034	0.777526	9.25638	2.5836e-06	1.56647e-05	2.06645	0.000327857	0.00533976
P04832	-2.99222	0.139272	0.766438	0.693423	0.855717	1	1.38924	0.0284821	0.110821	-1.50495	0.879761	1	0.500588	0.995683	1	-2.68064	0.46755	0.653265	0.695888	0.94033	1	2.46109	0.798445	0.928666	5.37521	0.00133227	0.0161297
P04948	1.00435	0.00281634	0.0748054	0.329275	0.129256	0.752693	1.01184	0.000798967	0.00653997	0.58003	0.100138	0.180512	-0.77538	0.0822687	0.66712	-0.490693	0.0253645	0.0573123	-0.841122	0.00185068	0.0212217	-1.32614	0.0029997	0.00705987	-0.478751	0.231469	0.558918
P04969	-0.13268	0.688099	1	-0.165756	0.742684	1	-0.308611	0.036774	0.136163	-0.762633	0.000652992	0.00266835	0.0432228	0.997572	1	-0.594728	0.00225535	0.00761436	0.00386643	0.999999	1	0.453439	0.0011796	0.00315245	0.195854	0.683589	1
P04990	0.731038	6.99788e-06	0.000535749	0.221367	0.134438	0.772129	0.23557	0.0766403	0.234534	0.272847	0.355313	0.516404	-0.516616	0.0319675	0.447956	-0.670956	0.000322463	0.00142994	-0.536267	5.13595e-07	1.93752e-05	-1.27628	1.99026e-08	2.01582e-07	-0.282954	0.325227	0.68462
P05057	-0.885961	0.00133758	0.0424601	-1.11652	7.26153e-05	0.0029534	-0.703745	0.306902	0.621203	0.858064	0.00404969	0.0126547	0.210642	0.534827	1	0.756455	2.34892e-05	0.000141533	0.117338	0.969551	1	1.14768	0.000178933	0.000627711	0.63044	0.0207558	0.124487
P05096	-0.0278473	0.999847	1	-0.191064	0.892948	1	0.400872	0.006887	0.0371156	0.409777	0.141749	0.241949	0.0443461	0.998573	1	0.245539	0.915378	1	0.0536519	0.999447	1	0.514481	0.0262165	0.0469014	0.365236	0.279469	0.622869
P05306	0.280357	0.135303	0.75658	-0.0261371	0.942573	1	-0.456722	0.00955856	0.0484065	1.0207	0.00469815	0.0143033	-0.124228	0.749424	1	-0.285439	0.367609	0.539091	0.0736191	0.795978	1	-0.0830433	0.882709	0.999431	-0.15275	0.722648	1
P05645	1.47174	2.41336e-12	6.28197e-10	0.128935	0.793175	1	1.13532	3.45438e-15	3.74657e-13	1.6773	6.88147e-09	1.05367e-07	-0.845356	0.00412624	0.127864	0.938914	2.16981e-05	0.000131963	-0.752742	5.38424e-08	2.5954e-06	0.487507	5.66676e-05	0.000224514	0.563346	0.0221833	0.130052
P05648	-0.0961156	0.976536	1	0.00447395	1	1	-0.186824	0.413047	0.759832	-0.457374	0.00163982	0.00583121	0.0356521	1	1	-0.111062	0.999663	1	0.108096	0.644427	1	-0.132612	0.730915	0.865986	-0.0944288	0.999292	1
P05649	-0.0528471	0.999752	1	-0.0291324	0.999203	1	-0.213419	0.252539	0.553807	-0.474809	0.00247299	0.00827404	0.0110848	1	1	0.0931718	0.999717	1	0.164755	0.626757	1	0.275418	0.264422	0.358672	-0.106416	0.993074	1
P05650	-0.119806	0.933495	1	-0.195014	0.83491	1	0.339307	0.673106	1	-0.538693	0.691269	0.873199	0.232139	0.780864	1	-0.563815	0.697219	0.886596	-0.571128	0.65334	1	0.331385	0.737877	0.871854	-0.238959	0.754022	1
P05651	-0.0500427	0.98456	1	-0.207886	0.838857	1	0.164038	0.99517	1	-0.929326	0.00209204	0.00717467	-0.209898	0.533745	1	-0.58662	0.0018969	0.00659229	-0.0890372	0.863048	1	-0.0488605	0.997377	1	-0.000397611	1	1
P05652	-0.071682	0.996553	1	-0.134297	0.841984	1	0.00585562	1	1	-0.375371	0.0445465	0.0913028	0.0461809	0.999997	1	-0.300294	0.169578	0.284966	0.0929534	0.972803	1	-0.112715	0.999715	1	0.239266	0.564031	0.927462
P05653	-0.116173	0.982775	1	-0.0869278	0.899367	1	0.125641	0.263832	0.56773	-0.501179	6.92801e-05	0.000382525	0.0722879	0.999951	1	-0.225861	0.742129	0.928732	0.143452	0.686328	1	0.0681787	0.999999	1	0.0527137	1	1
P05654	-0.366641	0.0131773	0.200709	-0.473059	0.998929	1	-0.485804	0.690569	1	-1.2057	6.20768e-07	5.94466e-06	-0.102062	0.963928	1	-6.12452	2.79543e-13	8.26877e-12	-1.13299	0.0018442	0.0212217	-4.96973	1.56711e-09	2.09472e-08	0.704351	0.0329526	0.166554
P05657	-0.142667	0.72733	1	-0.0940262	0.392405	1	-0.374931	0.000583136	0.00515675	-0.673642	0.00459193	0.0140291	0.0457682	0.981532	1	-0.32081	0.0461239	0.0944614	0.078965	0.549804	1	-0.350937	0.0389833	0.0651725	0.0179766	0.999047	1
P06222	-0.578332	0.134482	0.75658	0.0563431	0.973961	1	-0.330023	0.0746931	0.23009	6.19685	0.00860208	0.0238967	4.34542	0.00689046	0.170539	2.80933	0.981943	1	-0.557972	0.629608	1	8.58878	0.0288134	0.0505399	6.7532	0.000371373	0.00593058
P06224	0.0207411	0.999999	1	-0.0475948	0.998394	1	0.0276693	0.999998	1	-0.0278052	1	1	0.0907871	0.991147	1	0.459954	0.0798132	0.150111	0.128245	0.781469	1	0.22336	0.3909	0.509265	-0.138489	0.948245	1
P06533	0.0961678	0.792661	1	0.0430614	0.834537	1	-0.0376822	0.967146	1	-0.14215	0.792313	0.965764	-0.0825648	0.898987	1	0.248329	0.552469	0.746828	-0.0288657	0.974507	1	0.733832	0.00493915	0.0110928	0.233413	0.51571	0.8849
P06534	-0.184412	0.423766	1	-0.0358292	0.99036	1	-0.136218	0.93509	1	1.46947	0.000143138	0.000720676	0.0929756	0.957256	1	1.35822	0.000243698	0.00111289	0.302597	0.0554577	0.290456	3.50357	5.46592e-07	3.97424e-06	0.746444	0.0144578	0.0949852
P06535	-0.396789	0.61767	1	-1.02108	0.336604	1	-0.727964	0.39411	0.737088	0.187853	0.691381	0.873199	0.99552	0.380813	1	2.2903	0.57662	0.7709	0.650455	0.230008	0.682681	0.773892	0.468594	0.596747	1.26923	0.152025	0.441653
P06567	0.0634617	0.960742	1	-0.0437636	0.955685	1	0.246132	0.10361	0.293788	-0.384642	0.359621	0.520944	-0.0381706	0.999507	1	-0.142584	0.921337	1	0.0923313	0.892102	1	0.184331	0.873884	0.994355	0.301027	0.293756	0.643642
P06574	-0.22253	0.205428	0.897197	-0.254857	0.34325	1	0.118168	0.351224	0.68347	0.932076	0.00142962	0.00516847	-0.192149	0.600426	1	0.352977	0.222017	0.355857	-0.215692	0.172859	0.586945	1.56918	3.72021e-07	2.84815e-06	0.81402	0.0124363	0.0856395
P06628	0.037379	0.997305	1	-0.407412	0.124785	0.740134	0.499959	0.0021664	0.0150284	0.989147	3.1211e-05	0.000188936	0.0440513	0.998378	1	0.840757	9.20333e-05	0.000467896	0.154544	0.740137	1	2.03429	1.86776e-08	1.90658e-07	1.22055	0.000506973	0.00754086
P06629	-0.0575424	0.974069	1	-0.177408	0.741833	1	-0.512713	0.000854851	0.00691048	-0.494018	0.191563	0.311862	-0.0617278	0.959675	1	0.320253	0.116743	0.207005	0.104338	0.913309	1	-0.0269085	0.997146	1	-0.195396	0.629117	0.975337
P07343	-0.119469	0.971083	1	-0.0133395	1	1	0.0635421	0.999997	1	0.969371	1.73683e-08	2.34247e-07	0.116323	0.970314	1	0.137781	0.971956	1	0.146761	0.977425	1	0.624806	9.68643e-05	0.000361747	0.343364	0.125838	0.389948
P07600	2.70505	0.1073	0.660287	-1.21871	0.934608	1	-0.928472	0.956501	1	-4.66606	0.960324	1	-1.87201	0.747936	1	-1.94463	0.0946058	0.174034	-0.223569	0.994456	1	-2.09911	0.991908	1	2.58192	0.200916	0.514749
P07784	-0.231973	0.807615	1	0.351827	0.979195	1	1.16627	0.00473901	0.0275965	0.0188686	0.934076	1	1.7078	0.0175342	0.312613	-0.996627	0.0136223	0.0346957	0.0906963	0.50163	1	12.3571	1.96718e-07	1.56592e-06	12.4519	7.1269e-10	6.62547e-08
P07860	0.0903772	0.804515	1	-0.404826	0.4425	1	-0.0755551	0.834178	1	6.34828	0.00851941	0.0236923	0.312146	0.364652	1	2.09733	0.0300752	0.0661755	0.24384	0.394963	0.905656	4.91118	0.000418774	0.00131333	3.7611	0.0021087	0.0227414
P07908	-0.0610329	0.971119	1	0.140222	0.859965	1	0.743713	1.77148e-05	0.000269659	-0.644362	0.0114558	0.030428	0.145544	0.864435	1	-1.33907	1.97435e-05	0.000121783	0.103617	0.786119	1	-1.01545	0.00138221	0.00357287	0.895358	0.0171703	0.108745
P08064	0.0476421	0.994165	1	-0.00148921	0.946289	1	-0.369273	0.196385	0.465142	-0.248885	0.704275	0.884762	0.0291992	0.996534	1	-0.920953	0.00586739	0.0172379	-0.0985996	0.79932	1	-0.324464	0.361479	0.473305	0.36375	0.430086	0.796241
P08065	-0.0232202	1	1	0.0520913	0.999769	1	-0.252074	0.0473333	0.164278	-0.0284271	1	1	0.0196795	1	1	-0.483468	0.00710831	0.0200901	-0.00262432	1	1	-0.0413806	1	1	0.215609	0.70412	1
P08066	0.00603425	1	1	0.1251	0.806028	1	-0.142962	0.580282	0.932829	0.147516	0.983757	1	-0.0268714	0.999964	1	-0.362493	0.143523	0.247084	-0.013197	0.999956	1	-0.231819	0.597015	0.736369	0.127154	0.925691	1
P08164	0.0136331	0.999999	1	0.025833	0.999048	1	-0.0258691	0.999941	1	0.362507	0.149395	0.253008	0.0713727	0.991429	1	0.393197	0.084765	0.158394	0.0529632	0.995006	1	0.600893	0.00929776	0.0193772	-0.103559	0.983586	1
P08495	-0.0840298	0.941883	1	-0.547454	0.0112438	0.154855	0.903989	0.804902	1	-0.484767	0.0166326	0.0410765	0.27163	0.342423	1	-2.97064	4.81705e-10	8.30382e-09	-0.329343	0.486138	1	-7.54899	4.93024e-07	3.63553e-06	-0.0509518	0.997162	1
P08750	-0.0544436	0.999991	1	0.100815	0.85017	1	0.204506	0.00923836	0.0469733	-0.637424	3.73146e-05	0.000222775	0.156693	0.866173	1	-0.622348	0.000149735	0.000720444	0.0181242	1	1	-0.138122	0.973468	1	0.416691	0.0239028	0.136745
P08821	0.0489154	0.99896	1	-0.0882934	0.938591	1	-0.229867	0.137028	0.359104	-0.259082	0.259243	0.398352	-0.240799	0.432243	1	0.0863437	0.999496	1	0.00437585	0.999998	1	0.0292279	0.99955	1	-0.0864303	0.975559	1
P08838	-0.0595081	0.999999	1	0.0435396	1	1	-0.301757	0.00254078	0.017268	-0.468555	0.114248	0.202719	-0.213886	0.546604	1	-0.177934	0.854107	1	-0.181936	0.0849118	0.384111	-0.302522	0.392663	0.511307	-0.486545	0.00344495	0.0327271
P08874	0.0789743	0.976025	1	-0.221663	0.761219	1	-0.30161	0.963551	1	-1.42154	5.19434e-06	3.96506e-05	-1.8425	0.0014556	0.0666472	0.145908	0.999291	1	0.0743277	0.998845	1	0.194504	0.599923	0.739394	-0.336827	0.747754	1
P08877	0.0899431	0.825993	1	0.16132	0.606357	1	-0.254387	0.183274	0.441723	-0.46894	0.125676	0.219112	-0.0069205	0.999929	1	-0.166583	0.604726	0.799522	0.0047392	0.999989	1	-0.87278	0.00368254	0.00852059	-0.549977	0.0879788	0.316748
P09122	0.0223367	0.999978	1	-0.125739	0.284328	1	0.449793	3.85822e-10	1.8598e-08	-0.313444	0.156777	0.262775	-0.00927242	1	1	-0.56794	0.00022067	0.00102301	0.11188	0.752267	1	-0.496217	4.71221e-05	0.000192467	0.45077	0.0594503	0.250403
P09124	0.0958805	0.998683	1	0.0605652	0.999999	1	-0.350346	0.00151611	0.0113078	-0.748202	0.00135857	0.00495983	-0.19413	0.644471	1	0.0699133	0.999999	1	-0.150121	0.707294	1	-0.0739924	0.999998	1	-0.503227	0.0140777	0.0932421
P09339	0.328944	0.0103342	0.175193	0.207263	0.157028	0.814233	-0.184768	0.506992	0.86255	0.555876	3.707e-07	3.74005e-06	-0.0679242	1	1	-0.673078	1.07788e-11	2.37715e-10	-0.0734415	0.985858	1	-1.2035	4.25911e-26	7.91891e-24	-0.424187	0.00256452	0.0262313
P0CI73	-0.480506	3.03386e-06	0.000246785	-0.494747	0.0384796	0.372616	0.49202	0.00911162	0.046505	0.412202	0.00705802	0.0201448	0.0578989	0.999972	1	-2.97443	4.40877e-19	3.70194e-17	-0.383233	0.00559596	0.0516535	-1.89472	1.1013e-16	5.97228e-15	1.65499	3.59605e-10	3.74421e-08
P0CI74	-0.0965708	0.988379	1	0.0700694	0.995901	1	0.0880447	0.708626	1	0.182879	0.810973	0.982757	-0.0117033	0.999961	1	-0.0802549	0.998006	1	-0.0339845	0.998959	1	0.097231	0.975635	1	0.16842	0.772157	1
P0CI75	0.000665823	1	1	-0.199947	0.516904	1	0.0144531	0.999337	1	-0.55256	0.0331617	0.0711285	0.0438185	0.992977	1	-0.44519	0.151936	0.259167	0.0761314	0.954782	1	-0.227532	0.57793	0.716017	-0.267001	0.440714	0.807425
P0CI76	-0.298694	0.247526	0.957368	-0.102794	0.916089	1	-0.293109	0.333646	0.657939	0.310282	0.409149	0.578183	0.0614037	0.943891	1	0.411466	0.370707	0.541195	-0.0377094	0.968664	1	0.544178	0.0555232	0.0893825	-0.132789	0.806168	1
P0CI78	-0.0995478	0.955207	1	0.00143617	1	1	-0.377871	0.266089	0.57046	-0.788708	0.0113363	0.0301414	0.0936969	0.945573	1	-0.512453	0.676078	0.868003	0.0909691	0.976084	1	-0.379961	0.999174	1	-0.358299	0.186134	0.490391
P0CI79	-0.0671613	0.979516	1	0.0286425	0.998665	1	-0.159389	0.37522	0.713438	-0.430382	0.221968	0.351663	0.035841	0.996955	1	-0.231733	0.374772	0.546111	0.0870372	0.642747	1	-0.701911	0.000795299	0.00226247	-0.342124	0.237398	0.566584
P0CI80	0.0222291	0.999999	1	-0.0399579	0.999893	1	-0.171	0.510487	0.865103	1.47251	2.28848e-09	3.72306e-08	0.471983	0.031914	0.447956	1.4367	8.89354e-10	1.44687e-08	0.380411	0.000128296	0.00232056	0.668579	4.73147e-05	0.000192467	0.234086	0.520374	0.888802
P10585	0.103377	0.990391	1	1.11725	0.933105	1	-0.414933	0.0590602	0.192167	0.0198785	0.993625	1	2.2716	0.337479	1	0.874397	0.998798	1	1.20932	0.521425	1	2.19398	0.968648	1	0.463867	0.368255	0.732536
P10725	-0.0670896	0.97313	1	-0.0359664	0.994987	1	0.206689	0.911579	1	-0.627389	0.000511532	0.00217568	-0.236755	0.442823	1	-0.40623	0.122638	0.215258	-0.219304	0.186449	0.606658	-0.823818	0.00030159	0.000994978	-0.606154	0.0237073	0.136111
P10726	0.0428465	0.966619	1	0.0707393	0.967552	1	0.911442	0.0142384	0.0662359	0.481352	0.203139	0.327202	-0.31281	0.301864	1	0.125207	0.942753	1	-0.221529	0.221703	0.664854	-0.251984	0.729979	0.865271	-0.392063	0.249536	0.58623
P10727	-0.539644	0.0256896	0.298527	-0.213986	0.679494	1	-0.35235	0.0902327	0.265396	5.48721	0.000552498	0.00233466	0.739693	0.0462813	0.512955	4.24881	2.12773e-06	1.69892e-05	0.013218	0.998708	1	7.03904	1.72415e-06	1.12319e-05	2.65683	0.000219079	0.00385312
P10728	-0.709084	0.439221	1	-0.227824	0.333807	1	0.147999	0.666772	1	7.52176	0.00404742	0.0126547	0.206227	0.629166	1	2.07484	0.00293851	0.00958387	-0.0742017	0.933706	1	7.34237	0.00301205	0.00707669	2.96632	0.0044551	0.0399883
P10943	0.606808	0.0271069	0.305482	0.738428	0.000732715	0.0212555	0.61303	0.00436097	0.0257991	5.81563	4.35593e-05	0.000258869	-0.00390437	0.999998	1	2.08906	9.71992e-05	0.000488436	0.278066	0.0441078	0.246909	2.15547	5.55184e-05	0.000220633	0.310454	0.40104	0.767015
P10944	0.0974769	0.998232	1	0.389171	5.19224e-09	1.35154e-06	0.148136	0.308164	0.621823	1.39555	7.69114e-06	5.62229e-05	-0.155851	0.840038	1	8.86118	9.07297e-19	6.94616e-17	0.407827	3.0559e-08	1.5909e-06	1.80937	2.12297e-15	9.35832e-14	0.130481	0.963485	1
P11018	0.0166212	1	1	1.07557	6.11622e-06	0.000388305	0.235575	0.0133145	0.0632439	-0.306176	0.969402	1	0.197263	0.637685	1	3.70343	1.09874e-11	2.37715e-10	1.7743	2.35885e-13	3.07005e-11	10.2355	1.03452e-17	6.26246e-16	1.37388	5.30371e-06	0.000211998
P11044	0.0314083	0.991875	1	-0.14256	0.649815	1	0.391698	0.000653815	0.00563536	-0.127888	0.923522	1	0.00871181	0.999956	1	-0.615849	0.0143073	0.0361672	0.0795377	0.872837	1	-0.755662	0.00105789	0.00287442	0.282653	0.376018	0.740374
P11045	0.186593	0.673391	1	-0.263702	0.944196	1	0.106954	0.931677	1	0.597333	0.0507471	0.102446	-0.277625	0.366016	1	-0.00865422	0.999838	1	0.0213571	0.999271	1	0.163095	0.909216	1	-0.167934	0.758233	1
P11065	0.404282	0.0659324	0.511072	-0.312076	0.00300549	0.0620807	0.817882	8.64344e-05	0.00101346	1.28133	0.000534592	0.00226267	-0.0592978	0.963721	1	-0.531768	0.0064424	0.0185915	0.0163677	0.991766	1	-1.15582	0.000212657	0.00072644	1.52092	0.00457096	0.0407473
P11469	0.0602302	0.927079	1	0.183363	0.0278388	0.292195	0.123196	0.995179	1	0.281621	0.303531	0.454106	0.0197009	0.999688	1	0.223797	0.229997	0.365719	0.0457435	0.990516	1	0.355694	0.33381	0.442124	0.0953384	0.977035	1
P11742	-0.0839823	0.904542	1	0.00172415	1	1	0.294823	0.0131586	0.0626175	1.37082	5.79246e-05	0.000329209	-0.062433	0.988517	1	1.79969	1.39923e-07	1.49884e-06	0.0993328	0.993727	1	3.06295	4.84225e-08	4.43816e-07	0.882339	0.0042557	0.0385979
P11998	0.0999042	0.904989	1	0.0948165	0.557003	1	0.422174	0.112916	0.311859	0.239595	0.632092	0.816544	-0.115209	0.852691	1	0.688359	0.00591209	0.0173302	-0.0289204	0.984986	1	1.19908	0.000241068	0.000813879	0.179971	0.748798	1
P12011	-0.235886	0.342087	1	-0.0659834	0.993195	1	-0.208345	0.0300545	0.116071	-0.317787	0.130329	0.22677	-0.0557271	0.998252	1	0.249053	0.834714	1	0.0852559	0.894566	1	0.51447	0.000637369	0.00188745	-0.0554531	0.999149	1
P12012	1.31126	0.667172	1	-0.188401	0.710204	1	-0.132318	0.975677	1	-0.87972	0.0291932	0.0641016	-3.87091	0.00184479	0.0787213	-0.217144	0.891746	1	0.0728527	0.910752	1	0.150123	0.779247	0.910404	-0.23779	0.660003	1
P12013	-0.0195904	0.999976	1	-0.108593	0.927021	1	-0.357719	0.012107	0.0590073	-0.427545	0.0439593	0.0903782	0.0327193	0.999903	1	-0.140258	0.997488	1	0.0789492	0.927112	1	-0.577189	0.00394226	0.00904114	-0.256564	0.467832	0.832377
P12039	0.458863	0.0271767	0.305482	-0.223239	0.790147	1	-0.210908	0.459632	0.812049	1.9638	9.8026e-11	2.12635e-09	0.110681	0.958024	1	0.780697	0.000373104	0.00161782	0.807271	7.27522e-09	4.62714e-07	-0.244626	0.941896	1	0.493028	0.0226838	0.131799
P12040	0.7785	0.0141067	0.204443	0.137239	0.682901	1	-0.319628	0.0973858	0.2816	2.6409	2.79099e-05	0.000171748	-0.0487744	0.968401	1	1.87441	2.14774e-05	0.000131217	0.963171	0.000448473	0.00667072	1.85453	0.00082977	0.00234771	0.617376	0.083623	0.310476
P12041	0.512166	0.28112	1	-0.491415	0.011338	0.155331	0.342461	0.226558	0.515499	2.27265	9.73781e-05	0.000515193	-0.065587	0.935514	1	-0.271898	0.557859	0.750734	0.546589	0.0313371	0.193295	-2.82611	2.17586e-05	9.98776e-05	1.07421	0.0276233	0.151207
P12042	0.418307	0.160982	0.813033	-0.415172	0.000163702	0.00600165	0.0968247	0.995286	1	2.55613	3.98199e-13	1.34612e-11	-0.0764601	0.993582	1	-0.0610768	0.999691	1	0.630918	5.70227e-08	2.65054e-06	-2.34261	1.00448e-11	2.1789e-10	1.219	2.56695e-05	0.00079545
P12043	0.597323	0.0516518	0.445198	-0.105815	0.95787	1	-0.481292	0.10959	0.306404	2.39837	3.93134e-06	3.15842e-05	0.0523547	0.982922	1	1.10221	0.000835729	0.00324203	0.928576	0.00032904	0.00515959	0.672236	0.00576817	0.0127242	0.776511	0.0293978	0.156109
P12044	0.297873	0.759408	1	-0.221021	0.674517	1	-0.487152	0.108657	0.304777	1.11992	0.00215214	0.0073614	0.101707	0.886717	1	0.607904	0.00971661	0.0261946	0.790332	6.32984e-05	0.00129685	0.032121	0.999274	1	0.314618	0.333211	0.692599
P12045	0.344627	0.330845	1	-0.0681866	0.981051	1	-0.586427	0.00340906	0.0214342	1.27178	4.50509e-05	0.000267124	-0.0059357	0.999988	1	0.965567	0.000602715	0.00243613	0.667354	0.000885262	0.0115217	0.697394	0.00367224	0.00850591	0.328664	0.330295	0.690015
P12046	0.331581	0.39987	1	-0.737861	1.93429e-05	0.00102754	0.436617	0.148819	0.382782	2.17777	7.56691e-11	1.69799e-09	-0.0394384	0.999637	1	-0.793936	4.10932e-05	0.00023304	0.657494	4.27837e-06	0.000132578	-3.00415	1.28904e-10	2.19305e-09	0.172416	0.80779	1
P12047	0.318152	0.241687	0.948292	-0.0916663	0.988203	1	-0.53947	1.81115e-05	0.000274095	0.892407	2.27703e-09	3.72306e-08	0.249679	0.350301	1	0.886523	1.11761e-10	2.10807e-09	1.00755	4.05142e-16	8.11219e-14	0.505367	5.19303e-07	3.79704e-06	0.622732	0.000657418	0.00940252
P12048	0.567281	0.000161612	0.00738027	-0.041629	1	1	-0.417746	0.000289673	0.00292255	2.20696	2.74485e-20	2.34241e-18	0.152226	0.903437	1	1.17597	1.68207e-14	6.25492e-13	1.06823	5.40811e-17	1.17311e-14	1.00824	6.13349e-13	1.71672e-11	0.633926	0.000110099	0.0022966
P12049	0.550463	0.17526	0.829459	-0.479941	0.00971954	0.139011	0.297214	0.3786	0.719065	2.3676	7.48554e-06	5.51979e-05	-0.0406418	0.986688	1	0.055851	0.989616	1	0.639413	0.00611015	0.0554172	-2.3531	5.47573e-05	0.000217941	0.632031	0.0757207	0.289983
P12425	0.0236689	1	1	0.08505	0.977181	1	-0.296874	0.00260662	0.0176693	0.132779	0.999997	1	0.154887	0.87728	1	1.47683	1.96793e-18	1.42292e-16	0.208806	0.089856	0.398458	0.969151	8.09323e-12	1.81609e-10	-0.0393437	1	1
P12464	9.95018e-05	0.999807	1	-0.157944	0.288994	1	-0.0711971	0.850943	1	-0.826964	0.0293437	0.0642944	-0.0822023	0.896622	1	-0.118374	0.867273	1	-0.237009	0.800523	1	-0.00757074	1	1	-0.31782	0.367186	0.731841
P12667	1.65221	0.029441	0.31954	0.919035	0.379893	1	-1.36752	0.774289	1	-0.048576	0.979605	1	4.64602	0.337309	1	3.05052	0.364974	0.535529	4.2959	0.541584	1	1.48794	0.623384	0.763609	2.1806	0.0344204	0.170012
P12669	-0.189149	0.601624	1	0.208838	0.581601	1	-0.0774854	0.891245	1	1.73044	0.00372384	0.0118209	1.14336	0.0755819	0.645048	1.55342	0.0870904	0.161695	0.405462	0.736322	1	-0.0906726	0.942228	1	-0.576513	0.202655	0.517168
P12873	-0.157229	0.524005	1	-0.140347	0.261151	1	-0.333606	0.00568141	0.031552	-0.581153	0.0252752	0.0573095	0.0891339	0.878082	1	-0.270233	0.291382	0.447737	0.109511	0.587062	1	-0.47736	0.0155122	0.0297995	-0.204457	0.586083	0.945214
P12874	-0.202924	0.453564	1	0.711253	0.349372	1	-0.109675	0.960401	1	-0.609104	0.0605541	0.118158	0.0558835	0.932489	1	-0.552228	0.0319026	0.0693176	0.0168652	0.979592	1	0.506397	0.302434	0.40454	0.281043	0.426559	0.793143
P12875	-0.178806	0.491378	1	0.134527	0.933688	1	0.518504	0.713791	1	-0.839119	0.0408661	0.0854414	-0.140855	0.873968	1	-0.708716	0.0896282	0.165933	0.124246	0.804983	1	0.267837	0.998453	1	0.801057	0.0849653	0.311062
P12877	-0.140692	0.571769	1	-0.0779618	0.725935	1	-0.248474	0.0244093	0.0995883	-0.867209	7.56119e-06	5.55982e-05	0.0149356	1	1	-0.641881	0.00028458	0.00127731	0.125894	0.870126	1	-0.599819	1.63088e-05	7.80363e-05	0.0650123	0.998597	1
P12879	-0.110138	0.883445	1	-0.145086	0.545619	1	-0.28392	0.0678082	0.214205	-0.773634	0.000157305	0.000779932	0.00574425	1	1	-0.660924	0.000564087	0.00231596	0.0663388	0.969191	1	-0.0326876	0.999984	1	0.221008	0.671569	1
P12946	-0.187834	0.525429	1	-0.149553	0.697175	1	0.167359	0.543554	0.89776	-0.504287	0.234808	0.368862	0.110999	0.758172	1	-0.45472	0.396544	0.570857	0.152519	0.672832	1	-0.0908742	0.880133	0.998686	0.543908	0.190291	0.498796
P13242	-0.0158615	1	1	0.105469	0.842136	1	0.0316131	0.999986	1	-0.0154121	1	1	0.0277566	1	1	0.195041	0.655312	0.848645	0.0404219	0.999949	1	-0.0622934	0.999891	1	-0.235552	0.554678	0.918525
P13243	-0.021113	1	1	0.0669006	1	1	-0.0529103	0.99997	1	-0.177132	0.963411	1	0.0178224	1	1	-0.323296	0.669247	0.861548	0.0601393	1	1	-0.342003	0.989746	1	-0.22749	0.534379	0.901547
P13267	-0.231391	0.204247	0.895084	-0.411752	1.10009e-07	1.59085e-05	0.537227	1.67993e-17	3.23254e-15	-0.915217	2.20554e-10	4.45041e-09	0.0559742	0.999984	1	-1.62019	3.72854e-19	3.23513e-17	-0.0033501	1	1	-1.28662	2.12873e-17	1.23135e-15	0.734537	3.47904e-05	0.0010094
P13484	-0.0916811	0.992382	1	-0.0611369	0.998555	1	0.214166	0.0871314	0.259204	-0.460646	0.0142263	0.0365197	-0.0921738	0.997222	1	-0.20466	0.890605	1	-0.224631	0.150835	0.547592	-0.071102	1	1	-0.111743	0.996162	1
P13485	-0.0745255	0.992595	1	-0.114228	0.948742	1	-0.0948589	0.859432	1	-0.556952	1.04986e-05	7.42604e-05	-0.0761694	0.998702	1	-0.510015	0.00010579	0.000527532	-0.0639197	0.984922	1	-0.337374	0.0534895	0.0865878	-0.0106082	1	1
P13714	0.140779	0.928317	1	-0.100612	0.873977	1	-0.232992	0.989585	1	0.52971	0.340242	0.498676	0.24011	0.459933	1	0.42554	0.609084	0.802757	-1.08339	0.179472	0.598164	-2.16065	0.0120189	0.0240655	2.63496	0.00889009	0.0661169
P13792	0.0727184	0.992075	1	0.162717	0.689536	1	-0.201442	0.373349	0.711058	3.18301	7.43033e-13	2.33026e-11	0.0985025	0.969676	1	0.496194	0.0105402	0.0279962	0.087137	0.994546	1	0.266176	0.853203	0.977073	-0.0994242	0.994914	1
P13799	-0.00944096	1	1	0.0660916	0.9884	1	0.115079	0.966195	1	0.674293	2.60895e-06	2.19068e-05	-0.0632713	0.998517	1	0.506072	0.00359688	0.0113625	0.00905217	1	1	0.72967	1.00332e-07	8.59091e-07	0.447797	0.0356999	0.173048
P13800	-0.0330438	0.999758	1	0.0314502	0.99893	1	-0.00627057	1	1	0.323252	0.043708	0.0900095	0.0117698	1	1	1.10637	8.93884e-09	1.22462e-07	0.270464	0.030115	0.187087	1.28751	3.17339e-09	3.89639e-08	0.537466	0.0210001	0.125374
P13956	-0.26687	0.19056	0.86065	-0.832811	0.280563	1	0.58815	0.0327135	0.124675	6.16444	6.12548e-09	9.43468e-08	-1.52297	0.00151063	0.0666472	5.94535	4.79554e-06	3.52621e-05	-1.19399	5.20697e-05	0.00112014	5.25963	3.91584e-05	0.000165054	-1.45292	0.000497044	0.00743566
P14016	0.862	0.161456	0.813033	-1.53568	0.565638	1	1.12961	0.0014264	0.0108248	-0.398073	0.135924	0.233847	-0.0888062	0.849467	1	0.900269	0.212118	0.343586	3.66934	0.145634	0.540009	8.78181	7.56397e-05	0.000290398	3.66312	0.00596302	0.0494323
P14192	0.0359789	0.999415	1	0.0662602	0.590043	1	0.165313	0.720665	1	-0.531484	0.00660797	0.0191756	-0.0602504	0.994793	1	-0.39218	0.0117416	0.0305635	-0.0155404	0.999143	1	-0.33166	0.0400462	0.0666924	-0.182318	0.769069	1
P14193	0.0610736	0.992263	1	0.0624031	0.971915	1	0.136295	0.761239	1	-0.286358	0.284878	0.430376	-0.0965192	0.976148	1	-0.296999	0.183645	0.305059	-0.031765	0.993416	1	-0.440273	0.000260067	0.000873491	-0.320601	0.208602	0.526603
P14194	-0.0234666	0.998431	1	0.00257509	0.999999	1	0.0668256	0.965671	1	0.209227	0.662678	0.847642	-0.178854	0.621367	1	0.23654	0.76429	0.947346	-0.11202	0.935298	1	2.30316	2.53344e-05	0.000112535	0.584914	0.0778579	0.296726
P14203	0.217021	0.686221	1	0.0427713	0.904894	1	-0.020598	0.997985	1	0.290199	0.976549	1	0.159674	0.942951	1	-0.381073	0.824658	0.999606	-0.120409	0.856246	1	0.424083	0.351453	0.461803	0.097135	0.895243	1
P14204	-0.114809	0.674448	1	-0.0659147	0.872104	1	0.156691	0.234549	0.528571	0.12646	0.88539	1	0.0224661	0.998875	1	0.29596	0.176662	0.294211	0.0443779	0.919843	1	1.66045	6.14921e-06	3.34862e-05	0.923004	0.0119378	0.0838198
P14205	-0.108553	0.990334	1	0.528526	0.0579603	0.485115	-0.194453	0.563363	0.918818	0.569257	0.747166	0.926571	0.712056	0.450239	1	0.0472781	0.983195	1	-0.0225291	0.99556	1	1.22985	0.015576	0.0298779	0.339144	0.391361	0.757885
P14577	-0.0820961	0.812768	1	-0.116829	0.980131	1	-0.288939	0.00565837	0.031552	-0.586584	0.0176136	0.0428089	0.174508	0.65626	1	-0.253778	0.999152	1	0.0450158	0.990994	1	-0.336369	0.0825219	0.126059	0.0903473	0.952366	1
P14802	-0.257908	0.0895853	0.608867	-0.257631	0.0210536	0.241421	-0.555454	0.000187946	0.00204128	-1.23522	2.11551e-09	3.48523e-08	-0.21315	0.530698	1	-0.955749	1.28265e-07	1.39223e-06	-0.126186	0.146375	0.541364	-0.987154	1.76685e-07	1.41948e-06	-0.408932	0.0969301	0.33665
P14949	0.409653	0.549518	1	-0.373144	0.696455	1	0.454186	0.334035	0.658208	-0.418629	0.572409	0.756335	-0.369447	0.177514	0.917474	0.45891	0.323058	0.484959	-0.431798	0.140962	0.529473	0.407106	0.735121	0.868992	-0.692335	0.0329496	0.166554
P14951	-0.233203	0.29721	1	-0.0680376	0.727331	1	-0.386304	0.00321105	0.0207385	-0.744052	0.00105116	0.00397123	-0.10844	0.911212	1	-0.664652	0.00048731	0.00204262	-0.0535662	0.899894	1	-0.0203982	0.999948	1	0.298955	0.315446	0.669745
P15281	0.188495	0.779611	1	-1.76202	0.195045	0.89374	-0.0127572	0.990984	1	-2.56354	0.0183337	0.0442286	-0.281677	0.550322	1	0.0856843	0.927571	1	-0.40539	0.936591	1	8.66934	2.96844e-05	0.000128914	5.36345	0.00112001	0.0139946
P15874	-0.356372	0.00891838	0.163232	-0.335756	0.00252793	0.0552957	-0.34733	7.94935e-05	0.000940553	-0.794212	0.000144258	0.000724322	-0.0168006	0.999972	1	-0.772671	0.000578624	0.00236359	-0.0888737	0.530671	1	-1.08108	1.33289e-05	6.54623e-05	-0.273319	0.387832	0.753378
P16263	0.155811	0.801139	1	0.207422	0.836774	1	0.470868	1.33684e-07	3.86611e-06	1.25808	8.53604e-14	3.31631e-12	-0.111868	0.989845	1	-0.295927	0.236477	0.374361	-0.339066	0.000629489	0.00879796	-0.350487	0.10489	0.155824	0.000349948	1	1
P16304	0.177022	0.28299	1	-0.191783	0.256459	0.99192	-0.0658917	0.990626	1	-0.960757	7.29558e-07	6.9308e-06	0.0842753	0.986292	1	-0.359587	0.0203264	0.0478387	-0.0405003	0.994847	1	-0.412217	0.00233505	0.00569646	-0.35615	0.144707	0.4295
P16336	-0.254842	0.174907	0.829296	-0.154467	0.380391	1	-0.219899	0.339911	0.665755	-0.283091	0.316119	0.4694	-0.034351	0.995363	1	-0.102143	0.933456	1	-0.115363	0.517135	1	0.0924562	0.946456	1	-0.0256012	0.999134	1
P16396	1.0252	0.000128204	0.00606754	-0.00323453	0.991968	1	-0.223809	0.320139	0.637583	0.53979	0.42621	0.597115	-0.218147	0.516449	1	0.305346	0.977751	1	-0.302255	0.435448	0.963837	-2.35308	0.0329457	0.0565311	-0.000236036	0.999998	1
P16397	0.0249222	1	1	0.111103	1	1	0.479377	0.334546	0.658218	-0.0392127	1	1	0.22411	0.509037	1	-0.177241	0.854238	1	-0.0272824	0.999975	1	9.43275	2.20372e-17	1.24702e-15	1.83907	4.60751e-08	2.72576e-06
P16440	-0.15091	0.830065	1	0.667731	0.15525	0.808231	0.86428	0.000156706	0.00175066	1.80509	0.00113048	0.00421581	0.473881	0.167945	0.883151	1.54351	0.629631	0.822756	0.0235002	0.999649	1	3.34259	5.21128e-05	0.000209336	1.58191	0.00853722	0.0647883
P16497	-0.670692	0.468274	1	0.185383	0.646415	1	-0.0613767	0.929736	1	1.30535	0.0787018	0.147594	-0.52831	0.595388	1	-1.06355	0.936529	1	-0.318098	0.97493	1	3.06768	0.113671	0.166662	1.36187	0.0123967	0.0856395
P16524	0.068351	0.988206	1	0.0930176	0.9158	1	0.264036	0.768221	1	-0.304066	0.424592	0.596123	0.0349949	0.99985	1	-0.624681	0.000602627	0.00243613	-0.025715	0.999998	1	-0.656688	2.2039e-05	0.000100645	0.0773599	0.992607	1
P16616	0.0784737	0.961283	1	0.0288271	0.998847	1	-0.0874976	0.980608	1	-0.157107	0.817147	0.987939	0.134996	0.847853	1	0.627075	0.00101178	0.00381136	0.197659	0.15256	0.55002	0.778572	2.7048e-06	1.62226e-05	0.213519	0.598354	0.954245
P16618	0.0277946	0.996742	1	0.0584734	0.99813	1	1.05498	0.04171	0.150793	1.83441	0.000264266	0.0012372	0.943287	0.0256889	0.39567	3.2112	0.000637964	0.00255088	1.04346	0.00422339	0.041642	0.190681	0.963901	1	-0.0563474	0.992344	1
P16655	-0.161398	0.509263	1	-0.0396118	0.980776	1	0.955591	4.85217e-05	0.000647703	-0.682631	0.0110651	0.0295107	0.214277	0.581378	1	-0.733566	0.00339273	0.0108648	0.109098	0.821939	1	0.190475	0.648542	0.785553	1.43077	0.010858	0.0778606
P16971	-0.0516747	0.999298	1	-0.0483579	0.887	1	-0.164892	0.110986	0.30865	-0.759127	2.21653e-05	0.000141067	-0.0660533	0.997351	1	-0.712698	1.79223e-05	0.000111607	-0.0107193	1	1	-0.0291788	1	1	0.432307	0.0679442	0.273366
P17585	-0.0286189	0.982944	1	-0.0382086	0.932986	1	0.121691	0.2185	0.503324	0.707679	0.0334737	0.0716546	-0.132601	0.772605	1	0.427415	0.0406145	0.085052	0.0491973	0.746501	1	0.986635	0.000198689	0.000685924	0.316808	0.313259	0.666187
P17616	1.62598	0.844069	1	1.79058	0.965049	1	-0.350736	0.710499	1	0.889358	0.539425	0.721914	0.208328	0.838648	1	-1.08365	0.556904	0.750321	2.21868	0.163452	0.568043	-0.498829	0.534032	0.667989	-0.695929	0.325872	0.68462
P17617	-0.390693	0.249202	0.958732	0.201044	0.9271	1	-0.251553	0.619674	0.961271	-1.02944	0.0145511	0.0370975	-0.104416	0.85115	1	-1.0315	0.0214487	0.049983	-0.338558	0.331447	0.83245	1.24599	0.00951224	0.0197454	0.212044	0.602798	0.956504
P17618	0.168527	0.55996	1	0.00363386	0.999983	1	0.192747	0.288804	0.599967	0.777454	0.000518265	0.00220072	0.0653125	0.974884	1	0.580125	0.00630408	0.0183142	-0.0565401	0.77581	1	1.27219	4.31203e-06	2.44536e-05	0.281454	0.377815	0.741532
P17620	-0.0319122	0.999658	1	-0.549419	6.24958e-05	0.00262382	1.15217	2.44688e-12	1.76923e-10	1.33212	3.18274e-07	3.27457e-06	-0.129174	0.871232	1	-0.259958	0.224188	0.35842	-0.268268	0.179387	0.598164	1.35308	1.86893e-07	1.49687e-06	1.047	0.00066337	0.00943581
P17622	0.0106666	0.992417	1	-0.159246	0.113623	0.709257	0.342277	0.282782	0.595478	-0.469153	0.142668	0.243199	-0.29079	0.370981	1	-0.425001	0.0517635	0.103263	-0.0400324	0.817593	1	0.35453	0.0646084	0.101311	0.562661	0.261344	0.603468
P17631	-0.3244	0.0418289	0.397374	-0.215704	0.434992	1	-0.319784	0.00287926	0.0190952	-0.828181	0.000220717	0.00105225	0.0643859	0.986958	1	-0.979152	4.93202e-06	3.61635e-05	-0.0816939	0.742441	1	-0.897737	1.9916e-05	9.24087e-05	-0.12292	0.917615	1
P17731	0.0117967	0.999998	1	-0.200989	0.601778	1	-0.695754	2.3065e-08	8.33865e-07	-0.405128	0.0129188	0.0335939	-0.0114174	1	1	-0.473764	0.0506577	0.10151	-0.171394	0.0642091	0.319572	-0.899756	1.13509e-06	7.83725e-06	-0.401361	0.105877	0.351527
P17820	-0.359032	7.71522e-05	0.0041839	-0.222722	0.781087	1	-0.431829	1.70156e-10	9.03911e-09	-0.930128	2.57732e-16	1.45843e-14	-0.0933532	0.999933	1	-0.755435	7.87217e-16	3.79468e-14	-0.143537	0.247457	0.71358	-0.842408	7.06901e-20	6.57165e-18	-0.362132	0.0160469	0.103391
P17865	0.0645543	0.999064	1	-0.086437	0.999864	1	-0.00585631	1	1	-0.202627	0.935224	1	0.0160864	1	1	0.14032	0.97971	1	0.153523	0.579696	1	0.342969	0.0184213	0.034772	0.154147	0.903801	1
P17869	-0.22921	0.432098	1	-0.398963	0.00390367	0.0710578	0.388202	0.00338078	0.0214073	0.635372	0.0292495	0.0641419	0.0166873	0.997396	1	0.631086	0.0234719	0.0537356	-0.478143	0.00273244	0.0293907	5.48394	0.000106389	0.00039281	0.792698	0.0443715	0.203702
P17889	-0.105654	0.942294	1	-0.116823	0.998206	1	-0.103394	0.956486	1	-0.314137	0.136616	0.234726	-0.0775708	0.999769	1	0.228882	0.613228	0.805772	0.103053	0.980924	1	0.296586	0.114498	0.167249	0.0156518	1	1
P17893	-0.045345	0.936628	1	0.409886	0.463354	1	-0.140266	0.995963	1	0.0692026	0.956307	1	-0.167702	0.626849	1	0.643298	0.137977	0.238482	-0.242622	0.49094	1	0.930888	0.0264129	0.0471232	0.030644	0.984243	1
P17894	-0.0102126	1	1	0.0390891	0.999879	1	0.286125	1.76792e-05	0.000269659	-0.668308	9.80284e-05	0.000517547	-0.29434	0.243388	1	-0.163012	0.84372	1	-0.108728	0.891438	1	-0.222563	0.26563	0.360122	0.054129	0.999959	1
P17903	0.000407181	1	1	-0.14079	0.887032	1	0.211045	0.961899	1	-0.345745	0.357729	0.519045	-0.136934	0.79369	1	-0.0109896	0.999994	1	0.0328159	0.998238	1	0.630365	0.0243124	0.0441071	0.156615	0.85045	1
P17904	-0.0966284	0.695205	1	-0.0792931	0.710395	1	0.0317879	0.990479	1	-0.360581	0.0862177	0.159393	-0.0990274	0.89416	1	-0.339766	0.0606467	0.11825	-0.160497	0.394105	0.905656	1.03985	8.60173e-05	0.000326389	0.427549	0.184157	0.488646
P17906	0.148394	0.579821	1	-0.0284416	0.945665	1	0.0263653	0.974271	1	-0.176466	0.576571	0.760291	-0.363666	0.276139	1	-0.161534	0.608188	0.801983	-0.313422	0.0425035	0.241038	0.5813	0.0135953	0.0267689	0.317406	0.35773	0.721278
P17921	-0.0557944	0.980087	1	-0.0812927	0.613541	1	-0.408447	1.39454e-05	0.000221341	-0.424981	0.066486	0.12744	-0.0146925	0.999998	1	-0.0978281	0.993763	1	0.00745567	1	1	-0.323378	0.0620286	0.0978692	-0.263729	0.422796	0.788916
P17922	-0.0500122	0.999991	1	-0.0175793	1	1	-0.322805	5.94871e-07	1.395e-05	-0.418656	0.00073728	0.00296164	-0.0212972	1	1	-0.0777761	1	1	0.00311878	1	1	-0.283526	0.000987186	0.00269921	-0.251057	0.399227	0.766363
P18157	-0.059871	0.999427	1	0.00933294	1	1	-0.470782	7.25323e-10	3.36173e-08	-0.0783643	1	1	0.161278	0.83915	1	-1.54451	9.31115e-17	5.6365e-15	0.210736	0.272111	0.755928	-0.696241	7.29865e-10	1.04963e-08	0.215928	0.727281	1
P18158	-0.182049	0.419415	1	-0.0691447	0.998209	1	-0.648754	1.37484e-18	3.5787e-16	-0.727707	5.16565e-08	6.25404e-07	-0.0770819	0.999786	1	-0.56681	1.24634e-06	1.03982e-05	0.0257568	0.999998	1	-0.190433	0.918773	1	-0.178342	0.870731	1
P18159	-0.055362	0.999814	1	-0.032051	1	1	-0.170982	0.391278	0.734847	-0.338102	0.0642509	0.123885	-0.376872	0.0306468	0.445663	0.153675	0.997163	1	-0.278931	5.3135e-05	0.00113369	-0.0893309	0.999985	1	-0.488629	0.00403929	0.0370221
P18185	-0.66342	0.917988	1	-0.587334	0.0030817	0.0621835	-1.17081	1.79656e-06	3.77134e-05	4.85905	3.95264e-08	4.92284e-07	4.83019	9.40934e-14	2.44925e-10	4.36581	9.73516e-13	2.63965e-11	0.215075	0.610762	1	-1.93378	9.76667e-13	2.54226e-11	0.375819	0.101637	0.343048
P18186	-0.820056	0.701507	1	-0.159986	0.783197	1	-1.22113	4.37622e-07	1.09532e-05	3.9524	1.07299e-07	1.225e-06	3.63835	2.61626e-08	1.36202e-05	5.59872	6.58042e-14	2.25379e-12	0.270748	0.504793	1	-0.99405	1.50227e-06	1.00011e-05	-0.360443	0.176732	0.477212
P18255	0.0515406	0.999999	1	0.130981	0.697916	1	-0.193821	0.312246	0.626336	-0.325541	0.167805	0.278037	0.0349213	1	1	-0.105625	0.990062	1	-0.0154162	1	1	-0.326807	0.00984695	0.0203425	-0.388023	0.0498463	0.218911
P18256	-0.188198	0.401216	1	-0.228694	0.0628249	0.508824	-0.537916	0.0017505	0.0127278	0.242311	0.508948	0.691436	0.160917	0.748985	1	0.651043	0.00412865	0.0127787	0.29876	0.0170711	0.126598	0.250893	0.637456	0.775166	0.103296	0.9548	1
P18429	-0.509238	0.349118	1	-0.70145	0.24436	0.971097	0.0409637	0.952937	1	-1.8034	0.000566471	0.00238211	-0.882383	0.0660764	0.600539	-4.25052	6.77464e-05	0.000358423	-1.62191	0.0204412	0.145777	-2.48549	0.000276396	0.000922382	-0.277273	0.459505	0.82246
P18579	-0.0675106	0.989808	1	0.01154	0.999826	1	-0.0153618	0.999888	1	-1.27291	1.19211e-08	1.74329e-07	0.0393636	0.999667	1	-1.26573	6.98226e-09	9.71916e-08	0.0135145	0.999991	1	-0.523189	0.000510441	0.00155948	0.216951	0.583173	0.942289
P19079	0.173758	0.54434	1	-0.027296	0.984971	1	0.252214	0.0675949	0.213791	0.0317065	0.996532	1	0.100887	0.855744	1	-0.246757	0.339589	0.50526	-0.129816	0.835247	1	0.517409	0.0140848	0.0275039	0.346744	0.287253	0.635816
P19080	0.571849	0.00431504	0.10119	0.192397	0.32524	1	-0.173463	0.249682	0.551074	1.92448	0.00163581	0.00582493	-0.082077	0.868251	1	1.91974	0.00578999	0.0170838	-0.153857	0.283142	0.774878	1.84993	0.0049498	0.0111072	-0.0788655	0.900942	1
P19465	-0.149083	0.908244	1	-0.141173	0.462825	1	-0.294823	0.511358	0.865846	-0.678705	0.00952026	0.0260855	-0.127806	0.853214	1	-0.407271	0.086966	0.161579	-0.218225	0.236284	0.694543	-0.425368	0.0459854	0.0754253	-0.309307	0.309238	0.6614
P19466	0.0580501	0.940691	1	-0.000958537	0.999364	1	-0.117337	0.444077	0.795002	-0.639363	0.0294588	0.0644921	-0.302339	0.335754	1	0.00650842	0.999224	1	-0.0970729	0.634467	1	0.187153	0.397171	0.515886	-0.0614205	0.960201	1
P19582	0.842399	1.03394e-09	1.92238e-07	0.229612	0.0057049	0.0922352	-0.170817	0.262749	0.567583	0.0941645	0.999913	1	-0.597385	0.00378553	0.124885	0.0354811	0.999999	1	-0.507801	1.62529e-06	5.49433e-05	0.330772	0.0912771	0.137896	-0.216414	0.599355	0.954245
P19669	0.194115	0.558073	1	0.0889419	0.986098	1	0.283537	0.0169232	0.0762131	0.0269603	1	1	-0.0758424	0.997518	1	0.215285	0.588623	0.783325	-0.0797667	0.993748	1	0.370791	0.343143	0.452483	-0.0992366	0.994168	1
P19670	-0.134546	0.923254	1	-0.201106	0.657538	1	0.469776	3.09464e-07	8.13671e-06	-0.514703	0.0307129	0.0667883	-0.197016	0.599781	1	-0.1829	0.737024	0.925457	0.064751	0.98942	1	0.492882	0.000655937	0.00193483	0.819383	0.00361497	0.0339703
P19672	-0.112814	0.741763	1	-0.10732	0.5904	1	-0.146435	0.292402	0.604065	-0.864063	0.00926198	0.0254582	-0.161005	0.67875	1	-0.912032	0.000378269	0.00163289	-0.169522	0.00654706	0.0581888	-0.560502	0.00149226	0.00382696	0.0769576	0.949263	1
P19946	-0.192227	0.668787	1	0.0373402	0.99411	1	-0.282552	0.640941	0.980816	-0.563763	0.0066065	0.0191756	0.0930498	0.946922	1	-0.427615	0.0114248	0.0299184	0.0331202	0.991117	1	-0.562448	0.000777709	0.00222215	-0.21145	0.785865	1
P19947	-1.66727	0.000237874	0.00998686	-0.0296458	0.990658	1	0.142207	0.996101	1	0.908044	0.0291446	0.0640739	1.32358	0.00682992	0.170539	-0.883848	0.324036	0.486147	-0.584209	0.798733	1	-0.891324	0.057607	0.0920509	0.118683	0.922278	1
P19994	-0.0673454	0.951058	1	0.00686106	1	1	0.113505	0.879595	1	-0.495495	0.0520437	0.104048	-0.136218	0.83841	1	-0.361865	0.286969	0.441739	-0.180398	0.162786	0.567246	0.141664	0.862857	0.985594	0.0783996	0.986493	1
P20166	0.0471072	0.998003	1	0.0870661	0.988022	1	-0.52025	0.00112048	0.00878494	-0.638186	0.000671546	0.0027313	0.0713338	0.995754	1	-0.0880817	0.999983	1	-0.0461379	0.99168	1	-0.265115	0.625644	0.7653	-0.333791	0.185867	0.490391
P20277	-0.17523	0.730126	1	-0.1409	0.747705	1	-0.0182861	0.915033	1	-0.77327	0.197782	0.320165	-0.0548676	0.990392	1	-0.381307	0.520859	0.713201	-0.0410201	0.998806	1	-0.331639	0.0164327	0.0314055	-0.171689	0.741693	1
P20278	-0.458182	0.390234	1	-0.178794	0.872827	1	-0.575274	0.513389	0.867761	-0.357151	0.577688	0.760607	0.534126	0.213618	1	-0.422777	0.400296	0.574088	-0.17223	0.854336	1	-0.583939	0.49807	0.630582	0.146448	0.979247	1
P20282	-0.242287	0.219561	0.919249	-0.0575936	0.822002	1	-0.487218	2.38025e-06	4.84046e-05	-0.459659	0.0132703	0.0343366	0.0837912	0.975894	1	-0.5017	0.0188219	0.044907	-0.0280066	0.999273	1	-0.287614	0.153064	0.217601	0.118087	0.937238	1
P20429	-0.0985389	0.966062	1	0.0911303	0.973127	1	-0.0560589	0.999102	1	-0.398389	0.047382	0.0965065	-0.00501552	1	1	-0.206637	0.734486	0.923607	0.0341209	0.999653	1	0.0819299	0.999906	1	0.0854703	0.99791	1
P20458	-0.0473759	0.964115	1	-0.00565142	0.999927	1	0.11203	0.701417	1	-0.796632	0.0229407	0.0529351	-0.0722959	0.958863	1	-0.546778	0.0495906	0.0999105	-0.0724498	0.943819	1	-0.551186	0.0486971	0.0794724	0.143694	0.80095	1
P20668	0.0220211	0.998614	1	-0.220068	0.485239	1	-0.331947	0.0837321	0.250811	-0.447002	0.0902842	0.165733	-0.0307574	0.998269	1	0.503805	0.0368503	0.0783672	0.183596	0.0879621	0.394307	0.18485	0.471084	0.599332	0.177023	0.737424	1
P20691	-0.0675154	0.982273	1	-0.216639	0.0262647	0.282208	-0.625558	1.89825e-07	5.14703e-06	-0.345386	0.0697681	0.132948	0.0415765	0.999922	1	-0.239153	0.418359	0.595075	0.0825215	0.74278	1	-0.355108	0.00451555	0.0102297	-0.0974849	0.988879	1
P20692	-0.0536941	0.989782	1	-0.0753707	0.612151	1	-0.548164	0.000289096	0.00292255	0.0742112	0.992945	1	0.0744966	0.976784	1	-0.125721	0.942574	1	0.0969671	0.619299	1	-0.438484	0.00313619	0.00734128	-0.364545	0.171161	0.468353
P20964	-0.127719	0.890154	1	-0.05832	0.989723	1	-0.455917	5.17443e-05	0.000670102	-0.768161	1.17671e-06	1.06723e-05	0.0719983	0.998668	1	-0.258068	0.543349	0.737397	0.121482	0.718132	1	-0.220095	0.274873	0.371299	-0.0880378	0.998198	1
P21203	0.209454	0.296387	1	0.121428	0.432742	1	-0.418021	0.0239893	0.0981826	-0.362818	0.328063	0.484476	-0.191921	0.565454	1	-0.450114	0.0292414	0.0646141	-0.047601	0.871729	1	-0.90028	0.00284974	0.00676813	-0.188842	0.626828	0.972947
P21204	1.73773	0.0273443	0.305482	-0.382405	0.938905	1	-0.15977	0.426417	0.774573	-1.98882	0.0554327	0.109676	-0.330954	0.326155	1	1.00861	0.048632	0.0983599	0.578593	0.210898	0.650435	0.0300879	0.994801	1	-0.0251923	0.995384	1
P21248	-0.323098	0.543522	1	-0.000420487	0.887895	1	0.432704	0.669863	1	0.312272	0.549506	0.732394	-0.0444148	0.931657	1	0.0479071	0.993369	1	0.322551	0.184894	0.603724	-0.19746	0.783645	0.913493	0.625087	0.721126	1
P21340	-0.363097	0.102361	0.648893	-0.28597	0.0526782	0.459169	-0.21731	0.225879	0.514404	-0.388143	0.202047	0.325719	0.0696042	0.900271	1	0.738741	0.00781226	0.0217723	0.113518	0.467833	1	1.77059	0.000485223	0.00149472	0.49088	0.173269	0.471778
P21341	-0.0626263	0.91893	1	-0.192355	0.551319	1	0.0588462	0.868565	1	0.966176	0.00683738	0.0196226	0.377329	0.25864	1	1.07153	0.0015866	0.0056497	0.413042	0.26512	0.74365	2.93326	0.000704205	0.00203898	0.915034	0.0332401	0.167035
P21458	-0.0689823	0.993643	1	0.035841	0.99995	1	-0.141892	0.433606	0.783803	-0.768051	6.4088e-05	0.000359996	-0.07226	0.987653	1	-0.322294	0.0244995	0.0555946	-0.104977	0.959246	1	-0.457533	0.0244181	0.0442621	0.0397678	0.999708	1
P21464	-0.147314	0.563741	1	-0.127738	0.989124	1	-0.306821	0.0113623	0.0559093	-0.570919	0.0027652	0.00908815	0.0749	0.997729	1	-0.623828	1.49098e-05	9.46592e-05	0.0173181	1	1	-0.0811107	0.998667	1	0.313306	0.460819	0.82384
P21465	-0.0621755	1	1	-0.083153	0.9923	1	-0.00525694	1	1	-1.30344	2.2441e-07	2.42382e-06	-0.170372	0.780656	1	-0.628548	0.000341978	0.0014986	0.126416	0.713224	1	0.183456	0.837395	0.963207	0.27627	0.408147	0.772744
P21466	-0.141929	0.745916	1	-0.0257157	1	1	-0.388672	0.000298666	0.00299011	-0.68518	2.62125e-05	0.000162843	0.0470726	0.999915	1	-0.407307	0.00618882	0.0180196	0.0450669	0.999997	1	-0.1208	0.998849	1	0.0066566	1	1
P21467	-0.113655	0.799055	1	-0.0755216	0.240056	0.962954	-0.346932	0.000843407	0.00686059	-0.733848	9.42011e-06	6.71796e-05	0.043106	0.99984	1	-0.560823	0.000162978	0.000776981	0.0325265	0.999943	1	0.145293	0.999372	1	0.229992	0.546694	0.912077
P21468	-0.0999745	0.914002	1	0.074906	0.98896	1	-0.320777	0.00018277	0.00199895	-0.295425	0.364156	0.526581	0.209765	0.609969	1	-0.513779	0.0905123	0.167178	-0.000733779	0.999995	1	-0.739608	0.00047834	0.00147526	-0.307513	0.325419	0.68462
P21469	-0.0634421	0.996983	1	-0.0668432	0.978212	1	-0.383468	0.000366881	0.00356878	-0.883761	3.39106e-06	2.79333e-05	0.0189186	1	1	-0.515423	0.0113027	0.029693	0.0849121	0.496136	1	0.806539	2.82824e-05	0.00012373	0.1836	0.772655	1
P21470	0.176593	0.746367	1	0.592466	0.91894	1	-0.190972	0.166767	0.412069	-1.2939	0.00782614	0.0220232	0.184108	0.636834	1	-1.10837	0.0423465	0.0879713	0.0807186	0.980557	1	0.44515	0.920232	1	0.36988	0.721971	1
P21471	-0.169362	0.5858	1	-0.122299	0.950568	1	-0.261455	0.271858	0.579088	-0.85793	0.000149412	0.000746486	-0.0222965	0.99989	1	-0.61291	0.0292393	0.0646141	-0.0436532	0.878761	1	0.0273722	0.999998	1	-0.073407	0.986739	1
P21472	-0.159672	0.324132	1	-0.0782194	0.794648	1	0.0350479	0.993905	1	-1.01779	0.0186711	0.0449592	-0.0526306	0.973383	1	-0.958338	0.0120497	0.0312405	-0.190681	0.987824	1	-0.10601	0.967393	1	0.350144	0.308319	0.6614
P21473	-0.156583	0.501156	1	-0.0665426	0.702791	1	-0.178931	0.108525	0.304738	-0.585185	0.362956	0.525167	0.0391186	0.993854	1	-0.238342	0.805016	0.98285	0.136905	0.609542	1	0.16799	0.64106	0.777939	-0.272916	0.400448	0.766803
P21474	-0.078385	0.870053	1	-0.179043	0.661457	1	-0.315817	0.0217537	0.0908905	-0.919157	0.000500796	0.00214403	-0.0692658	0.969646	1	-0.564187	0.0069534	0.019738	0.159818	0.334068	0.83245	-0.0511875	0.999751	1	-0.0505627	0.993504	1
P21475	0.0628253	0.91515	1	0.465492	0.570326	1	0.203752	0.93659	1	-1.12363	0.0102014	0.0276606	0.35837	0.473913	1	-0.879441	0.0278185	0.0620494	-0.541922	0.93376	1	-0.484817	0.359561	0.471505	0.00752615	0.998311	1
P21476	-0.0805221	0.899845	1	0.0305973	0.999984	1	-0.337681	0.00146751	0.0109768	-0.344863	0.298988	0.448568	0.0702969	0.959355	1	-0.222517	0.478735	0.666389	-0.0316997	0.990763	1	0.785507	0.00987889	0.0203762	0.0289262	0.998304	1
P21477	-0.15008	0.951942	1	0.615515	0.78583	1	1.34567	0.865243	1	0.348624	0.885263	1	-0.554881	0.0919794	0.677597	-3.96761	0.0288602	0.0639346	-0.345949	0.994947	1	-0.422667	0.829902	0.95594	-0.395997	0.272018	0.61678
P21478	-0.0614855	0.923876	1	-0.119326	0.945044	1	-0.0454213	0.997688	1	-0.406095	0.297358	0.446908	0.142939	0.771943	1	-0.476885	0.00317093	0.010224	-0.0676821	0.990445	1	0.877608	0.000316182	0.00103917	0.222988	0.541003	0.90678
P21656	-0.0434912	0.992576	1	-0.127885	0.810462	1	-0.218417	0.0463169	0.162265	0.0806471	0.99529	1	-0.0914268	0.958367	1	0.0997511	0.933219	1	-0.103036	0.86729	1	-0.211517	0.422868	0.545453	-0.381851	0.137529	0.41675
P21879	0.121509	0.873045	1	0.145275	0.260527	1	0.0466562	1	1	-0.248978	0.903484	1	-0.18034	0.790149	1	0.46406	8.58087e-06	5.92467e-05	-0.198225	0.0160448	0.120013	0.858151	8.80837e-16	4.06778e-14	-0.0922761	0.999953	1
P21880	-0.0870798	0.993809	1	-0.0107958	1	1	0.0571913	0.999885	1	-0.959267	2.09525e-09	3.47385e-08	-0.0436598	0.999987	1	-0.620571	2.48482e-05	0.000149032	-0.0633761	1	1	-0.51165	1.1872e-05	5.95431e-05	-0.198139	0.748226	1
P21881	-0.141753	0.955134	1	-0.103229	0.997727	1	-0.337212	0.110173	0.307374	-0.399204	0.00593626	0.0174995	0.0534325	0.999993	1	-0.414687	0.0616336	0.119815	-0.039163	0.999999	1	-0.808433	1.79554e-09	2.3605e-08	-0.283018	0.269071	0.612766
P21882	-0.170598	0.708015	1	-0.106095	0.785764	1	-0.393556	0.00787578	0.0412089	-0.712822	1.68263e-05	0.000110047	-0.0465085	0.999966	1	-0.450637	0.0145787	0.0365592	-0.0338472	0.999994	1	-0.162607	0.978354	1	-0.115944	0.994924	1
P21883	-0.0819034	0.995036	1	-0.0477329	1	1	-0.181776	0.0650232	0.207421	-0.892748	5.99085e-09	9.33783e-08	-0.0387781	1	1	-0.428112	0.0746051	0.14144	0.0747583	0.999718	1	-0.369758	0.0178315	0.0338552	-0.172238	0.9129	1
P21884	-0.906514	0.845675	1	1.64583	0.453085	1	0.753001	0.978887	1	-0.048706	0.9987	1	1.70405	0.0711196	0.62754	-9.66597	0.00246183	0.00821558	-3.45176	0.701974	1	-3.08931	0.0421665	0.0696774	-1.66999	0.304745	0.658847
P21885	0.06096	0.963174	1	0.159266	0.37073	1	-0.273246	0.0490767	0.169201	-1.08168	0.000193807	0.000935957	0.000763179	1	1	-0.840829	8.12106e-05	0.000417769	-0.0151291	0.999893	1	-1.38894	4.95564e-06	2.76814e-05	-0.405383	0.143173	0.427333
P22250	-0.00642097	1	1	0.00441779	1	1	-0.0431398	0.999942	1	-0.515098	0.000591151	0.00245417	-0.155448	0.840594	1	-0.336087	0.201432	0.329765	-0.0994022	0.502677	1	-0.2364	0.581566	0.720179	-0.1549	0.899198	1
P22326	0.0385724	0.999982	1	-0.0467148	1	1	-0.0616001	0.999904	1	-0.128804	0.998384	1	-0.0259519	1	1	0.167986	0.94974	1	-0.0118118	1	1	-0.073308	0.999986	1	-0.383631	0.0567603	0.241023
P23129	-0.0301975	1	1	-0.102264	0.999966	1	0.116767	0.983018	1	0.146943	0.992719	1	0.126702	0.990109	1	-0.769789	1.61307e-14	6.1487e-13	0.0955313	0.99766	1	-0.869274	1.19471e-16	6.21964e-15	-0.1602	0.999238	1
P23308	-0.184084	0.569258	1	-0.391772	0.278175	1	0.000394926	0.999996	1	1.21937	0.0150163	0.0379489	0.33098	0.342543	1	-0.459828	0.490423	0.680011	-0.0657037	0.965111	1	1.80712	0.00796909	0.0169059	0.935335	0.089329	0.320148
P23445	0.277193	0.0813323	0.572184	0.157397	0.581053	1	-0.186627	0.998303	1	0.623228	0.000843329	0.003306	-0.153201	0.799058	1	-0.251356	0.242124	0.381738	-0.210314	0.0926275	0.404546	-1.55686	2.83965e-08	2.7788e-07	-1.22044	0.000136785	0.00271411
P23446	0.131431	0.939858	1	0.266435	0.00189006	0.0443228	-0.242268	0.263245	0.567711	0.510735	0.00348227	0.0111219	0.00733316	1	1	-0.172759	0.59939	0.794001	-0.172283	0.0227124	0.15599	-0.323952	0.0103186	0.0211157	-0.345835	0.167412	0.465072
P23447	0.373381	0.137345	0.760509	0.255574	0.16571	0.839598	-0.228209	0.070528	0.220125	0.088431	0.999992	1	0.00814409	1	1	-0.611397	0.000194812	0.000910406	-0.099296	0.980637	1	-0.854346	8.8777e-08	7.67729e-07	-0.394656	0.069002	0.274945
P23448	0.359655	0.00395262	0.0952654	0.397617	0.000703551	0.0210499	-0.328569	0.0421998	0.152141	0.0881477	0.995655	1	-0.085202	0.990043	1	-0.33692	0.0161078	0.0397428	-0.138037	0.761505	1	-0.861566	5.56597e-06	3.07606e-05	-1.02626	7.93944e-05	0.00179707
P23449	0.28922	0.0529655	0.447627	0.358923	0.0640037	0.51262	-0.374466	0.108279	0.304375	0.457434	0.032252	0.0694966	0.0446978	0.982739	1	-0.267764	0.454691	0.637133	-0.112893	0.211297	0.650894	-1.03323	0.000320315	0.00104746	-1.0553	0.0130235	0.0882818
P23451	-0.0350682	0.999985	1	-0.956627	0.0274286	0.289055	1.40782	0.862294	1	-0.033317	0.999986	1	0.0545871	0.996844	1	-2.07633	1.51147e-06	1.23334e-05	-0.826026	0.23694	0.694543	-0.401695	0.847402	0.97257	0.182096	0.737895	1
P23452	0.428312	0.0217677	0.267955	0.402488	0.0399774	0.382578	-0.190313	0.952953	1	0.694293	0.006302	0.0184523	-0.00643853	0.999987	1	-0.0686002	0.98877	1	-0.0979191	0.498456	1	-2.48356	0.000338088	0.00109868	-2.83888	0.000142515	0.00278922
P23453	0.282769	0.0650752	0.508681	0.267947	0.0553627	0.471224	-0.527655	0.0201308	0.0866122	0.1354	0.894013	1	0.146254	0.786214	1	-0.312755	0.030183	0.0662618	-0.28162	0.140454	0.529182	-1.15477	3.33105e-06	1.93112e-05	-0.88534	0.00396284	0.036579
P23454	0.342446	0.126245	0.735156	0.373431	0.0838067	0.596035	-0.423497	0.133536	0.352529	0.34529	0.508408	0.691063	0.104219	0.896285	1	-0.528294	0.00215111	0.00731939	-0.0415096	0.975623	1	-1.50962	3.39193e-05	0.000144978	-1.30467	0.00441403	0.0397568
P23477	-0.134558	0.939045	1	-0.0419556	0.995585	1	-0.0263631	0.999999	1	-0.913696	1.28272e-05	8.82201e-05	-0.345674	0.0992138	0.709487	-0.630309	0.00532548	0.015897	-0.270899	0.0355857	0.209096	-0.087649	0.995847	1	-0.069771	0.999719	1
P23478	-0.18435	0.773232	1	0.110244	0.999765	1	-0.0208905	1	1	-0.619699	0.000180723	0.000882591	-0.294643	0.194231	0.958225	-0.444835	0.0266749	0.0597546	-0.272462	0.00255831	0.0279802	0.231366	0.492596	0.624259	-0.0191646	1	1
P23479	-0.115993	0.909506	1	0.190807	0.888589	1	0.203582	0.353788	0.686223	-0.100302	0.951105	1	-0.379702	0.205589	0.983727	-0.435929	0.497708	0.687285	-0.283455	0.01092	0.0880252	0.763166	0.000478049	0.00147526	0.462835	0.137359	0.416719
P23545	0.0411365	0.99979	1	0.0754085	0.745614	1	0.0288163	1	1	2.60561	1.32378e-15	6.89157e-14	-0.0414373	0.999974	1	0.584625	0.000123918	0.000608601	0.0211635	1	1	0.601691	2.47453e-06	1.51202e-05	0.115112	0.997526	1
P23630	0.272465	0.099685	0.643871	0.0231292	0.99982	1	0.234494	0.0179909	0.0789835	-0.188762	0.9511	1	-0.219966	0.501775	1	-0.425427	0.00745059	0.0209211	-0.27902	0.022502	0.15599	-0.691986	1.11863e-06	7.76475e-06	0.191162	0.74428	1
P23715	-0.076299	0.999862	1	-0.294976	0.39202	1	-0.951011	5.3221e-06	9.75594e-05	2.29685	0.000575152	0.00240695	1.96984	0.000832215	0.0451303	4.21135	1.56475e-07	1.64901e-06	0.386788	0.0332243	0.199269	0.499678	0.0121328	0.0242191	-0.0171233	0.999962	1
P23789	-0.0533677	0.949544	1	0.0626176	0.977421	1	-0.0264673	0.976376	1	0.322576	0.235204	0.369262	0.178576	0.641668	1	-0.213007	0.251952	0.395079	-0.0357704	0.966103	1	-0.217633	0.52821	0.66166	-0.188141	0.671521	1
P23914	-0.407426	0.999226	1	0.202944	0.850382	1	0.754185	0.00903086	0.0463655	3.83111	0.0768255	0.144806	0.0140117	0.999983	1	2.95167	0.10101	0.183353	0.510067	0.483726	1	3.12379	0.0142951	0.0278311	2.71227	0.0299307	0.158031
P23966	-0.0608672	0.980242	1	-0.10608	0.734161	1	-0.148358	0.549661	0.904405	-0.300788	0.405913	0.575135	0.0721037	0.974508	1	-0.0810721	0.992333	1	0.212613	0.103361	0.43116	-0.240053	0.386526	0.504324	-0.104335	0.95077	1
P23970	-1.83127	0.00955186	0.166869	-0.0411826	0.969423	1	-0.573327	0.858055	1	0.270638	0.801451	0.974849	0.0991535	0.856347	1	-0.125078	0.824877	0.999606	0.332066	0.352805	0.858271	-0.85524	0.0236213	0.0432392	-0.328561	0.609582	0.959947
P23973	-0.351548	0.0356881	0.361096	-0.939942	0.338533	1	1.05705	1.16327e-06	2.5661e-05	-0.984075	5.11889e-06	3.93053e-05	0.110047	0.935353	1	-5.35926	1.99754e-13	6.11717e-12	-0.202126	0.91389	1	-2.04551	8.3613e-09	9.26147e-08	2.40135	4.20544e-05	0.00110669
P24009	-0.209833	0.446449	1	-1.04881	0.0593338	0.490305	-1.40802	0.967309	1	-0.116662	0.772707	0.950547	0.524849	0.197298	0.961596	-0.831688	0.0218145	0.0506992	0.507306	0.182886	0.600319	1.75672	0.998871	1	1.2434	0.060789	0.253987
P24010	-0.0670597	0.971506	1	0.0449155	0.991653	1	0.0739794	0.905739	1	3.46284	6.04378e-09	9.36426e-08	0.534314	0.0568074	0.562242	2.32397	1.71409e-08	2.2421e-07	0.435524	0.000153727	0.00266768	2.93687	5.45775e-09	6.37064e-08	0.625136	0.0298063	0.157695
P24011	0.0699741	0.991693	1	-0.027845	1	1	0.302988	0.00947771	0.0480906	4.95896	5.48711e-10	1.00584e-08	0.806192	0.00202193	0.0848884	2.90361	3.81891e-11	7.64662e-10	0.578964	1.9028e-08	1.07674e-06	4.00151	9.9901e-13	2.54943e-11	0.995987	0.000373804	0.00593299
P24012	-0.0372902	0.936432	1	0.0508765	0.816209	1	0.255014	0.20793	0.484985	3.88564	0.000510506	0.00217487	0.380026	0.298267	1	2.4649	0.00100913	0.00380689	0.431947	0.0268724	0.173571	2.6425	0.00134526	0.00349473	0.65392	0.149437	0.437794
P24013	-0.173936	0.731486	1	0.320747	0.261838	1	0.218349	0.171215	0.419648	1.6071	0.0677524	0.129676	1.33831	0.12418	0.797317	2.02779	0.0140529	0.0356876	0.425798	0.156591	0.557601	2.91929	0.0102315	0.0210037	1.26774	0.0705965	0.278751
P24072	0.631054	0.014778	0.20906	0.237231	0.393682	1	-0.513838	0.0077496	0.0408344	-0.329666	0.866253	1	-0.0236161	0.999698	1	-0.0363662	0.999902	1	-0.0737764	0.995376	1	-0.544001	0.0363755	0.0614043	-0.766454	0.0135758	0.0913122
P24073	0.268533	0.17221	0.822498	0.25275	0.0123394	0.163875	-0.500991	0.0020158	0.0141432	0.345292	0.364338	0.526581	0.0248467	0.999994	1	-0.232985	0.586397	0.781563	-0.00455512	1	1	-1.2192	3.30468e-09	4.01552e-08	-1.11328	0.000114916	0.00235532
P24136	0.243802	0.377092	1	-0.100245	0.932245	1	0.22668	0.133988	0.353366	2.82848	4.50166e-14	1.80274e-12	0.190961	0.65249	1	1.47147	4.96496e-12	1.16431e-10	0.516193	4.72848e-05	0.00103431	1.69142	6.61994e-13	1.83316e-11	0.494799	0.0265278	0.147478
P24137	0.206148	0.357399	1	-0.13802	0.828415	1	0.048983	0.99358	1	2.1401	4.32757e-08	5.32409e-07	0.192889	0.603111	1	1.29467	5.73861e-07	5.11562e-06	0.375165	0.00122983	0.0151884	1.70933	1.57416e-07	1.28853e-06	0.446005	0.0936639	0.329915
P24138	0.181328	0.56407	1	-0.141283	0.525131	1	0.0050978	0.996365	1	2.75411	0.00109558	0.00412111	0.228433	0.486054	1	2.08132	0.00131352	0.00476197	0.541004	0.0143623	0.110935	2.40275	0.00156617	0.00400072	0.561984	0.182895	0.488646
P24139	0.268151	0.195671	0.87364	-0.146492	0.114729	0.71268	-0.0112934	0.999564	1	3.14289	2.91168e-06	2.42144e-05	0.180186	0.617369	1	2.14749	9.19201e-07	7.81922e-06	0.509671	0.000207251	0.00345816	2.35899	4.51909e-06	2.55167e-05	0.576454	0.0812424	0.305735
P24141	0.437283	2.41625e-05	0.00157238	0.0578024	1	1	-0.0358885	1	1	2.79214	5.94787e-37	3.09646e-34	0.527582	0.000131359	0.0136771	1.91889	1.12824e-30	3.67102e-28	0.779291	1.37418e-21	5.96164e-19	2.28232	2.4268e-29	5.74269e-27	0.512272	0.000190185	0.00351101
P24219	-0.458292	0.00445898	0.101304	-0.248318	0.421759	1	0.0929951	0.881953	1	1.36323	1.08341e-05	7.6038e-05	0.366877	0.128398	0.809764	0.701847	0.00027509	0.001241	0.280747	0.0403565	0.231383	1.29618	1.81284e-08	1.85781e-07	0.890017	0.00136242	0.0164184
P24277	-0.1111	0.70106	1	-0.0813215	0.912311	1	0.111341	0.636159	0.979351	-0.884666	0.0653762	0.125683	-0.104251	0.809977	1	-0.809273	0.03516	0.0753884	-0.149518	0.60304	1	-0.991423	0.0140435	0.0274644	-0.490537	0.281677	0.626671
P24281	0.0740123	0.872863	1	-0.065945	0.962587	1	0.158245	0.0564941	0.18638	-0.135471	0.824654	0.995167	-0.366383	0.24743	1	0.539566	0.0236272	0.0540436	-0.2045	0.310538	0.809949	0.931309	0.000837819	0.00236534	-0.00837093	0.999605	1
P24327	0.0728329	0.98806	1	0.0155406	1	1	0.145736	0.715185	1	0.0456251	1	1	-0.283819	0.218968	1	0.0349561	1	1	-0.428629	4.5757e-09	3.22883e-07	0.465559	2.97151e-05	0.000128914	-0.112593	0.994939	1
P24469	0.0267267	0.990084	1	-0.0643428	0.984257	1	0.417215	0.434337	0.784579	1.76209	0.0137254	0.0354085	0.12921	0.734755	1	1.86076	0.000558185	0.00229535	-0.272402	0.313858	0.812055	3.59638	0.00149532	0.00383007	0.733762	0.106984	0.354298
P24500	0.323293	0.174067	0.826819	0.117637	0.577949	1	-0.142156	0.67169	1	0.298073	0.370417	0.533294	0.00758766	0.996114	1	-0.131348	0.69453	0.884039	-0.166324	0.206851	0.641755	-0.291659	0.342448	0.452483	-0.346171	0.352411	0.716032
P24501	0.220099	0.386765	1	0.268182	0.0785569	0.579613	-0.172626	0.661194	1	0.177382	0.719409	0.898571	-0.086871	0.854956	1	-0.373097	0.194189	0.319516	-0.20893	0.180075	0.599404	-0.431969	0.0788734	0.121125	-0.247588	0.474248	0.838393
P24809	-3.42365	0.609387	1	-0.447873	0.734852	1	1.322	0.197541	0.466604	2.73529	0.316839	0.469665	2.81867	0.0379902	0.475425	-0.686971	0.333651	0.497989	1.12094	0.546853	1	2.82809	0.0534675	0.0865878	8.11299	0.00111876	0.0139946
P25052	0.100562	0.94812	1	1.36815	0.879201	1	0.412354	0.579538	0.932829	-1.29536	0.180905	0.297471	-0.454164	0.784401	1	0.308089	0.977097	1	0.0560034	0.910423	1	-0.437792	0.808745	0.936877	0.347245	0.923739	1
P25144	-0.0598815	0.991469	1	0.0484385	0.903017	1	0.000610244	1	1	-0.429741	0.298289	0.447777	0.00474233	1	1	-0.0511734	0.999996	1	0.0960203	0.862298	1	-0.194417	0.708547	0.845255	-0.109923	0.97842	1
P25150	0.0401406	0.958585	1	0.0273851	0.981248	1	0.930237	0.000136998	0.00156377	4.06583	0.0040868	0.0127553	0.388138	0.251152	1	-0.250605	0.945459	1	-0.0473235	0.953952	1	1.12686	0.00291568	0.00690584	0.800338	0.0706784	0.278751
P25151	-0.169756	0.741606	1	-0.064897	0.987173	1	0.21489	0.10117	0.289391	-0.479138	0.0211415	0.0498472	-0.133093	0.847598	1	0.493517	0.236726	0.374361	-0.178423	0.709452	1	0.734789	5.396e-05	0.000216089	0.103054	0.967957	1
P25499	-0.248115	0.0329855	0.345817	-0.294092	0.062902	0.508824	-0.0851516	0.755387	1	-1.39168	5.6145e-07	5.45319e-06	0.335626	0.206735	0.985485	0.0668676	0.995453	1	0.139901	0.861638	1	0.0349117	0.999713	1	-0.10916	0.935706	1
P25503	0.0291664	1	1	0.705321	5.70784e-22	1.48575e-18	-0.0855001	0.99717	1	1.8199	3.53954e-06	2.8973e-05	-0.050351	1	1	7.83199	8.72433e-29	2.06449e-26	0.72421	2.64468e-17	6.25827e-15	4.32847	1.52865e-28	3.31589e-26	0.420449	0.0122962	0.0853522
P25811	-0.181068	0.513784	1	-0.149868	0.508066	1	-0.172233	0.669484	1	-0.701624	5.35544e-05	0.000309514	0.0531439	0.997204	1	-0.443997	0.140412	0.242209	0.0687175	0.982384	1	-0.728456	0.000383579	0.0012266	-0.234433	0.601362	0.955644
P25812	-0.269313	0.0255732	0.298507	-0.132417	0.480268	1	0.230199	0.00217084	0.0150284	-0.551343	7.3256e-07	6.93402e-06	0.188236	0.685903	1	-0.586668	4.03066e-07	3.7205e-06	0.227765	0.000620234	0.00879796	-0.524606	1.30976e-06	8.85533e-06	0.279916	0.277523	0.621494
P25813	-0.305276	0.0760604	0.553488	-0.176925	0.220631	0.939856	-0.105775	0.840065	1	-0.680461	0.000796061	0.00314438	0.221433	0.523564	1	-1.11173	4.43037e-06	3.26693e-05	-0.00799056	0.999979	1	-1.32282	1.72599e-06	1.12319e-05	0.0614806	0.990647	1
P25971	-0.0593823	0.994195	1	-0.116429	0.948401	1	-0.566634	5.6697e-06	0.000103204	-0.650505	0.000567387	0.00238211	-0.253426	0.36993	1	-0.778756	1.24529e-06	1.03982e-05	-0.0223742	0.999998	1	-1.12027	9.29538e-08	8.01188e-07	-0.369106	0.122648	0.383716
P25972	-0.327226	0.0434588	0.405569	0.0750478	0.976104	1	-0.749255	0.000396066	0.00377641	0.141759	0.884729	1	0.0706227	0.943621	1	-0.852752	0.00813884	0.0225857	-0.18992	0.601514	1	-0.919599	0.00154864	0.00395984	-0.220721	0.540185	0.905993
P25983	-0.0274069	0.997922	1	-0.0900044	0.864931	1	-0.450346	0.202605	0.475546	-0.884651	0.000113313	0.000588731	-0.232355	0.462	1	-1.26491	9.54502e-06	6.48713e-05	-0.208429	0.214829	0.654813	-2.81093	2.07196e-07	1.6443e-06	-0.115538	0.916018	1
P25993	-0.106325	0.834524	1	-0.238019	0.111472	0.699186	-0.94312	2.90274e-05	0.00042045	-0.510902	0.0109024	0.0291964	-0.0877245	0.985809	1	-1.26007	1.60365e-10	2.93965e-09	-0.19589	0.103046	0.43116	-3.30731	1.79037e-14	6.68798e-13	-0.310031	0.26293	0.604599
P25994	-0.0790312	0.999967	1	-0.268958	0.00379129	0.0704909	-0.757478	1.01864e-14	1.06061e-12	-0.611955	3.83675e-09	6.16486e-08	-0.108491	0.99914	1	-1.57635	5.43988e-33	2.36e-30	-0.187579	0.110093	0.449171	-3.71398	1.03001e-44	8.93707e-42	-0.422617	0.00283765	0.0284137
P25995	-0.0497404	0.992556	1	-0.109333	0.955161	1	-0.740898	5.54441e-07	1.31201e-05	-0.70681	0.00101588	0.00386035	-0.0587326	0.995404	1	-0.644264	0.000332027	0.00146486	0.0020205	1	1	-1.20055	6.20808e-08	5.51523e-07	-0.439127	0.0702504	0.277905
P25996	-0.0359854	0.992333	1	-0.0261194	0.98259	1	-0.61309	0.0601397	0.194706	-0.938049	0.00487311	0.0146475	-0.166976	0.659446	1	-1.34834	6.08218e-05	0.000327106	-0.220593	0.243	0.705686	-2.36071	1.26277e-05	6.27269e-05	-0.258762	0.47896	0.841623
P26212	0.0274636	0.998908	1	0.114486	0.655092	1	-0.278069	0.573915	0.928834	0.775812	0.164775	0.273888	0.089691	0.899494	1	0.308261	0.765899	0.947545	-0.802939	0.0219786	0.1538	2.75251	8.71377e-05	0.000329201	0.267504	0.525768	0.893325
P26380	0.318975	0.239769	0.948292	0.156727	0.798574	1	0.146558	0.806513	1	9.49911	6.31564e-06	4.69703e-05	0.0418672	0.991144	1	-0.295692	0.357475	0.526305	0.0145581	0.998416	1	-0.324134	0.0466657	0.0763968	0.143126	0.802301	1
P26382	0.339927	0.161354	0.813033	0.177979	0.23045	0.94765	0.135448	0.643206	0.98255	9.04193	0.000209947	0.00100643	0.13606	0.6854	1	0.455039	0.0955636	0.175672	0.296052	0.0523226	0.279089	0.880828	0.0119328	0.0239669	0.33657	0.358517	0.721748
P26497	-0.0136915	1	1	-0.0845646	0.603853	1	-0.0331154	0.999808	1	0.566818	0.000800595	0.0031575	0.0682161	0.998112	1	0.0397731	0.999951	1	0.145125	0.262583	0.739794	0.229859	0.059601	0.0948877	0.330105	0.168382	0.466538
P26899	-0.0688348	0.982096	1	0.00405456	1	1	-0.554006	1.49241e-11	9.24939e-10	-0.651146	4.71626e-06	3.67558e-05	-0.264502	0.315239	1	-0.262041	0.389758	0.562384	-0.209484	0.000610806	0.00873793	-0.82474	2.21712e-09	2.80153e-08	-0.710966	0.000931554	0.0122466
P26900	0.00551158	1	1	0.0547978	0.981167	1	-0.47814	0.000473263	0.004384	-0.480775	0.0119619	0.0314195	-0.311877	0.21983	1	0.173405	0.936089	1	-0.206949	0.110689	0.449521	-0.029311	0.999962	1	-0.540605	0.0329302	0.166554
P26901	0.670499	0.000737768	0.0264631	0.205198	0.508788	1	-0.283302	0.00176455	0.0127942	2.07755	8.59249e-21	8.28379e-19	1.10077	1.01886e-08	6.63021e-06	4.36701	1.58269e-41	2.05987e-38	0.245552	0.00126039	0.0154754	2.85665	1.88685e-29	4.91148e-27	-0.0278132	1	1
P26902	0.554687	0.215508	0.907712	0.128216	0.659947	1	0.0202258	0.999547	1	2.44932	0.00133284	0.00489333	-0.385282	0.156478	0.86054	4.4747	2.27321e-11	4.73373e-10	0.465341	0.0543036	0.28556	5.40063	3.96145e-11	7.52676e-10	0.746822	0.00618955	0.0508246
P26903	1.79234	0.15345	0.804261	0.155267	0.437664	1	-0.114026	0.496401	0.848412	2.13251	0.226817	0.358256	-1.69091	0.0065725	0.167728	10.3416	1.21034e-05	7.91589e-05	0.370318	0.0395487	0.227252	11.1725	2.03588e-05	9.39609e-05	0.687138	0.0444893	0.203883
P26904	0.920388	0.12945	0.745484	0.326748	0.115924	0.716748	-0.175809	0.345953	0.676063	4.23667	0.000767518	0.00305921	0.421473	0.150211	0.849387	10.768	5.81285e-07	5.16411e-06	0.352057	0.0114529	0.0911682	9.28918	2.60695e-06	1.57195e-05	0.711799	0.0306873	0.159592
P26905	0.201539	0.922418	1	0.373415	0.514209	1	-0.182682	0.917527	1	-0.186426	0.98823	1	-0.313105	0.271816	1	5.88559	0.000103924	0.000519222	0.35769	0.119306	0.474128	7.49526	2.45758e-06	1.50519e-05	0.674961	0.0337816	0.168778
P26906	0.479749	0.00775822	0.147406	0.3203	0.00603903	0.0958512	-0.312846	0.000214512	0.00228842	2.75654	5.4811e-13	1.7614e-11	0.158642	0.851473	1	5.56891	2.63726e-24	3.81378e-22	0.645711	3.66248e-10	3.44065e-08	6.08732	7.25545e-26	1.25906e-23	0.531441	0.0037183	0.0346908
P26907	2.48298	0.00337269	0.0860697	1.0533	0.181971	0.870862	-0.168759	0.642167	0.981539	0.834344	0.999959	1	-1.38857	0.963636	1	2.0264	0.0138889	0.0353401	-0.729563	0.627411	1	4.70148	1.31435e-05	6.46739e-05	0.364645	0.235852	0.564786
P26908	-0.0256011	0.96544	1	-0.0223219	0.99995	1	-0.351246	0.0969157	0.280928	-0.568775	0.0508099	0.102446	0.0413186	0.977322	1	-0.545175	0.0837134	0.156654	-0.00624807	0.999018	1	-0.320438	0.114412	0.167218	0.0293052	0.992992	1
P26935	0.254361	0.625459	1	-0.149838	0.965029	1	-0.145145	0.618551	0.961271	3.46867	1.98684e-11	5.12054e-10	0.523493	0.0215419	0.359446	3.22409	4.01144e-13	1.1602e-11	-0.396451	0.251572	0.718029	0.676909	3.67985e-05	0.000156004	-0.367385	0.145402	0.430092
P27206	-0.661227	9.97724e-36	2.59708e-32	-0.332347	1.73838e-07	2.20364e-05	0.388594	1.8704e-15	2.28258e-13	1.58286	2.65365e-65	3.45372e-62	0.345085	0.001113	0.0526753	0.316082	0.0244295	0.0554887	0.660547	3.27448e-47	4.26174e-44	1.83177	1.08633e-68	1.41386e-65	0.664079	2.29963e-13	3.74121e-11
P27620	-0.228921	0.394285	1	-0.236053	0.492277	1	0.906304	0.101623	0.290018	-0.92243	0.0812793	0.151881	0.524833	0.458894	1	0.639409	0.876448	1	0.0623443	0.972542	1	3.76592	0.0222731	0.0412061	0.395433	0.354631	0.717566
P27621	-0.168656	0.698556	1	0.0740423	0.977871	1	0.00790332	0.999514	1	-0.959574	0.00143589	0.00518394	-0.018963	0.998521	1	-0.863684	0.00274568	0.00902399	-0.104367	0.822929	1	-0.593646	0.0109116	0.0221724	0.275561	0.414393	0.779145
P27622	-4.88232	0.0136622	0.203216	-1.66306	0.0281569	0.294347	-0.568409	0.00389888	0.0236061	0.187592	0.679594	0.863761	0.11902	0.742296	1	2.846	0.0422142	0.0878366	0.0591785	0.964447	1	3.65017	0.00203148	0.00502178	0.864374	0.087553	0.316528
P27623	0.0462709	0.955775	1	0.186296	0.319684	1	0.540448	0.0048931	0.0282411	0.611207	0.42833	0.599754	0.193637	0.592082	1	0.491234	0.123875	0.217282	0.231034	0.0533559	0.283051	3.82487	0.000361408	0.00116573	1.03131	0.0285201	0.153701
P27876	-0.033614	0.999988	1	-0.0608587	0.999961	1	-0.330811	0.076351	0.234089	-0.340143	0.519482	0.701075	0.0239365	1	1	-0.268278	0.527703	0.720676	-0.0328421	0.999995	1	-0.349068	0.0436994	0.0719479	-0.257623	0.407586	0.77272
P28015	-0.198321	0.316291	1	-0.725352	0.00221391	0.0496794	1.15056	1.54478e-07	4.27773e-06	2.36309	1.05034e-06	9.72966e-06	0.308554	0.280352	1	0.624568	0.00852709	0.0235127	0.186825	0.660855	1	6.6678	8.83154e-09	9.65904e-08	2.31887	2.69257e-05	0.00082456
P28264	-0.0138383	0.999994	1	-0.0472411	0.817661	1	-0.0961923	0.802656	1	-0.0257495	0.999996	1	0.0558283	0.997733	1	-0.0524885	0.999658	1	0.232327	0.045248	0.25103	0.652153	1.37252e-06	9.20791e-06	0.695757	0.00555184	0.0470731
P28366	-0.180421	0.559693	1	-0.307379	1.59664e-08	3.19697e-06	0.247086	0.000318059	0.00314794	-0.277977	0.29087	0.438156	-0.104654	0.999356	1	-0.811417	1.54747e-16	8.75665e-15	-0.256539	1.14142e-05	0.000306299	-0.727626	4.14384e-17	2.29498e-15	-0.125152	0.999274	1
P28367	-0.299198	0.0506152	0.437713	-0.126631	0.965815	1	-0.229837	0.478266	0.828846	-0.305212	0.3859	0.551983	0.062253	0.998994	1	-0.267232	0.764646	0.947346	0.0661477	0.9797	1	-0.206292	0.775866	0.908084	0.0786357	0.998434	1
P28368	0.404729	0.0550239	0.460538	0.0842304	0.911843	1	0.160723	0.0570973	0.18742	4.43736	5.4768e-10	1.00584e-08	-0.107675	0.913402	1	2.46567	5.22176e-09	7.42745e-08	0.303463	0.123809	0.486086	2.82877	1.08439e-08	1.16639e-07	0.339099	0.295404	0.646166
P28598	-0.473422	1.25948e-11	2.73201e-09	-0.336046	0.0425803	0.402717	-0.345289	4.78109e-05	0.000641505	-0.909103	2.61155e-13	9.1863e-12	-0.177745	0.82915	1	-1.17821	1.19181e-21	1.34882e-19	-0.288137	8.16943e-06	0.000231142	-1.02004	2.09789e-20	2.02252e-18	-0.245704	0.578599	0.938376
P28599	-0.497861	0.00355318	0.0889321	-0.33996	0.0012141	0.0316031	-0.389133	0.000721157	0.00605539	-0.609454	0.00969192	0.0264445	-0.198027	0.569291	1	-0.937921	7.50592e-05	0.000393117	-0.279567	0.00338203	0.0350734	-0.939524	0.000147771	0.000528362	-0.402799	0.16512	0.461663
P28611	0.431868	0.0282772	0.312382	0.263512	0.0717075	0.550603	-0.316511	0.0723403	0.224436	0.122758	0.918184	1	0.0618362	0.974149	1	-0.606233	0.128237	0.223858	-0.155631	0.12145	0.47972	-0.900197	0.000489687	0.00150313	-0.563757	0.074219	0.286635
P28612	0.175125	0.57582	1	0.369496	0.00486281	0.0827313	-0.555696	0.314721	0.629956	0.688367	0.0013407	0.00491525	-0.00495459	1	1	-0.753041	0.000971893	0.00368848	-0.235325	0.308725	0.807649	-1.89042	8.75543e-07	6.12645e-06	-1.29259	7.6297e-05	0.00175806
P28618	-0.0152659	0.999665	1	0.193782	0.34254	1	-0.165794	0.262005	0.567231	1.6099	2.36964e-05	0.000149351	0.0262342	0.999553	1	1.71741	4.59924e-08	5.44173e-07	0.234723	0.306222	0.80356	2.23855	4.80437e-08	4.41901e-07	0.21637	0.593403	0.951712
P28619	0.0363949	0.996369	1	0.00281777	1	1	-0.162716	0.295739	0.607106	-0.466184	0.0300103	0.0654792	-0.155139	0.739916	1	-0.284208	0.122407	0.214997	-0.0101211	0.999346	1	-0.317927	0.108339	0.159892	-0.203484	0.628345	0.974722
P28628	0.0999725	0.975117	1	0.169277	0.65411	1	-0.0639903	0.999986	1	-1.04569	4.71445e-05	0.000277641	-0.573292	0.036117	0.46477	-0.576183	0.0010398	0.00390002	-0.452958	0.000304869	0.00480955	-0.505672	0.00608296	0.013317	-0.103767	0.94935	1
P28670	-0.428635	0.904463	1	-0.561427	0.983563	1	-0.72571	0.0737637	0.227766	4.0709	0.0417688	0.0867712	0.847311	0.955968	1	0.673204	0.961705	1	0.301073	0.892956	1	4.44542	0.010241	0.0210066	0.523314	0.225697	0.550598
P28820	0.141024	0.765331	1	0.0659545	0.96798	1	0.323019	0.258697	0.563506	0.0733543	0.998012	1	0.125078	0.902927	1	-1.10632	6.77099e-08	7.79862e-07	-0.00534525	1	1	-2.18156	1.03503e-10	1.83279e-09	-0.184732	0.76705	1
P28822	-0.348742	0.179156	0.841669	-0.573205	0.451397	1	1.02708	0.277853	0.587881	-1.83146	5.61677e-06	4.22556e-05	-0.14865	0.751127	1	-3.239	2.63993e-07	2.66347e-06	-0.113398	0.989173	1	-1.0523	0.0126686	0.0252113	0.823096	0.0195804	0.119084
P28823	-0.119036	0.994157	1	0.212841	0.587749	1	0.165942	0.780925	1	0.126649	0.992891	1	-0.0968394	0.911138	1	0.462467	0.0934076	0.172119	0.000117511	0.999867	1	1.05356	0.000914695	0.00253023	-0.0632002	0.984364	1
P29072	0.398003	0.00118696	0.0391095	0.321706	9.75992e-06	0.000577388	-0.4045	0.0217501	0.0908905	-0.00832588	1	1	-0.0688226	0.999741	1	-0.32232	0.0515259	0.103012	-0.00143382	1	1	-1.39769	8.91154e-14	2.82887e-12	-0.901341	1.11235e-05	0.000391276
P29141	-0.00248331	1	1	0.2375	0.99406	1	0.469915	1.57007e-05	0.000243268	-0.218113	0.992273	1	0.146861	0.892103	1	3.21173	1.44188e-07	1.53806e-06	1.31924	0.0113371	0.0908011	9.2447	1.34791e-23	2.0639e-21	2.76794	4.10293e-14	7.62853e-12
P29252	0.0809665	0.81106	1	0.182721	0.630096	1	0.305003	0.0467735	0.163288	-0.0905984	0.947043	1	-0.598179	0.110225	0.756907	0.556182	0.442268	0.623632	-0.207145	0.396696	0.906694	1.65644	0.0118664	0.0238518	-0.0440977	0.984598	1
P29726	0.0866421	0.992158	1	-0.00053118	1	1	-0.447806	7.47735e-06	0.000130294	1.22141	6.82142e-11	1.54401e-09	0.442078	0.0198978	0.34075	0.152346	0.958159	1	0.599495	7.52907e-07	2.76031e-05	-0.157049	0.949817	1	0.145853	0.945086	1
P29727	0.064043	0.999465	1	0.105885	0.984989	1	-0.0774018	0.983843	1	-0.303277	0.386975	0.553156	-0.0651874	0.999661	1	0.0587908	0.999992	1	-0.018367	1	1	-0.0735557	0.999997	1	-0.284862	0.276668	0.621369
P30300	0.0630773	0.936395	1	0.129815	0.434672	1	0.24837	0.0366903	0.136047	-0.0629526	0.974694	1	0.000641364	0.999999	1	-0.261271	0.442908	0.623858	0.0187894	0.999937	1	0.336929	0.149786	0.213523	0.415935	0.218295	0.540649
P30949	0.104745	0.996589	1	0.241267	0.036922	0.362672	0.0420803	0.999333	1	-0.0908931	0.999537	1	0.221686	0.493292	1	1.19049	2.37421e-13	7.18612e-12	0.374819	1.27982e-05	0.000329838	1.63686	5.14975e-14	1.69681e-12	0.188871	0.807718	1
P30950	0.0233781	1	1	0.00397903	1	1	0.0208718	1	1	-0.257561	0.971378	1	0.228953	0.456492	1	0.835022	5.25382e-07	4.70249e-06	0.385108	0.0018281	0.0211491	1.06175	1.07931e-08	1.16575e-07	0.39115	0.0871858	0.316079
P31080	0.442634	0.10051	0.644404	-0.305465	0.197034	0.898211	0.0253079	0.978449	1	-0.794323	0.0161406	0.0403206	-0.202608	0.589583	1	0.251997	0.653968	0.847748	0.516739	0.0965679	0.414796	0.022882	0.999304	1	-0.0714733	0.947239	1
P31102	0.241426	0.161759	0.813033	-0.198967	0.557851	1	-0.284164	0.0406398	0.147787	0.491002	0.0527343	0.105266	-0.489729	0.0263168	0.400209	0.889924	1.80008e-07	1.86678e-06	-0.359372	4.01375e-05	0.000908504	1.21284	1.85018e-09	2.40801e-08	-0.224572	0.615757	0.96497
P31103	0.165155	0.564722	1	0.166981	0.957134	1	0.188528	0.020265	0.0869194	0.968343	8.7771e-05	0.000470099	0.253092	0.406009	1	-0.0948685	0.911675	1	0.247424	0.0684384	0.333605	-0.0323663	0.996932	1	0.361138	0.207182	0.524605
P31104	0.158046	0.808554	1	-0.131575	0.79723	1	-0.394817	0.111268	0.308775	0.149158	0.998036	1	-0.129343	0.934559	1	0.365351	0.192894	0.317988	-0.177124	0.333392	0.83245	0.356209	0.0574016	0.0917792	-0.277566	0.352927	0.716032
P31105	0.320199	0.0561989	0.465878	0.252476	0.218402	0.93894	0.0424787	0.99802	1	-0.198942	0.822605	0.993611	-0.0735674	0.989839	1	-0.611564	0.000351543	0.00153278	-0.0771525	0.973315	1	-0.373438	0.192568	0.267764	0.150438	0.885145	1
P31112	-0.209244	0.649806	1	0.00528693	0.999956	1	0.196407	0.597076	0.944666	-1.17645	0.00393177	0.0124181	0.143149	0.921473	1	-1.4953	0.0016352	0.00575969	-0.554486	0.314996	0.813428	-0.429078	0.0982468	0.14706	0.372165	0.272878	0.617999
P31113	0.0176069	0.998279	1	-0.165814	0.412464	1	0.791612	0.000144556	0.001636	-1.16797	0.000698439	0.00281866	-0.148133	0.721244	1	-1.46122	1.80939e-05	0.000112406	-0.253232	0.212518	0.651573	-0.452421	0.0138796	0.0272265	0.683949	0.0458696	0.208023
P31114	0.185177	0.358618	1	-0.223976	0.887534	1	-0.141031	0.61959	0.961271	-0.711831	0.00153902	0.00551801	-0.00700928	1	1	-0.689513	0.0205981	0.0482167	0.0569647	0.949808	1	-0.540859	0.699386	0.837242	0.482357	0.083369	0.310476
P31847	-0.0980075	0.979656	1	-0.089205	0.955501	1	0.307884	0.243167	0.542298	-1.27645	2.17759e-08	2.89197e-07	-0.0640944	0.997244	1	-1.9582	4.29273e-12	1.02514e-10	-0.309722	0.00805782	0.0687958	-2.6135	5.0396e-07	3.70567e-06	0.0851513	0.997758	1
P32081	0.249473	0.812339	1	-0.296644	0.965	1	1.04714	0.0354427	0.132745	-0.37192	0.731786	0.910535	0.288755	0.379677	1	-0.832047	0.379798	0.55199	-0.0563295	0.997381	1	-1.69078	0.0289068	0.0506697	-0.592083	0.195153	0.507983
P32393	0.279729	0.406743	1	0.270713	0.0617254	0.505256	0.0314037	0.993429	1	-0.792914	0.0496483	0.100572	-0.148429	0.715229	1	0.0334908	0.981533	1	0.0472564	0.941409	1	-0.352827	0.213889	0.294423	-0.469277	0.17708	0.477658
P32395	-0.137232	0.7184	1	-0.149911	0.414968	1	0.0973876	0.546548	0.900992	-0.279894	0.308943	0.460056	-0.0516219	0.99481	1	0.0854177	0.966396	1	0.130113	0.890003	1	0.335778	0.370552	0.484453	0.22694	0.524761	0.892197
P32396	-0.0909806	0.974769	1	0.100722	0.90672	1	0.183973	0.764933	1	-0.221479	0.695731	0.877417	-0.115803	0.878973	1	-0.0436858	0.996773	1	-0.293214	0.240388	0.699922	0.0893589	0.992949	1	-0.198572	0.67224	1
P32397	-0.0231069	0.999214	1	-0.0234464	0.994834	1	0.221759	0.101557	0.290018	-0.435588	0.234757	0.368862	-0.237537	0.447485	1	-0.23683	0.742516	0.928769	-0.0822009	0.867487	1	0.279329	0.173384	0.243693	0.0925807	0.962868	1
P32398	-0.263776	0.398269	1	0.49791	0.4428	1	-0.127712	0.879648	1	-0.228342	0.826266	0.99665	-0.0224894	0.994712	1	-1.0043	0.0433544	0.0896109	-0.241258	0.630858	1	-0.92638	0.00628723	0.0136837	0.150685	0.797315	1
P32399	-0.0146775	1	1	-0.0323884	0.99999	1	-0.517966	5.4464e-07	1.31201e-05	-0.481684	0.0269352	0.0600791	-0.179995	0.708405	1	-0.23317	0.856339	1	-0.107029	0.951049	1	0.188106	0.686791	0.824973	-0.159064	0.875812	1
P32436	-0.0242809	0.999684	1	0.0127676	0.999979	1	-0.0120127	0.999895	1	-0.119871	0.946232	1	0.108442	0.921839	1	-0.214404	0.680208	0.871779	0.129782	0.773443	1	-0.262812	0.235847	0.322262	-0.110219	0.946525	1
P32437	-0.101017	0.909363	1	-0.124864	0.362338	1	0.194746	0.650856	0.98959	-1.12298	9.06949e-05	0.000484761	-0.233978	0.45965	1	-1.24995	9.95974e-06	6.71637e-05	-0.357828	0.00367598	0.0372318	-0.790508	0.000903716	0.00251054	0.270837	0.400208	0.766803
P32726	-0.149479	0.84418	1	-0.265836	0.275394	1	-0.0934788	0.997318	1	-0.796477	0.003993	0.0125529	0.0390093	0.998484	1	-0.539022	0.0359785	0.0767181	0.101433	0.962597	1	-0.610002	0.00135378	0.00351058	-0.10324	0.955164	1
P32727	-0.152357	0.784799	1	-0.0634824	0.895314	1	-0.0998601	0.94881	1	-0.650775	0.000353583	0.00157869	-0.0192307	1	1	-0.444586	0.0140069	0.0356054	-0.000893687	1	1	-0.488658	8.9614e-05	0.000337089	-0.019613	1	1
P32728	-0.197292	0.469746	1	-0.302278	0.338154	1	0.10697	0.527548	0.880825	-0.205435	0.680916	0.864316	0.13967	0.73523	1	-0.359182	0.15744	0.266634	0.0434987	0.984082	1	-0.55775	0.011122	0.0224946	-0.155294	0.736566	1
P32729	-0.084503	0.757826	1	-0.00452013	0.979246	1	0.355796	0.0654935	0.207919	-0.862014	0.0223449	0.0520714	-0.0412266	0.934016	1	-0.099136	0.75354	0.939398	0.168416	0.349742	0.853212	2.46164	0.00325798	0.00760586	0.836146	0.0966755	0.33665
P32731	-0.277614	0.0601749	0.482987	-0.14276	0.0460797	0.421927	-0.182121	0.0247633	0.100717	-0.724926	0.00222529	0.00757182	0.240268	0.449613	1	-0.76232	0.000624023	0.00250282	0.294456	0.000632048	0.00879796	-1.30668	4.73218e-05	0.000192467	0.218737	0.541655	0.906978
P32732	-0.149043	0.574571	1	-0.177993	0.189558	0.884015	-0.426777	0.132505	0.351232	-0.788164	0.00266823	0.00881397	0.0568616	0.981016	1	-0.35612	0.387132	0.559411	0.11531	0.922359	1	-0.684471	0.0137455	0.0270239	-0.223212	0.610644	0.959947
P32959	0.141258	0.84045	1	-0.0648298	0.953231	1	-0.037017	0.999122	1	0.258832	0.184112	0.301981	-0.278241	0.269215	1	0.355541	0.0221065	0.0512863	0.264028	0.000343326	0.00531264	-0.0296954	0.999999	1	0.101516	0.987985	1
P32960	-0.394108	0.77198	1	-0.15646	0.32686	1	-0.127605	0.897089	1	1.32623	0.0612836	0.119239	-1.2916	0.0214699	0.359446	0.793222	0.213679	0.345255	0.0587287	0.988598	1	0.419693	0.200714	0.277756	0.298203	0.391746	0.757885
P33166	-0.0752684	0.999789	1	0.0591532	0.999997	1	0.0418155	0.999859	1	-0.541465	0.000396014	0.00173539	-0.0239382	1	1	-0.423274	0.0173496	0.0422855	-0.0553831	0.999987	1	-0.329045	0.126685	0.183303	-0.0285045	1	1
P33189	0.00760503	1	1	0.100729	0.509492	1	0.224181	0.108979	0.305353	3.47098	2.78966e-20	2.34241e-18	0.0931723	0.994393	1	1.59807	3.79417e-15	1.7028e-13	-0.0305863	1	1	2.20416	1.60447e-16	8.1891e-15	0.109757	0.991581	1
P33911	0.231259	0.250751	0.9607	0.202082	0.191743	0.884015	0.225851	0.17265	0.421582	0.224418	0.493638	0.672926	-0.178597	0.583822	1	-0.160878	0.622146	0.814611	-0.267107	0.0819508	0.37747	-0.87153	0.00987347	0.0203762	-0.385153	0.33627	0.697458
P34956	-0.0477269	0.973874	1	-0.130123	0.753573	1	-0.287109	0.150365	0.385237	-0.284541	0.438494	0.611683	0.109997	0.89858	1	-0.479865	0.0295412	0.0651983	0.177804	0.829892	1	-0.16931	0.869823	0.991309	0.277618	0.435373	0.800903
P34957	-0.132439	0.864343	1	0.0657173	0.994896	1	-0.193175	0.246233	0.545949	0.211738	0.554663	0.737379	0.181721	0.673018	1	-0.0246497	1	1	0.147056	0.712221	1	0.406581	0.107656	0.159255	0.137103	0.94325	1
P35136	0.28534	0.0091656	0.163232	0.0766637	0.842346	1	-0.392374	2.49774e-06	5.00124e-05	0.563317	4.94932e-05	0.000290159	-0.402707	0.0331565	0.452302	0.153027	0.96971	1	-0.375531	1.41683e-07	5.87717e-06	-0.267213	0.0597103	0.0949456	-0.643094	0.000479255	0.00729533
P35137	0.645096	0.339853	1	-0.522458	0.731741	1	0.722052	0.363852	0.698456	-0.686922	0.271624	0.412989	-0.0513922	0.975	1	0.0771805	0.999945	1	0.0167267	0.999972	1	-0.347817	0.761406	0.894378	-0.569046	0.169619	0.467214
P35146	-0.0642515	0.997352	1	-0.0551328	0.975816	1	-0.127116	0.697992	1	-0.35932	0.21278	0.340004	-0.111142	0.878928	1	-0.400536	0.0632629	0.122478	-0.0168188	0.999826	1	-0.471448	0.0332276	0.0569773	-0.15697	0.778381	1
P35149	-0.700947	0.0373143	0.367914	0.74554	0.583661	1	0.351272	0.0176867	0.0781639	-0.224235	0.603067	0.7883	1.5052	6.06037e-05	0.00788757	-0.484686	0.043097	0.0892453	0.0470224	0.998976	1	11.9119	2.01697e-12	4.86128e-11	10.5507	3.07216e-19	1.59937e-16
P35154	-0.123909	0.811112	1	-0.362765	0.0446066	0.415851	-0.336489	0.155564	0.394032	-1.14682	0.00277412	0.00910598	0.235183	0.470056	1	-1.12625	0.0012014	0.00441701	0.211682	0.247546	0.71358	-1.13994	0.00266699	0.00638066	0.336507	0.329489	0.689437
P35155	-0.131474	0.605436	1	-0.143995	0.435844	1	0.545049	0.0154502	0.070929	-0.757272	0.0151974	0.0383694	0.0573047	0.929292	1	-0.542764	0.045519	0.0933696	0.284802	0.0604064	0.307105	-0.246627	0.852597	0.976808	0.667569	0.101924	0.343048
P35159	-0.154965	0.975655	1	-0.130688	0.991675	1	-0.370775	0.0374312	0.138008	-0.634554	0.000316227	0.00143905	0.230969	0.517146	1	-0.630128	0.0158883	0.0393504	0.197217	0.687313	1	-0.578908	0.000609469	0.0018256	0.0195847	1	1
P35160	-0.0717381	0.925633	1	-0.166253	0.511597	1	0.529803	0.00321872	0.0207385	0.252992	0.493772	0.672926	0.123012	0.809757	1	0.269012	0.300674	0.458766	0.391366	0.0576107	0.296952	1.78259	7.30332e-05	0.000281638	1.51293	0.00621309	0.0508575
P35161	0.0767743	0.998385	1	-0.0700964	0.998376	1	0.396837	0.00339656	0.0214073	0.924458	0.000114662	0.000593372	0.394847	0.12867	0.809764	1.12146	0.000136672	0.000664966	0.297479	0.505463	1	3.09091	4.61823e-07	3.43465e-06	1.28617	0.000529413	0.0078299
P35162	-0.245446	0.528108	1	-0.115727	0.621007	1	0.0752799	0.774873	1	0.196397	0.75888	0.93708	-0.064625	0.949833	1	0.603998	0.018712	0.0447677	0.271307	0.303086	0.799525	1.57151	0.000267196	0.000893975	0.697291	0.07082	0.278887
P35163	0.0107699	1	1	-0.0565478	0.994365	1	0.0267459	0.998545	1	0.514388	0.00643373	0.0187747	-0.0286596	0.999875	1	0.158331	0.758187	0.942899	0.178336	0.201443	0.630394	0.273848	0.0699678	0.108602	0.146736	0.872696	1
P35164	-0.0144665	0.999983	1	0.0208629	0.999121	1	0.361366	0.904817	1	0.238457	0.881542	1	-0.443335	0.0898123	0.673766	0.584625	0.050111	0.100558	-0.280588	0.461382	0.999016	0.85181	0.000330106	0.00107543	0.0963822	0.964229	1
P35165	0.0554805	0.944217	1	-0.0770357	0.817164	1	0.355074	0.53543	0.889187	-1.32597	0.000105425	0.000551046	-0.785433	0.0400762	0.492068	-2.31388	9.12139e-06	6.24815e-05	-0.907378	6.45194e-05	0.00130189	-0.547149	0.0265706	0.0473073	0.399514	0.210374	0.527748
P35166	0.16995	0.587167	1	-0.0480964	0.988922	1	0.539576	4.57281e-06	8.56332e-05	-1.4369	3.66258e-07	3.7241e-06	-0.645403	0.0232635	0.376117	-1.97278	9.12126e-09	1.2366e-07	-0.884054	1.44514e-05	0.000365213	-0.367967	0.0264886	0.0471936	0.320368	0.26151	0.603468
P35528	0.328447	0.0760447	0.553488	0.292819	0.0883892	0.623515	-0.260545	0.531759	0.885584	0.0540993	0.985501	1	-0.118898	0.793865	1	-0.139624	0.763172	0.946872	-0.0574189	0.858222	1	-0.365194	0.159185	0.225563	-0.286058	0.439531	0.806272
P35620	0.313759	0.0521889	0.446867	0.0824153	0.858563	1	-0.454262	0.00174302	0.0127089	-0.229443	0.414519	0.584186	-0.118895	0.903123	1	-0.624018	3.91409e-05	0.00022392	-0.150814	0.0453758	0.25103	-1.5128	1.55331e-08	1.63695e-07	-1.04682	0.000730678	0.0101709
P36430	-0.14519	0.870295	1	-0.0576102	0.998594	1	-0.401704	6.55254e-11	3.62899e-09	-0.601397	6.21186e-07	5.94466e-06	-0.0214249	1	1	-0.573318	3.37639e-08	4.14563e-07	0.0208073	1	1	-0.804336	1.65393e-15	7.42271e-14	-0.331143	0.0841031	0.310476
P36838	-0.594188	0.440914	1	-0.118676	0.92551	1	0.519724	0.8133	1	3.67041	0.00125009	0.00461558	3.23273	0.000512983	0.0347275	1.36135	0.327282	0.489887	-0.344367	0.837022	1	-3.20975	0.00129145	0.00338876	-2.57821	0.00419301	0.0381623
P36839	-0.121182	0.99881	1	0.0206945	0.999806	1	-1.39201	6.94847e-10	3.28852e-08	3.9404	3.16777e-06	2.61768e-05	3.88133	4.59013e-07	0.00012627	5.12731	1.08916e-08	1.45814e-07	0.107307	0.906506	1	-1.22038	1.60608e-05	7.71335e-05	-0.873942	0.00399584	0.0367533
P36843	-0.57458	0.878957	1	-0.326795	0.213743	0.936441	-0.736429	0.00103123	0.00810964	3.73705	4.86275e-06	3.756e-05	3.39613	1.95885e-06	0.000392221	1.80324	2.97609e-07	2.89009e-06	0.00136986	1	1	-4.41463	1.21343e-09	1.68008e-08	-0.355216	0.196521	0.509295
P36944	-1.22044	0.0138636	0.203882	-0.235549	0.874437	1	0.713677	0.223462	0.511135	2.67552	0.00525514	0.0156333	0.706496	0.136752	0.828122	-0.222674	0.992439	1	-0.234091	0.995777	1	2.4046	0.0240992	0.0438673	0.935367	0.903753	1
P36945	-0.161372	0.80285	1	0.00155382	1	1	0.0250864	0.997522	1	2.42138	8.52006e-11	1.89553e-09	0.345089	0.158179	0.86054	1.01166	2.85607e-07	2.81604e-06	0.512603	0.0232251	0.158259	1.43723	4.24146e-09	5.01842e-08	0.406906	0.0975159	0.33665
P36946	-0.0790263	0.859031	1	-0.122387	0.61149	1	-0.0523501	0.989445	1	2.94627	1.69446e-06	1.47514e-05	0.425303	0.147513	0.849387	1.19411	6.23812e-05	0.000333425	0.487801	6.37713e-05	0.00129685	1.60912	1.5613e-05	7.55403e-05	0.217654	0.565887	0.927927
P36947	-0.153347	0.453185	1	0.0474688	0.904968	1	-0.184815	0.674264	1	2.61685	4.01855e-22	4.50462e-20	0.329002	0.0921511	0.677597	0.877486	4.17245e-11	8.29076e-10	0.496728	1.68572e-10	1.9078e-08	0.91532	2.622e-13	7.6686e-12	0.124487	0.99364	1
P36948	-0.142535	0.983892	1	-0.0608215	0.998413	1	-0.333127	0.426352	0.774573	2.74903	2.99808e-07	3.1216e-06	0.820338	0.00694472	0.170539	0.709802	0.00348747	0.0110981	0.309342	0.985221	1	1.39192	0.015667	0.0300303	0.311092	0.28916	0.638315
P36949	-0.131441	0.594341	1	0.0948188	0.554805	1	-0.120627	0.952455	1	2.95468	5.33592e-17	3.15668e-15	0.273616	0.273699	1	1.2045	9.07089e-12	2.03548e-10	0.476575	7.35971e-09	4.62714e-07	1.6535	1.17612e-13	3.68847e-12	0.286558	0.314599	0.668491
P37104	0.0515531	0.89521	1	-0.0878157	0.941507	1	-0.0705513	0.951644	1	0.340937	0.440114	0.613613	-0.184908	0.582548	1	-0.527236	0.112737	0.200446	-0.183329	0.24298	0.705686	0.0923629	0.884914	1	0.504297	0.185418	0.490391
P37105	-0.118343	0.661727	1	-0.0692466	0.919897	1	-0.0233793	1	1	-0.642545	0.000131901	0.000671897	0.043588	0.999928	1	-0.401859	0.0385432	0.0811715	0.0295818	0.999986	1	0.142692	0.699578	0.837242	0.223275	0.563242	0.927406
P37251	1.80847	6.02528e-17	3.92095e-14	-0.19963	0.993885	1	2.80387	1.03981e-17	2.46056e-15	2.0133	3.83518e-11	9.32989e-10	-0.657985	0.00403697	0.126605	-0.396037	0.497304	0.687285	-0.428213	0.0632979	0.316868	2.04449	8.65104e-06	4.49474e-05	1.23143	0.000110617	0.0022966
P37252	1.88469	0.000106659	0.00533911	0.213325	0.861686	1	1.91824	0.00024081	0.00252754	1.54787	0.00702221	0.0200646	-0.861471	0.0688498	0.613218	-0.0210079	0.997617	1	-0.57957	0.721558	1	1.79959	0.0113914	0.0229682	1.02992	0.0508624	0.220658
P37253	1.52911	9.90973e-17	5.15901e-14	0.237404	0.0173414	0.218067	0.66501	2.95497e-09	1.20184e-07	2.04172	5.33099e-11	1.22802e-09	-0.771934	0.000777584	0.0450749	1.90444	6.11035e-14	2.14936e-12	-0.381922	0.00379839	0.0379915	0.976919	3.53422e-08	3.39467e-07	0.0436934	0.999986	1
P37437	0.00876448	0.999998	1	0.0890545	0.710574	1	-0.299562	0.00163805	0.0120447	-0.427861	0.0104409	0.0281927	-0.0576157	0.995819	1	-0.127419	0.946411	1	0.0507594	0.975796	1	-0.437826	0.000197563	0.000682944	-0.392391	0.10772	0.355381
P37454	-0.175967	0.52272	1	-0.585334	0.457151	1	-0.31251	0.33355	0.657939	-0.304471	0.333265	0.490368	0.427551	0.217933	1	-0.0286046	0.983702	1	0.404834	0.529699	1	-0.434049	0.0909459	0.137475	0.10729	0.843131	1
P37455	-0.232599	0.157864	0.813033	-0.104507	0.975119	1	-0.00733216	1	1	-0.963203	0.000233655	0.00110182	0.290027	0.317261	1	-1.57607	1.54289e-05	9.74792e-05	0.223248	0.721232	1	-1.32371	0.000460012	0.00142889	0.614152	0.0612381	0.255044
P37464	-0.014415	1	1	0.0775464	0.690426	1	-0.287888	0.00114728	0.00896807	-0.138834	0.997894	1	0.0370444	0.999999	1	0.0326044	1	1	0.00882104	1	1	-0.170666	0.920598	1	-0.347566	0.119459	0.377369
P37465	-0.0164365	1	1	0.0271818	1	1	-0.134874	0.855246	1	-0.256588	0.520976	0.702643	-0.156398	0.890287	1	-0.000577878	1	1	-0.0957727	0.925847	1	-0.117401	0.979437	1	-0.243631	0.552581	0.916741
P37466	0.524789	0.715297	1	-0.632693	0.321738	1	0.0410345	0.967459	1	-0.450483	0.968155	1	-0.104137	0.799481	1	-0.478465	0.320396	0.48192	0.519206	0.682453	1	5.50099	0.973348	1	0.779652	0.921697	1
P37467	-0.0396336	0.941387	1	0.407001	0.316548	1	0.58587	0.0246478	0.100404	-0.00490547	0.994377	1	0.00863964	0.996344	1	-1.01027	0.02575	0.0580322	-0.374132	0.387847	0.902321	0.212807	0.517565	0.651314	0.420939	0.3006	0.653685
P37468	-0.152121	0.465205	1	-0.186774	0.343927	1	-0.187249	0.278065	0.587881	-0.796142	0.000108199	0.000564415	-0.0289808	0.9998	1	-0.326675	0.469408	0.655158	0.0171916	0.999821	1	-0.457672	0.00135406	0.00351058	-0.111457	0.94204	1
P37469	-0.235999	0.523836	1	-0.2869	0.484986	1	0.428403	0.000921549	0.0073809	-0.561622	0.0256833	0.0579824	0.108516	0.907054	1	-0.0993576	0.972213	1	0.0729593	0.965698	1	0.177806	0.647997	0.785259	0.396262	0.152704	0.44313
P37470	0.0390371	0.995632	1	0.0376747	0.970053	1	-0.0217336	0.997026	1	-0.47987	0.133908	0.231296	-0.145609	0.762117	1	-0.15252	0.957825	1	0.00417728	0.999933	1	0.0270132	0.998911	1	0.0436704	0.996396	1
P37472	-0.087973	0.915851	1	-0.0172749	0.999772	1	-0.18387	0.151272	0.386238	-0.00908783	1	1	-0.00897127	1	1	0.0765307	0.990674	1	0.00537673	0.999999	1	0.0222273	0.999983	1	-0.167166	0.820304	1
P37474	-0.0429757	1	1	-0.188072	0.00774065	0.11783	0.0843793	0.999606	1	-0.504193	1.95251e-06	1.67184e-05	-0.0615968	0.999999	1	-0.541443	2.66432e-07	2.6777e-06	0.0814498	0.980007	1	-1.38902	2.1319e-23	3.08297e-21	0.0399777	1	1
P37476	-0.0776494	0.989189	1	-0.0372931	0.999649	1	-0.116557	0.22543	0.51383	-0.591715	1.74861e-07	1.93686e-06	-0.142845	0.930424	1	-0.00574507	1	1	-0.0221463	1	1	-0.00764993	1	1	-0.0762058	0.999914	1
P37477	-0.0430566	0.999998	1	0.00263777	1	1	-0.0933266	0.726519	1	-0.458507	9.10218e-05	0.000485512	-0.0438715	0.999994	1	-0.262718	0.387102	0.559411	0.054316	0.997879	1	-0.336613	0.00675681	0.0146201	-0.154568	0.946927	1
P37478	-0.0540605	0.959769	1	-0.121221	0.862709	1	-0.264492	0.0394226	0.144003	0.10945	0.988719	1	-0.232603	0.459319	1	0.540446	0.00115311	0.00425148	-0.126436	0.269952	0.752636	0.643173	0.00231619	0.00565576	-0.086274	0.972903	1
P37479	0.101692	0.886342	1	0.313038	0.542199	1	0.123996	0.68268	1	4.85562	0.0163634	0.0406626	0.196587	0.946552	1	4.2899	0.00700784	0.0198708	0.590277	0.0508517	0.272922	2.45576	0.00423853	0.0096695	0.113171	0.901036	1
P37482	-0.0621522	0.858109	1	-0.262161	0.298178	1	-0.324502	0.0439536	0.156943	-0.110083	0.973436	1	0.267635	0.448544	1	-0.386657	0.615328	0.808122	0.272175	0.363312	0.871613	-0.763108	0.0578787	0.0924283	0.0931245	0.841423	1
P37484	-0.120263	0.660357	1	0.117129	0.612797	1	-0.22677	0.0652904	0.207919	-0.869351	5.1341e-05	0.000298305	-0.285965	0.305811	1	-0.460632	0.0108168	0.0285558	-0.220506	0.0653271	0.323282	-0.249289	0.459002	0.586252	0.0682311	0.991167	1
P37486	-0.745765	0.0493201	0.432257	-0.320266	0.0799649	0.584687	0.401551	0.207849	0.484985	-0.453143	0.210134	0.33647	0.0907055	0.821183	1	0.508674	0.896228	1	0.528232	0.0243333	0.162827	4.06597	0.00871766	0.0183001	0.734597	0.124304	0.387965
P37487	0.0390615	0.999998	1	0.0654801	0.857655	1	0.100148	0.995171	1	-0.0203056	1	1	0.0972377	0.991149	1	-0.107872	0.999938	1	0.0848363	0.994714	1	-0.13622	0.999983	1	-0.0723035	0.999797	1
P37491	-0.145131	0.722196	1	-0.174439	0.799629	1	-1.46146	0.00538752	0.0304863	0.187466	0.872027	1	-0.188546	0.667495	1	-0.0209824	0.990051	1	-0.201532	0.705283	1	0.16092	0.751083	0.885128	0.457138	0.356282	0.718917
P37494	-0.274382	0.135411	0.75658	-0.236269	0.0294146	0.303834	-0.744879	1.61591e-08	5.92426e-07	0.109094	0.971123	1	0.134345	0.864415	1	0.162049	0.949067	1	0.15933	0.709979	1	0.143573	0.872269	0.993662	0.257751	0.455668	0.820265
P37497	0.477289	0.906953	1	0.171771	0.516967	1	1.45523	0.285053	0.597418	-5.42867	0.00203486	0.00700629	-1.10091	0.0460419	0.512955	2.23535	0.294308	0.450903	2.47672	0.313175	0.812055	-0.51067	0.934094	1	0.207154	0.81479	1
P37502	0.509189	0.01115	0.183768	0.309735	0.0256717	0.28077	0.347547	0.0206533	0.0880593	0.377291	0.197691	0.320165	-0.0984504	0.861258	1	1.04984	0.00195225	0.00674862	0.097259	0.819769	1	1.41355	0.000348151	0.00112716	0.152815	0.735753	1
P37503	0.139527	0.587882	1	0.118392	0.236391	0.95757	0.169602	0.132992	0.351791	0.300215	0.348885	0.509623	0.0339812	0.973303	1	0.00403449	0.999466	1	0.0557163	0.744288	1	0.0349039	0.973353	1	-0.00517767	0.999427	1
P37507	-0.0517151	0.995947	1	0.402554	0.221329	0.939856	0.102472	0.693024	1	1.40776	0.0239263	0.0547453	1.111	0.215155	1	2.83411	0.00367099	0.0115685	0.517085	0.314153	0.812055	2.69031	0.000130706	0.000471883	0.310328	0.658022	1
P37508	-0.0696856	0.942936	1	0.0572008	0.890598	1	0.235258	0.308486	0.62199	0.124831	0.986621	1	-0.0765358	0.872144	1	0.713712	0.109461	0.195692	0.255235	0.660401	1	1.45204	0.00513274	0.0114683	0.277372	0.441177	0.807584
P37512	-0.1584	0.896791	1	0.00660638	0.997174	1	-0.251688	0.494797	0.846226	0.155309	0.876972	1	-0.132572	0.81015	1	0.559074	0.0762918	0.144532	-0.0330328	0.97635	1	0.410221	0.108387	0.159892	0.0676903	0.958694	1
P37515	0.107399	0.691227	1	0.441928	0.201107	0.904807	0.55435	0.0624646	0.200241	2.15204	0.00232963	0.00786516	-0.0599111	0.923378	1	0.30809	0.271946	0.421856	-0.260142	0.247859	0.713693	1.55613	0.00724645	0.0155247	0.760303	0.0720172	0.282746
P37517	-0.221122	0.572915	1	0.256848	0.661102	1	0.352187	0.102198	0.290733	1.8908	0.00476577	0.0144101	0.286001	0.404464	1	0.978809	0.0245189	0.0555946	0.281336	0.762697	1	3.18891	0.00302332	0.00709622	1.25066	0.0479417	0.212593
P37518	-0.0105388	1	1	0.134151	0.620692	1	0.0891882	0.971781	1	-0.389545	0.0879313	0.1621	-0.031016	0.999996	1	-0.599374	0.000188811	0.000883946	-0.0223621	0.999994	1	-0.542207	2.72363e-05	0.000119555	-0.106621	0.984484	1
P37519	-0.203834	0.568841	1	0.00717836	0.999986	1	0.339923	0.608095	0.956351	-0.430819	0.0843799	0.156551	-0.421885	0.0940601	0.685822	-0.0915093	0.989566	1	-0.672035	0.0001915	0.00323685	0.373739	0.303404	0.40563	0.00943047	1	1
P37522	0.166196	0.941265	1	0.249051	0.127115	0.74901	-0.035452	0.999599	1	0.245578	0.65409	0.83913	-0.0405698	0.995154	1	0.404765	0.266005	0.413626	0.0808171	0.489908	1	0.350338	0.0598644	0.0951325	0.234461	0.577122	0.937733
P37524	-0.132841	0.5178	1	-0.165125	0.0569378	0.478094	0.150161	0.453479	0.807391	-0.198137	0.766033	0.944121	0.0623913	0.988545	1	-0.606196	0.0010434	0.00390786	0.0517913	0.920467	1	-0.520417	0.000806112	0.00228574	0.367854	0.170098	0.467545
P37525	0.510213	0.465646	1	-0.0787436	0.838883	1	-0.00719592	0.942456	1	-0.891813	0.0456701	0.0933851	-0.54243	0.234229	1	0.321659	0.313932	0.474544	0.0456434	0.845484	1	0.546926	0.0951561	0.142926	0.312964	0.408465	0.772744
P37527	0.106436	0.900887	1	0.030304	0.998876	1	0.0321956	0.986847	1	0.597515	0.000651524	0.00266835	0.104098	0.965077	1	0.385356	0.171259	0.287234	0.156675	0.0731631	0.351372	0.101682	0.98883	1	-0.0970109	0.988342	1
P37528	0.0709254	0.964655	1	-0.0210564	0.999962	1	0.176695	0.352616	0.68497	0.476387	0.0736314	0.139205	0.0437994	0.99744	1	-0.200881	0.564067	0.757565	-0.0247359	0.997433	1	-0.920759	3.16096e-05	0.000135775	-0.161089	0.820283	1
P37529	0.00378339	0.999984	1	0.00558223	0.999822	1	-0.180328	0.370161	0.708187	-0.530991	0.0340268	0.0727191	-0.035189	0.991183	1	-0.718326	0.00156328	0.00558192	-0.101217	0.758732	1	-0.664356	0.00114196	0.00306763	0.0483041	0.985172	1
P37530	0.0730349	0.867391	1	0.0800248	0.900342	1	0.030138	0.982228	1	-0.630651	0.0217015	0.050983	-0.0663982	0.95149	1	-1.07959	0.00313312	0.0101311	0.0110003	0.998683	1	-1.16459	0.00020415	0.000703844	-0.265128	0.540084	0.905993
P37531	0.0429195	0.983919	1	-0.0657779	0.771384	1	0.315764	0.0831449	0.249666	-0.0221299	0.999243	1	0.0384843	0.988591	1	-0.259302	0.339698	0.50526	0.0470657	0.874428	1	10.0074	1.48481e-08	1.57112e-07	9.97558	1.66788e-08	1.20597e-06
P37535	0.0867146	0.944769	1	-0.0163728	0.999997	1	0.302366	4.93859e-05	0.000654063	0.460753	0.113673	0.201973	-0.200705	0.593006	1	0.145878	0.908924	1	0.0356389	0.999605	1	0.536753	4.20743e-05	0.000174057	0.460144	0.0319408	0.163343
P37536	0.212594	0.817419	1	0.422484	0.28954	1	0.0851843	0.788088	1	-1.04148	0.0417044	0.0867065	-0.508679	0.303899	1	-0.585235	0.301433	0.459654	-0.479204	0.24543	0.709839	0.261183	0.475428	0.604563	0.38532	0.327626	0.686529
P37537	-0.0202124	0.999769	1	-0.0878771	0.383939	1	0.173631	0.13091	0.347713	-0.570348	0.00168188	0.00597264	-0.00734037	1	1	-0.446402	0.00734768	0.0206768	0.0333188	0.970036	1	-0.551442	0.000105535	0.000390208	-0.191278	0.659083	1
P37538	0.21053	0.445378	1	0.254485	0.107681	0.699137	0.204862	0.0689486	0.217017	0.556046	0.0415614	0.0866168	-0.159127	0.708191	1	0.719671	0.0104809	0.0278671	-0.138512	0.603959	1	1.09511	0.000621467	0.00184878	-0.123612	0.817831	1
P37539	0.0348642	0.974061	1	0.0751865	0.93157	1	0.938238	0.000379684	0.00364996	-0.100209	0.928398	1	-0.334795	0.316773	1	0.738739	0.151116	0.257937	0.119733	0.844151	1	0.945846	0.00941542	0.0195754	0.0636044	0.976551	1
P37540	0.0753421	0.867631	1	-0.221766	0.219144	0.939756	-0.0976802	0.954654	1	-0.238464	0.365208	0.527545	0.0147513	0.999898	1	-0.25816	0.309763	0.469168	0.231221	0.197978	0.627233	-0.468077	0.0144331	0.0280368	0.133953	0.863945	1
P37541	-0.00635819	0.999998	1	-0.0363178	0.994904	1	0.0554115	0.999697	1	-0.00735733	1	1	-0.0414743	0.997986	1	-0.0288231	0.999379	1	0.0564093	0.976164	1	0.418712	0.0103648	0.021177	0.434398	0.095836	0.335845
P37542	-0.736502	0.000442782	0.0172024	0.038446	0.877162	1	-0.111781	0.824455	1	0.661995	0.0282372	0.0622894	0.663461	0.0603515	0.577272	-0.142157	0.94328	1	-0.580376	0.457382	0.994893	0.484723	0.277994	0.375127	0.215648	0.622931	0.969273
P37543	0.216165	0.478276	1	-0.482788	0.232258	0.949876	-0.317092	0.0146016	0.0675098	-0.668248	0.0257793	0.0581381	-0.0143717	0.999339	1	-0.36259	0.352549	0.520282	0.0149928	0.983402	1	-0.319157	0.0181027	0.0342701	0.473105	0.199735	0.513746
P37544	-0.0855003	0.899295	1	0.00546143	0.997284	1	-0.108944	0.95868	1	0.0115288	0.999995	1	0.0357751	0.994903	1	0.536638	0.0258467	0.0581998	0.118689	0.747065	1	0.878359	0.000439041	0.00137194	0.387301	0.221275	0.543769
P37545	0.0475721	0.895764	1	0.159705	0.22218	0.939856	0.0144172	0.949871	1	0.6939	0.0271387	0.0604295	0.0486983	0.947227	1	0.0865971	0.84569	1	0.135125	0.557435	1	-0.0702707	0.935617	1	-0.119223	0.799323	1
P37547	-0.148272	0.92806	1	-0.247368	0.382008	1	-0.32031	0.698893	1	-0.751888	0.0178127	0.0431717	0.117647	0.798375	1	-0.448577	0.0619649	0.120279	0.190162	0.461553	0.999016	-0.0724081	0.984074	1	0.215754	0.825106	1
P37550	0.136461	0.747225	1	0.0655945	0.982516	1	-0.282137	0.135617	0.356578	-0.585641	0.0519144	0.103941	0.0498832	0.98481	1	-0.250257	0.573639	0.767703	0.0901885	0.81297	1	-0.0923441	0.947558	1	0.244349	0.506676	0.874588
P37551	0.0523823	0.98573	1	-0.0449378	0.971236	1	-0.333229	0.00421971	0.0250774	-0.173316	0.788227	0.963265	0.0463153	0.996726	1	0.230367	0.491134	0.680011	0.184243	0.409238	0.925221	0.286331	0.157633	0.223485	-0.0520716	0.996709	1
P37552	0.099914	0.849447	1	0.146891	0.564204	1	-0.0571631	0.815845	1	0.480408	0.244078	0.380139	0.326107	0.301695	1	0.382434	0.397884	0.571889	0.321627	0.211961	0.6514	0.691401	0.0361341	0.0611555	0.124182	0.827194	1
P37554	-0.49887	0.287807	1	0.589904	0.996387	1	0.809541	0.0108677	0.0536786	-1.70729	0.00541932	0.0160849	1.48507	0.0844093	0.66987	-2.04699	0.00634287	0.0183858	-0.673015	0.775637	1	0.822212	0.0317209	0.0547181	1.77637	0.0237398	0.136111
P37556	-0.0715887	0.995885	1	-0.105348	0.836272	1	-0.163074	0.159521	0.399377	-0.387308	0.221287	0.351012	-0.124654	0.931571	1	0.13484	0.97774	1	-0.00927378	0.999999	1	0.061347	0.999133	1	-0.309505	0.234703	0.56359
P37557	0.221939	0.401981	1	0.132152	0.762405	1	-0.402051	0.0460222	0.16145	-0.155227	0.808877	0.98113	-0.134464	0.785817	1	0.466593	0.0700165	0.133789	-0.162027	0.581052	1	0.0495006	0.997543	1	-0.439006	0.183691	0.488646
P37560	0.403725	0.274396	0.997559	-0.0496903	0.944535	1	2.35938	0.596583	0.94459	0.549503	0.0902464	0.165733	0.807798	0.0373857	0.474707	-0.00928577	0.999999	1	-2.04775	0.21989	0.663814	-0.0916762	0.965912	1	-1.38037	0.0463277	0.20942
P37563	-0.289187	0.214629	0.905973	-0.273605	0.153104	0.808231	-0.00902853	0.996781	1	-0.810827	0.0225456	0.0523517	-0.304477	0.350863	1	-0.876013	0.00480376	0.0146077	-0.330303	0.0337357	0.201131	-0.939258	0.00442575	0.0100526	-0.28006	0.414865	0.779145
P37564	-0.401278	0.0528115	0.447627	-0.0621774	0.86248	1	1.79476	0.00515245	0.0294765	-0.918387	0.00262534	0.00869436	-0.0276514	0.995502	1	-5.08631	1.16349e-06	9.76953e-06	-0.715931	0.0327815	0.197982	-5.57726	3.28787e-05	0.000140994	0.180749	0.667005	1
P37565	-0.266479	0.136156	0.757297	-0.155063	0.908868	1	-0.178819	0.562627	0.918192	-0.604592	0.0173686	0.0423717	0.0564033	0.994696	1	-0.359719	0.305928	0.465418	0.100922	0.792141	1	-0.280052	0.0743468	0.114851	-0.0123138	0.999999	1
P37566	0.024552	0.999904	1	-0.270361	0.207938	0.924314	0.905185	1.51873e-07	4.27773e-06	0.0840891	0.997393	1	0.0909985	0.971774	1	-0.000904372	1	1	-0.0146171	0.999939	1	1.33668	8.53675e-07	6.00572e-06	1.10986	0.000348415	0.0055983
P37567	-0.333299	0.351555	1	0.212908	0.998154	1	0.669208	0.0661171	0.209626	-1.33038	0.000952991	0.00365336	0.360894	0.328698	1	-0.541337	0.112681	0.200446	0.531432	0.874465	1	0.959079	0.0460336	0.0754568	0.206505	0.975372	1
P37568	0.152867	0.857548	1	0.391247	0.109009	0.699137	-0.070747	0.896513	1	-1.3102	0.0205725	0.0486821	0.836338	0.0724843	0.633143	2.20216	0.0221855	0.0514237	0.0037994	0.999631	1	1.65332	0.0111196	0.0224946	0.544425	0.280696	0.625022
P37569	-0.35649	0.138582	0.764254	0.138428	0.887764	1	-0.368232	0.00389958	0.0236061	-1.34919	0.000366828	0.00162944	-0.287245	0.407738	1	-0.897901	0.0967597	0.17737	-0.418265	0.0266563	0.173186	0.0647717	0.950695	1	0.131283	0.80684	1
P37570	-0.285914	0.264876	0.981951	0.0493704	0.988398	1	-0.201285	0.0447847	0.158605	-0.785064	0.00246607	0.00826932	-0.330474	0.238248	1	-0.0680594	0.99675	1	0.0925894	0.980039	1	0.592357	0.000566513	0.00170873	0.249328	0.474765	0.838393
P37571	-0.410342	5.7256e-09	8.76691e-07	-0.175991	0.146918	0.801106	-0.11492	0.780883	1	-0.771116	2.25385e-12	6.51864e-11	-0.161784	0.914224	1	-0.46637	2.62384e-05	0.000155933	-0.294633	1.90651e-07	7.75413e-06	-0.188477	0.966086	1	-0.121585	0.999047	1
P37572	-0.725745	0.00124435	0.0399882	-0.428614	0.000651368	0.0201144	-0.233404	0.290199	0.601496	-1.01043	2.42503e-05	0.000152472	-0.172204	0.683892	1	-1.07283	1.58964e-05	9.97936e-05	-0.357736	0.00293825	0.0312174	-0.69886	0.000118829	0.000435039	0.0749049	0.986121	1
P37573	-0.411818	0.00770296	0.147406	-0.134409	0.00313975	0.0628675	-0.276755	0.00079713	0.00653997	-1.14244	1.27834e-08	1.84032e-07	-0.118065	0.936299	1	-0.951213	3.96853e-09	5.83621e-08	-0.394667	2.46855e-07	9.59049e-06	-0.999636	1.91164e-09	2.46337e-08	-0.279684	0.364074	0.727868
P37574	-0.0817575	0.742894	1	-0.0807583	0.765408	1	-0.0450343	0.907507	1	-0.0786643	0.902849	1	-0.128482	0.707081	1	0.0483857	0.942393	1	-0.154538	0.693749	1	0.435835	0.0630178	0.0991749	-0.00897024	0.995915	1
P37575	0.581617	0.0123911	0.196672	0.431201	0.862018	1	-1.80711	4.1961e-06	7.97258e-05	4.0832	0.0104838	0.0282746	-0.277207	0.392758	1	0.650495	0.15286	0.260459	-1.07159	0.148551	0.545384	11.3785	1.54035e-06	1.02284e-05	10.4105	3.4208e-06	0.000148406
P37580	0.0299581	1	1	-0.0563875	0.997238	1	-0.337414	0.155273	0.393934	0.762038	2.83813e-05	0.000174237	0.36205	0.0950933	0.687577	0.260458	0.352058	0.520282	0.392375	0.00245347	0.0272922	0.483352	0.000343138	0.0011137	0.341237	0.160526	0.45574
P37582	-0.126865	0.791812	1	-0.17128	0.177657	0.865461	0.0547459	0.82473	1	-0.589423	0.0236407	0.0543131	0.213933	0.517457	1	0.16872	0.832177	1	0.393384	0.0148658	0.112616	1.08593	0.000186608	0.000650643	0.472104	0.131487	0.402947
P37584	0.284772	0.235922	0.946513	0.440305	0.543103	1	1.04205	0.028772	0.111615	0.291799	0.575671	0.759489	-0.138644	0.707951	1	3.16784	0.00358699	0.011345	0.181377	0.921746	1	4.24195	0.00075487	0.0021664	1.42826	0.0278051	0.151207
P37585	-0.0825294	0.893196	1	-0.0940033	0.621894	1	-0.074235	0.976072	1	-1.13196	2.56976e-07	2.70814e-06	0.0963455	0.964378	1	-0.998041	6.96033e-08	7.98138e-07	0.162846	0.0311986	0.192898	-0.917092	4.36816e-07	3.29276e-06	0.0656754	0.996747	1
P37599	0.427901	0.000109332	0.00536963	0.31222	4.10112e-06	0.000280927	-0.468954	0.00193851	0.0137109	0.532524	0.0218036	0.0511305	-0.181546	0.690569	1	0.00156569	1	1	-0.141912	0.389001	0.902469	-1.06366	4.57265e-09	5.38579e-08	-1.02959	8.37046e-05	0.00186225
P37808	-0.0861988	0.973839	1	-0.0948263	0.841206	1	0.286428	1.47255e-05	0.000230906	-0.289975	0.941186	1	0.11935	0.988299	1	-0.394373	0.0106425	0.0282103	0.20826	0.18068	0.600042	0.414169	4.14851e-05	0.000172669	0.620237	9.0911e-05	0.00198858
P37809	-0.149327	0.765179	1	-0.150002	0.444422	1	0.264239	0.000274664	0.00283711	-0.302552	0.149203	0.252849	0.152578	0.902119	1	-0.336163	0.0177005	0.0428201	0.29138	0.00127309	0.0154853	0.269293	0.0974444	0.145942	0.647609	8.34421e-05	0.00186225
P37810	-0.0364863	0.999722	1	-0.057453	0.996292	1	0.378169	0.00361557	0.0223746	-0.357918	0.254101	0.39184	0.0678109	0.998663	1	-0.262729	0.380439	0.552613	0.232867	0.032717	0.197982	0.493351	0.00745304	0.0159018	0.650089	0.00516256	0.0444972
P37811	-0.226091	0.443389	1	-0.306617	0.165579	0.839598	0.186853	0.309436	0.622776	0.0134311	0.999996	1	0.267476	0.353308	1	0.138116	0.846375	1	0.0426244	0.897673	1	0.640346	0.000362695	0.00116617	0.660621	0.0160313	0.103391
P37812	-0.237671	0.172201	0.822498	-0.139483	0.123715	0.740134	0.331422	0.0654295	0.207919	-0.108345	0.926454	1	0.14046	0.781042	1	-0.1438	0.801864	0.980391	0.190019	0.16275	0.567246	0.518478	0.0836514	0.12756	0.74096	0.0186127	0.115354
P37813	-0.0612783	0.875925	1	0.420985	0.365521	1	0.134942	0.222347	0.509032	-0.234922	0.458013	0.635505	0.141234	0.700348	1	-0.360989	0.406436	0.581594	-0.151768	0.572963	1	0.564669	0.108407	0.159892	0.224898	0.547845	0.912958
P37814	-0.128144	0.941732	1	-0.0758105	0.985645	1	0.15596	0.387458	0.729251	0.263672	0.850369	1	0.112669	0.948383	1	-0.0171661	1	1	0.204211	0.323164	0.825343	0.710671	0.00015062	0.000534148	0.559296	0.0130707	0.0883718
P37869	-0.126834	0.974768	1	-0.0367203	1	1	-0.281229	0.000137573	0.00156377	-0.667346	1.35724e-06	1.2099e-05	-0.0672237	0.999877	1	-0.184316	0.944392	1	-0.0735852	0.996381	1	-0.194501	0.532528	0.666748	-0.230748	0.566453	0.927927
P37870	-0.112941	0.999742	1	-0.0854642	0.999999	1	-0.065523	0.999986	1	-0.763502	1.50184e-18	1.08592e-16	-0.0495377	1	1	-0.20683	0.999891	1	0.0637472	1	1	-0.215965	0.976137	1	0.0470433	1	1
P37871	-0.136009	0.990921	1	-0.0883724	0.996954	1	-0.075103	0.999997	1	-0.759356	3.05593e-20	2.4858e-18	-0.0384588	1	1	-0.0838602	1	1	0.0705462	0.999974	1	-0.006295	1	1	0.0617524	1	1
P37872	-0.0159321	0.999184	1	-0.0303606	0.997622	1	0.217748	0.0196656	0.0848913	-0.556979	0.0760069	0.143471	-0.0473823	0.987168	1	-0.238698	0.485724	0.674315	-0.0228091	0.999215	1	0.647917	0.0066563	0.0144266	0.492868	0.100062	0.341839
P37875	-1.63474	0.594128	1	1.13319	0.778835	1	0.404973	0.218438	0.503324	2.61039	0.930533	1	-0.0355789	0.950066	1	2.76474	0.716042	0.906545	2.56552	0.274473	0.760056	11.8373	3.94443e-05	0.00016507	10.7748	3.7347e-05	0.00106758
P37876	-0.244082	0.0597305	0.482587	-0.141256	0.971474	1	-0.335999	0.113266	0.311991	-0.790297	0.000524115	0.00222194	-0.0724556	0.990269	1	-0.944163	3.35581e-05	0.000193685	-0.0902348	0.829707	1	-1.00884	4.1898e-06	2.38645e-05	-0.21062	0.650123	0.992365
P37877	-0.0145667	1	1	0.00529185	1	1	-0.576046	2.40143e-10	1.2021e-08	-1.09612	1.52697e-12	4.46595e-11	-0.257166	0.309098	1	-0.744656	2.90952e-07	2.84717e-06	-0.193921	0.0267463	0.173186	-1.04309	1.59505e-13	4.8278e-12	-0.609446	0.000633806	0.00911908
P37878	0.515943	0.842785	1	0.512881	0.97281	1	1.3085	0.00187172	0.0133117	-3.38233	0.0220664	0.0516072	-3.31086	0.00379289	0.124885	1.23552	0.662585	0.855935	0.244652	0.591217	1	5.36514	0.00277286	0.00660361	2.03573	0.00473531	0.0416419
P37887	-0.0107921	1	1	-0.0795889	0.835856	1	-0.0181351	0.999966	1	0.819675	5.14153e-06	3.9363e-05	0.338063	0.113044	0.766285	0.945618	1.36218e-09	2.16204e-08	0.359871	2.3669e-05	0.000550093	0.831548	2.03655e-09	2.6114e-08	0.0567082	0.99994	1
P37940	0.0424705	0.999619	1	-0.0728722	0.852894	1	-0.159979	0.489011	0.840049	1.65525	8.60621e-10	1.53438e-08	0.478947	0.0391172	0.484867	1.26023	6.29396e-09	8.80816e-08	0.283621	0.340872	0.842555	0.753441	6.05215e-06	3.31512e-05	-0.053456	0.999291	1
P37941	-0.0153778	1	1	-0.0350679	1	1	-0.143053	0.811126	1	1.78524	4.32308e-15	2.046e-13	0.51922	0.0062767	0.16634	1.39121	5.32741e-15	2.16676e-13	0.341325	0.000109197	0.0020449	0.898355	5.97882e-10	8.89306e-09	-0.11104	0.994281	1
P37942	0.014262	1	1	-0.00605188	1	1	-0.162014	0.990338	1	1.69235	8.90362e-16	4.72982e-14	0.499437	0.00545892	0.155221	1.1918	6.46827e-15	2.59029e-13	0.221889	0.0418837	0.238563	0.685574	1.67998e-08	1.74222e-07	-0.150337	0.947364	1
P37944	0.158597	0.470939	1	0.0363811	0.818626	1	0.0336766	0.94366	1	0.125583	0.895318	1	-0.0823442	0.934723	1	-0.485032	0.0470836	0.0959739	-0.113187	0.557921	1	-0.371335	0.0940505	0.141429	0.0231292	0.999187	1
P37945	0.146738	0.764572	1	0.0725692	0.996039	1	-0.00671707	1	1	-0.620353	2.55908e-07	2.70784e-06	-0.121499	0.986359	1	-0.225514	0.743913	0.930069	0.0464687	0.948785	1	0.0439554	1	1	0.00369027	1	1
P37946	0.517586	0.00417486	0.0987924	-0.0698974	0.986331	1	0.657305	4.24107e-08	1.41532e-06	0.604633	0.0102831	0.0278243	-0.19048	0.665461	1	-0.817433	0.000102676	0.00051397	-0.162061	0.458367	0.995104	-1.10738	7.1387e-08	6.29899e-07	1.02045	0.000705712	0.00990535
P37947	0.180777	0.688344	1	-0.0545767	0.943732	1	-0.128778	0.787964	1	-0.103414	0.945806	1	-0.407796	0.275065	1	0.168769	0.844709	1	0.316565	0.36152	0.869582	0.688228	0.164368	0.231646	0.360896	0.396361	0.76481
P37948	0.0873305	0.916204	1	0.550626	0.449069	1	-0.317475	0.756355	1	1.96423	0.0489152	0.0992411	0.268033	0.377556	1	-0.293026	0.930542	1	0.492653	0.278143	0.766955	0.000245736	1	1	0.434029	0.173128	0.471778
P37949	-0.0996443	0.998604	1	-0.172215	0.742096	1	0.0637494	0.990449	1	-1.0965	1.98157e-10	4.09367e-09	-0.0668828	0.999803	1	-0.858406	6.55418e-10	1.10783e-08	-0.0483753	0.999894	1	-0.7991	1.81204e-11	3.71398e-10	-0.0127714	1	1
P37954	-0.171861	0.331286	1	-0.0558466	0.999975	1	-0.235347	0.0052062	0.0296537	-0.0592831	1	1	-0.0820909	0.999076	1	-0.0330165	1	1	-0.128951	0.815852	1	0.545705	4.72002e-08	4.36059e-07	0.395191	0.0356504	0.173048
P37958	-0.184816	0.704373	1	0.286601	0.0984848	0.665006	0.742576	4.18483e-07	1.05758e-05	-0.0234802	0.999976	1	-0.00556507	0.999998	1	-0.216593	0.758883	0.942899	0.03364	0.99998	1	2.1358	3.26225e-06	1.89546e-05	0.372358	0.191102	0.499437
P37959	1.49925	0.97909	1	0.336224	0.526138	1	0.205403	0.641911	0.981539	-0.00100521	0.719928	0.898788	-1.16037	0.947539	1	1.15502	0.980516	1	0.549673	0.40906	0.925221	1.54294	0.998842	1	0.749716	0.116149	0.370394
P37960	-0.0441404	0.994705	1	-0.189763	0.16031	0.823052	-0.591387	0.0176117	0.0780977	-0.491614	0.24034	0.375964	0.994132	0.0225963	0.372266	1.21167	0.0357413	0.0763604	-0.191154	0.263191	0.740572	0.0729254	0.9789	1	-0.463128	0.1568	0.450798
P37963	0.161464	0.575843	1	-0.0617423	0.970381	1	0.461101	5.33245e-05	0.000682885	-0.258349	0.725921	0.904101	0.00231652	1	1	-0.144294	0.765718	0.947545	0.0833151	0.949677	1	9.56414	1.92361e-10	3.12947e-09	11.0287	1.17251e-19	7.63008e-17
P37965	-0.0905094	0.983618	1	-0.234807	0.871349	1	0.29211	0.725697	1	-0.114801	0.98854	1	-1.57452	0.00239417	0.0916476	-3.16283	2.22382e-06	1.76482e-05	-0.732404	0.109953	0.449171	-1.97502	2.32505e-05	0.000105071	-0.0550765	0.995169	1
P37966	-2.41182	0.240309	0.948292	0.606443	0.227203	0.94699	0.261551	0.447389	0.799812	2.66637	0.0973769	0.176267	2.895	0.00634453	0.16634	9.14129	9.33667e-06	6.37884e-05	1.60773	0.00521017	0.0492998	8.87052	0.000901336	0.0025066	0.998021	0.0443567	0.203702
P37967	-0.365449	0.0572006	0.471181	-0.242474	0.241928	0.962954	-0.465816	0.0432202	0.154748	-0.0376454	0.999965	1	-0.341622	0.164019	0.871308	0.753723	0.000623414	0.00250282	-0.280263	0.133081	0.512442	0.821982	7.58559e-05	0.0002908	-0.248228	0.513354	0.882603
P38021	-0.0289008	1	1	0.0830787	0.995252	1	-0.132608	0.999918	1	7.08965	1.80684e-21	1.88128e-19	0.0450526	0.999998	1	-0.012479	1	1	-0.0241565	1	1	-0.746648	4.91443e-07	3.63417e-06	-0.367186	0.173619	0.472025
P38022	0.0444905	0.997426	1	-0.271272	0.137643	0.776306	-0.349828	0.0252139	0.101936	0.157977	0.943853	1	-0.0882997	0.955943	1	0.292979	0.156518	0.265245	0.149214	0.477317	1	0.197796	0.523041	0.656634	0.083918	0.977882	1
P38049	-0.0568238	0.988752	1	-0.0114245	0.99951	1	-0.0139208	0.99829	1	-0.129215	0.902899	1	-0.187499	0.618364	1	0.213424	0.653034	0.847381	-0.115278	0.836425	1	0.0940999	0.964405	1	-0.240639	0.499337	0.866516
P38050	-0.12386	0.828674	1	-0.402031	0.0523519	0.458829	-0.115432	0.999443	1	-1.03969	0.00033372	0.00150329	0.10866	0.884071	1	-0.366073	0.447909	0.63022	-0.0956813	0.712718	1	-0.865702	0.0333781	0.0571929	-0.524223	0.0871298	0.316079
P38423	0.0963386	0.90163	1	-0.298722	0.309651	1	0.505571	0.0202805	0.0869194	-0.904097	0.0116608	0.0308779	-0.0458494	0.973389	1	-1.24534	0.000802927	0.00314289	-0.150265	0.677173	1	-1.44035	0.000407822	0.00128518	-0.120697	0.85982	1
P38424	0.069915	0.903568	1	0.0541488	0.806513	1	-0.0581963	0.818041	1	-0.404144	0.0333925	0.0715397	-0.17958	0.647018	1	-0.0216788	0.999708	1	-0.132481	0.303412	0.799525	-0.0785945	0.966685	1	-0.139703	0.84798	1
P38491	-0.022367	0.990792	1	-0.595196	0.0814947	0.590894	-0.369125	0.199818	0.470703	-0.370523	0.185795	0.304166	0.0407872	0.96194	1	-0.88447	0.00842188	0.0232719	-0.168444	0.482563	1	-0.989038	0.0019268	0.00480407	0.0476534	0.960264	1
P38493	-0.0191273	1	1	0.19359	0.386438	1	-0.0940632	0.968251	1	-0.481621	0.0118212	0.0311443	-0.00204915	1	1	-0.627882	2.53616e-05	0.000151067	-0.168304	0.983559	1	-0.610309	0.000120545	0.000440082	-0.27434	0.465095	0.82864
P38494	0.058536	0.999984	1	0.00815839	1	1	0.0945131	0.943095	1	0.107301	0.999955	1	-0.200798	0.634687	1	0.101916	0.999986	1	-0.159995	0.871782	1	-0.0345083	1	1	-0.135445	0.987895	1
P39062	0.572424	7.67878e-08	8.32827e-06	0.487755	1.0764e-08	2.54716e-06	0.201799	0.0014554	0.0109492	3.31259	4.79901e-23	7.34813e-21	-0.227667	0.456136	1	1.70849	2.54135e-21	2.75631e-19	0.301315	0.00041	0.00624111	2.11861	5.37857e-22	6.08713e-20	0.114094	0.995757	1
P39063	0.348058	0.230353	0.935486	0.073031	0.861209	1	-0.511218	0.618364	0.961271	-0.755977	0.0428151	0.0884506	-0.0957134	0.830694	1	-0.890768	0.0424866	0.0881759	-0.230791	0.445266	0.978082	0.439516	0.700548	0.838018	2.09061	0.290012	0.638887
P39065	0.272474	0.192823	0.865201	0.220581	0.0803499	0.585857	0.138427	0.33436	0.658218	1.69306	0.000132901	0.000674435	-0.0330123	0.992655	1	0.242387	0.368349	0.539568	0.06922	0.749826	1	0.18614	0.435516	0.559274	0.0531678	0.979702	1
P39066	0.33597	0.0227785	0.277068	0.356426	0.000730618	0.0212555	0.590998	6.09896e-08	1.91272e-06	5.01092	2.78655e-08	3.64491e-07	0.24998	0.404482	1	0.67858	0.00379637	0.0118776	0.132361	0.579348	1	0.935295	2.78896e-06	1.6518e-05	0.488809	0.0725812	0.283677
P39067	0.342442	0.225358	0.924012	0.237783	0.0699287	0.543356	0.544708	0.00183388	0.0131504	1.76655	0.000644193	0.00265322	-0.0575136	0.928742	1	0.50172	0.0538314	0.106639	0.16565	0.710331	1	1.17431	0.00121393	0.00322764	0.442543	0.213185	0.533578
P39070	-0.12094	0.874344	1	-0.0849057	0.943294	1	-0.28518	0.744158	1	-0.255096	0.612227	0.797691	0.191015	0.584461	1	0.161631	0.819174	0.994548	-0.468129	0.121985	0.481103	0.214821	0.739073	0.872871	-0.255044	0.541818	0.906978
P39071	-0.12436	0.815473	1	-0.205483	0.342665	1	-0.680829	1.24491e-05	0.00020003	2.39606	1.34573e-08	1.91418e-07	0.360147	0.169371	0.887069	0.797711	8.072e-05	0.000416068	0.455205	0.00443368	0.0431141	0.39932	0.0644917	0.101189	0.122315	0.919259	1
P39072	0.0999982	0.870755	1	0.194458	0.706895	1	-0.144574	0.87487	1	-0.387505	0.1567	0.262775	0.114652	0.910161	1	1.03851	0.185819	0.307719	2.24047	0.116922	0.468538	10.5797	2.16123e-06	1.36215e-05	11.0924	1.24365e-11	1.61861e-09
P39075	-0.0560269	0.999954	1	0.0224676	0.999539	1	-0.0966659	0.743853	1	0.578555	0.281483	0.425989	0.0374423	0.998198	1	0.678089	0.0214836	0.0500195	0.15499	0.593091	1	0.810667	4.12383e-05	0.000172025	0.310294	0.292656	0.643121
P39115	-0.363629	0.589607	1	0.268592	0.949298	1	-0.200303	0.767899	1	-2.46181	4.36705e-13	1.43892e-11	0.552453	0.00651731	0.167728	-2.081	6.25872e-13	1.73313e-11	0.191472	0.98529	1	-1.42452	1.06407e-10	1.87147e-09	0.404231	0.0506927	0.220658
P39116	1.8202	0.249351	0.958732	0.331759	0.995758	1	-1.21505	0.839849	1	-3.78624	0.291891	0.43944	-2.02899	0.691035	1	-1.46869	0.934433	1	-0.223425	0.966315	1	2.31884	0.0796086	0.12211	2.19212	0.0264642	0.147478
P39119	-0.443334	0.0209958	0.262751	-0.572378	0.00112781	0.029956	-0.467296	0.0269453	0.106594	-0.716844	0.00964684	0.0263709	0.337734	0.263296	1	2.24511	6.44714e-06	4.61041e-05	0.584012	0.00198516	0.0224865	4.42742	9.11041e-07	6.35775e-06	-0.257869	0.455253	0.820208
P39120	0.307154	0.0297341	0.31954	0.189786	0.262515	1	0.0900449	0.961858	1	2.13882	3.88377e-14	1.5796e-12	-0.0448137	0.999944	1	1.13388	1.98045e-10	3.57994e-09	0.0691946	0.973009	1	0.573335	7.51597e-06	3.96034e-05	-0.0601333	0.999801	1
P39121	-0.178046	0.62449	1	-0.106324	0.153793	0.808231	-0.387494	0.0100353	0.0503312	-0.44025	0.0554651	0.109676	0.262741	0.354003	1	-0.424187	0.0201205	0.0474829	0.216755	0.0537593	0.283997	-0.595521	0.000125285	0.000455857	-0.170658	0.769198	1
P39124	-1.12388	0.976913	1	1.9871	0.475653	1	0.056377	0.892419	1	2.40257	0.850097	1	-0.659583	0.996563	1	3.99164	0.0863257	0.160734	0.15864	0.985718	1	9.33236	0.00403497	0.00924563	8.21971	0.000613588	0.00892273
P39126	0.243364	0.0484157	0.431597	0.102882	0.484173	1	-0.140713	0.2845	0.597221	1.1393	1.57712e-13	5.78204e-12	-0.0501882	0.999997	1	0.176286	0.788142	0.968161	0.0591124	0.959477	1	-0.130048	0.944982	1	-0.19934	0.748203	1
P39127	-0.124085	0.558596	1	-0.0881377	0.876823	1	-0.526499	0.00441553	0.025945	-0.49096	0.0904596	0.165893	-0.223608	0.493326	1	-0.244772	0.44278	0.623858	-0.348666	0.174661	0.590445	0.173492	0.639524	0.7768	-0.0234046	0.989158	1
P39131	0.000778286	1	1	0.0455221	0.99835	1	-0.330143	0.747658	1	-0.222006	0.616948	0.800956	0.0228274	0.999999	1	-0.325434	0.384778	0.557671	-0.00837829	0.999999	1	-0.516333	6.64191e-05	0.000258429	-0.372962	0.0962507	0.335845
P39132	-0.140318	0.511139	1	0.0537914	0.893409	1	0.00790423	0.999979	1	0.214748	0.705807	0.885333	0.134583	0.84629	1	0.917233	0.000179152	0.000843276	0.36168	0.00269366	0.0291898	1.54564	1.36453e-05	6.68904e-05	0.520828	0.0843022	0.310476
P39133	0.173556	0.399125	1	0.0504906	0.944463	1	-0.0279145	0.936066	1	0.148111	0.802691	0.975445	0.29053	0.371367	1	1.97318	0.000443253	0.00187	0.763106	0.00141738	0.017002	2.33895	0.000372758	0.00119641	0.713958	0.0879579	0.316748
P39134	0.0707447	0.995292	1	-0.0768269	0.999852	1	0.387735	0.00056507	0.00502006	-0.216705	0.639689	0.824312	0.102884	0.975779	1	-0.488904	0.771942	0.952306	-0.221416	0.978305	1	9.23358	6.39083e-12	1.47215e-10	7.976	2.80895e-20	2.43724e-17
P39137	-0.206633	0.662	1	-0.854925	0.664833	1	-0.648942	0.540595	0.894008	3.63392	0.000104007	0.000544727	0.0714974	0.971416	1	-0.582972	0.592706	0.787954	0.129669	0.992807	1	-0.931359	0.0354701	0.0600707	-0.131383	0.819691	1
P39138	0.0608628	0.999784	1	0.138267	0.620585	1	-0.17354	0.166988	0.412069	5.89741	4.24936e-20	3.35184e-18	0.019431	1	1	-0.246554	0.909346	1	-0.096972	0.954496	1	-0.748999	2.17737e-06	1.36571e-05	-0.348285	0.135096	0.411293
P39142	-0.137762	0.880022	1	-0.0930185	0.7969	1	-0.281024	0.0409561	0.148687	0.244109	0.590504	0.774348	0.0299265	1	1	0.420691	0.364266	0.534791	0.0923347	0.975961	1	0.283178	0.0634502	0.0997348	-0.222396	0.670282	1
P39143	0.198535	0.608729	1	0.0464354	0.925225	1	-0.0606525	0.973871	1	0.667206	0.0145867	0.0371155	0.0622549	0.989156	1	0.119134	0.968479	1	0.193434	0.546055	1	0.263021	0.363703	0.475977	0.19362	0.666474	1
P39148	0.193425	0.121327	0.717759	0.128764	0.804334	1	-0.146585	0.522472	0.875298	0.747653	7.45397e-06	5.51213e-05	-0.0297851	1	1	0.0537746	1	1	0.0530328	0.999595	1	-0.238472	0.360097	0.471969	-0.290893	0.366393	0.730821
P39149	-0.131434	0.838142	1	-0.0236005	0.996028	1	0.0370755	0.985789	1	-1.09422	0.000178534	0.000875187	0.127099	0.855437	1	-1.03337	5.08961e-05	0.000278911	0.152467	0.386322	0.901072	-1.04949	1.29738e-06	8.79449e-06	-0.0872896	0.974675	1
P39153	-0.328524	0.0136476	0.203216	-0.273239	0.00145884	0.0358241	-0.221352	0.034605	0.130357	-0.811455	4.86122e-06	3.756e-05	0.106029	0.956755	1	-0.861245	7.14881e-07	6.22353e-06	-0.0174887	0.999355	1	-0.794657	7.17929e-08	6.31341e-07	0.0599274	0.999042	1
P39155	-0.0966104	0.790774	1	-0.142937	0.647342	1	-0.32561	0.00622749	0.0339836	-0.281038	0.238852	0.374087	0.0182204	0.999453	1	0.523604	0.00930242	0.0253226	0.183053	0.173375	0.587625	0.754098	0.00018701	0.000650786	0.156626	0.762273	1
P39156	0.230635	0.242896	0.948292	0.218043	0.150736	0.808231	0.0765612	0.665919	1	0.200546	0.585993	0.769596	-0.205432	0.548502	1	0.177909	0.683962	0.874867	-0.201041	0.0707992	0.3421	0.412372	0.0183454	0.0346539	-0.0908967	0.918435	1
P39157	0.219278	0.529943	1	0.251533	0.0150067	0.197286	0.170324	0.25511	0.558027	0.498587	0.110092	0.196308	-0.253641	0.411112	1	0.543635	0.0085995	0.0236544	-0.224046	0.0557465	0.290798	1.16303	3.94275e-05	0.00016507	0.149845	0.804292	1
P39158	0.631132	0.234846	0.944828	-0.586964	0.315326	1	1.76557	0.00531704	0.0301531	-0.16911	0.87871	1	0.311128	0.386834	1	-1.0064	0.0197766	0.0468412	-0.0913423	0.899088	1	3.85431	0.00878594	0.0183989	1.71731	0.0311635	0.160023
P39209	0.021083	0.999993	1	-0.080052	0.938932	1	-1.12054	2.84155e-05	0.000415537	1.51278	2.09808e-08	2.80067e-07	0.427418	0.072476	0.633143	1.39683	2.73834e-08	3.4373e-07	0.377286	0.00266734	0.0290506	0.618885	0.00168312	0.00426184	-0.676128	0.00866893	0.0652325
P39211	-0.0144882	0.995036	1	-0.259358	0.859358	1	-0.352837	0.295289	0.606776	1.05021	0.0390292	0.0819299	0.315053	0.335857	1	1.04481	0.035257	0.0754721	0.306533	0.983981	1	1.05447	0.0114937	0.0231385	0.566954	0.16085	0.45574
P39214	0.294786	0.0273344	0.305482	0.125276	0.429689	1	-0.588755	0.0012718	0.00982339	0.723626	1.7696e-07	1.95181e-06	0.0245318	1	1	0.143733	0.948116	1	-0.015894	1	1	0.159108	0.990807	1	-0.129351	0.995807	1
P39215	0.508512	3.54993e-08	4.62024e-06	0.345962	8.2775e-07	6.8165e-05	-0.490685	1.19396e-06	2.59489e-05	0.523631	3.01769e-05	0.000183101	0.00387509	1	1	0.0629471	0.999998	1	-0.0458518	0.999462	1	-0.241784	0.889284	1	-0.271294	0.358246	0.721748
P39216	0.0572797	0.999909	1	0.0540649	0.999365	1	-0.978308	8.37273e-12	5.31566e-10	0.63098	1.69007e-06	1.47514e-05	0.283903	0.200485	0.971811	-0.245619	0.755156	0.940103	-0.0367289	0.999983	1	-1.34041	3.227e-14	1.16665e-12	-0.970428	1.26041e-06	5.75585e-05
P39217	0.225914	0.141383	0.772098	0.211425	0.0860656	0.610433	-0.665492	0.000215504	0.00228962	-0.367705	0.0439313	0.0903782	-0.3114	0.180737	0.929758	-0.406579	0.00349058	0.0110981	-0.354434	1.0083e-05	0.000276273	-0.935475	1.1233e-05	5.6776e-05	-0.940983	0.00137479	0.0164911
P39456	-0.0827159	0.922574	1	-0.162529	0.933115	1	-0.368501	0.0238518	0.0977738	-0.66028	0.00210453	0.00720803	0.0469901	0.99492	1	-0.706805	0.00015591	0.000744651	0.0811913	0.729457	1	-0.482656	0.00307307	0.00720649	0.0950163	0.958127	1
P39574	0.0435192	0.98599	1	-0.0409979	0.912731	1	-0.0354881	0.974261	1	0.735974	0.00140176	0.00508188	0.0252881	0.999176	1	0.44018	0.0691545	0.132555	0.286814	0.0245161	0.163148	1.05776	1.53e-05	7.41635e-05	0.691194	0.0241308	0.137747
P39575	-0.0244521	0.999874	1	0.0455705	0.970764	1	0.219273	0.0102284	0.0509073	0.587001	0.000507849	0.0021671	0.059587	0.998279	1	0.37537	0.00120949	0.00443179	0.21577	0.0100364	0.0821495	0.811261	2.43244e-07	1.92451e-06	0.468912	0.0387754	0.184858
P39576	0.511272	3.0193e-06	0.000246785	0.0968413	0.988635	1	1.08652	1.53469e-17	3.23254e-15	0.452719	0.0208795	0.0493188	-0.319033	0.14546	0.84516	-0.28786	0.41019	0.586017	-0.47646	2.24445e-06	7.30288e-05	-1.18844	3.24202e-11	6.39317e-10	0.596927	0.00325706	0.0315172
P39577	-0.231888	0.288365	1	-0.262702	0.106594	0.699137	-0.231134	0.245737	0.545409	-0.782122	0.011701	0.0309528	-0.394534	0.223994	1	-0.325325	0.206497	0.336155	-0.2186	0.239363	0.698501	-0.27865	0.226081	0.310384	-0.285771	0.40948	0.773495
P39578	-0.143588	0.975606	1	-0.197513	0.467353	1	-0.171997	0.984505	1	-0.965293	6.03277e-07	5.81604e-06	0.0257459	0.999999	1	-1.06444	3.50518e-07	3.34212e-06	0.106257	0.965742	1	-0.434327	0.0010453	0.00285211	-0.0482719	0.99999	1
P39579	0.401266	0.560537	1	-0.930007	0.236268	0.95757	0.082525	0.996733	1	-1.75585	0.00626133	0.0183539	0.272934	0.735399	1	-0.996583	0.00201022	0.00692145	0.0514687	0.965399	1	-1.9819	0.00837691	0.0176703	-0.719792	0.109902	0.360573
P39580	-0.0394396	0.937937	1	-0.0771103	0.607251	1	-0.639769	0.0162349	0.0740093	-1.20554	0.0146413	0.0372179	-0.422401	0.267992	1	-1.06975	0.00632947	0.0183675	-0.400581	0.0244104	0.162924	-0.56845	0.0309497	0.053708	-0.156127	0.677332	1
P39581	-0.57417	0.00162281	0.0491184	-0.698984	0.195366	0.89374	1.13735	0.114751	0.315747	-1.72665	3.11215e-10	6.04547e-09	-0.070618	0.994948	1	-5.58562	3.40973e-15	1.55711e-13	-0.606402	0.100316	0.425975	-5.25724	5.92963e-14	1.90553e-12	0.414249	0.190109	0.498796
P39582	-0.0852471	0.812028	1	-0.535643	0.0190091	0.230143	2.03018	0.000588646	0.00515908	-0.640927	0.0959037	0.174085	-0.148777	0.655461	1	-0.93231	0.0189983	0.0452448	-0.184446	0.410538	0.925221	3.73372	0.0379585	0.0637046	1.67785	0.047282	0.211469
P39583	-0.560348	0.169818	0.819256	-0.0790902	0.948008	1	-0.29689	0.685488	1	-1.91342	0.000130441	0.000667068	0.231871	0.493341	1	-8.69638	7.2155e-06	5.08996e-05	-0.936797	0.394863	0.905656	-0.471345	0.107679	0.159255	2.20111	0.00250602	0.0257833
P39586	0.350417	0.190233	0.86065	-0.00885921	0.999998	1	-0.271705	0.782947	1	-0.375061	0.25606	0.394159	-0.105037	0.881083	1	0.103535	0.947346	1	-0.260667	0.729616	1	-0.0230375	0.972154	1	-0.431686	0.220402	0.543745
P39587	0.0169494	0.99996	1	0.0617253	0.905121	1	-0.108852	0.309833	0.622776	-0.216827	0.694801	0.876669	0.0101742	1	1	-0.064677	0.998408	1	-0.102686	0.920858	1	-0.188805	0.935756	1	-0.193767	0.706317	1
P39593	-0.0284778	0.996028	1	0.108971	0.484705	1	-0.233492	0.0425402	0.152945	-0.403133	0.155614	0.2615	-0.0979292	0.903985	1	-0.0587221	0.992749	1	-0.0396722	0.940979	1	-0.435082	0.033644	0.0574199	-0.366618	0.230486	0.557579
P39594	-0.00508466	0.999996	1	0.260875	0.659283	1	-0.307833	0.0170048	0.0764481	0.166856	0.750382	0.92879	0.0842722	0.943915	1	0.304808	0.44643	0.628479	-0.0389193	0.995461	1	0.215082	0.271423	0.36721	-0.318147	0.277514	0.621494
P39595	0.219729	0.400362	1	-0.678005	0.23137	0.949876	-0.16599	0.132785	0.351616	0.885748	0.00140508	0.0050868	-0.0760301	0.932342	1	-1.84193	1.04216e-05	6.9736e-05	0.033716	0.989203	1	-0.20392	0.639217	0.776789	-0.0877742	0.928211	1
P39596	0.115081	0.939138	1	0.0551226	0.989194	1	0.939227	1.38147e-05	0.000220612	1.07385	4.82522e-09	7.65856e-08	0.0661535	0.998838	1	0.817304	1.44765e-07	1.53806e-06	0.27473	0.00020715	0.00345816	1.35672	8.73916e-09	9.59833e-08	1.13598	1.50877e-05	0.000503503
P39597	0.0974657	0.886788	1	-0.295877	0.130518	0.756654	-0.0737219	0.955745	1	0.343667	0.113529	0.201973	0.103612	0.89797	1	-1.40365	5.44151e-06	3.96758e-05	0.035484	0.995581	1	-0.205292	0.82212	0.949414	3.26062	1.57554e-05	0.000519129
P39598	0.614725	0.19838	0.881199	-0.361429	0.281661	1	0.179197	0.593296	0.942045	-0.217437	0.78812	0.963265	0.0530846	0.938253	1	0.883812	0.0134985	0.0344478	0.170003	0.447814	0.980371	1.29061	0.0150908	0.0290973	-0.106841	0.845442	1
P39605	-0.231268	0.446478	1	0.0481382	0.998997	1	-0.3712	0.00984177	0.0497439	-0.329692	0.438253	0.611674	-0.216981	0.512291	1	-0.10241	0.97157	1	-0.158134	0.72675	1	0.163017	0.685338	0.82437	-0.109231	0.929489	1
P39606	-0.780954	0.00294867	0.076754	-0.157483	0.889648	1	-0.254084	0.473675	0.82363	0.261894	0.712765	0.891127	-0.000559788	1	1	-0.37737	0.104746	0.189343	-0.664946	0.13047	0.503878	-0.0112723	0.999999	1	-0.63099	0.0682965	0.273501
P39610	0.299643	0.322648	1	0.298678	0.119092	0.724289	0.103319	0.736388	1	0.219982	0.683941	0.867169	-0.0309218	0.999234	1	0.526857	0.00356828	0.0113133	0.0983626	0.863278	1	0.414994	0.00688984	0.0148709	-0.130966	0.886003	1
P39614	0.130105	0.635364	1	0.0439937	0.924824	1	0.0367582	0.97053	1	-0.549909	0.0320639	0.0692185	0.0310043	0.993818	1	-0.467012	0.0198863	0.0470583	0.133318	0.447653	0.980371	-0.0281542	0.997741	1	0.221617	0.538812	0.905408
P39615	0.133107	0.573992	1	0.0852299	0.560707	1	0.151796	0.42468	0.773037	-0.4093	0.15193	0.256301	0.127946	0.738601	1	0.090493	0.867977	1	0.301073	0.0738425	0.353331	0.970144	0.00252673	0.00609554	0.571998	0.135948	0.413403
P39617	0.636112	0.341252	1	0.264599	0.858546	1	0.886669	0.129916	0.345854	0.0901781	0.961775	1	-0.457032	0.418285	1	0.159081	0.932409	1	-0.18141	0.934168	1	3.42984	0.0110503	0.0223843	1.11211	0.641589	0.983938
P39633	-0.396383	0.0358986	0.361096	-0.455547	4.53681e-07	4.54205e-05	0.153874	0.257027	0.561071	4.265	1.45734e-15	7.43816e-14	0.428758	0.04552	0.512955	-0.324108	0.0777272	0.146931	0.390196	0.000124257	0.00228854	-1.30493	2.20086e-10	3.51462e-09	0.229788	0.546966	0.912077
P39634	-0.253305	0.741689	1	-0.106059	0.627811	1	-0.498694	2.90745e-05	0.00042045	5.61386	1.36074e-26	3.22002e-24	0.0437649	1	1	-0.227535	0.875899	1	-0.0138241	1	1	-0.826764	3.61651e-11	6.97317e-10	-0.310609	0.159471	0.45574
P39635	0.174148	0.45832	1	0.346902	0.00879121	0.130763	1.75454	1.73859e-17	3.23254e-15	8.14046	4.79106e-15	2.22699e-13	-0.118776	0.934547	1	-0.623559	0.0015491	0.00554651	0.535508	1.42244e-07	5.87717e-06	-0.806307	1.84638e-06	1.18087e-05	1.1552	5.42139e-05	0.00133978
P39636	0.217836	0.487541	1	0.289694	0.142435	0.785503	0.432944	0.0102115	0.0509073	10.0363	3.3202e-05	0.000200522	-0.225122	0.490051	1	-0.134341	0.790864	0.970512	-0.0699726	0.946028	1	-0.0812407	0.906793	1	-0.0151146	0.995472	1
P39639	0.509473	0.0437688	0.405569	-0.307126	0.250707	0.979867	-0.268297	0.615869	0.959944	3.4949	0.00905703	0.0250005	-0.401185	0.150694	0.849387	1.79603	5.96361e-06	4.32404e-05	0.342699	0.0376342	0.218178	0.204856	0.751152	0.885128	0.0365481	0.998013	1
P39641	-0.0366705	0.979393	1	-0.764756	0.0373438	0.364067	0.791263	8.45555e-06	0.000143855	0.966509	0.00140077	0.00508188	0.0604848	0.961748	1	-1.32029	9.23838e-05	0.000468762	0.271496	0.157261	0.558801	-2.35591	4.80686e-05	0.000195199	2.71293	9.67647e-05	0.00208164
P39643	0.331071	0.0612964	0.486446	-0.650179	0.0296906	0.304771	1.7657	0.00283658	0.0189323	0.919715	0.00805664	0.0225985	-0.359931	0.280185	1	-1.89887	0.000330633	0.00146119	-0.082343	0.619791	1	-3.32896	0.000790865	0.00225232	3.07559	0.00858472	0.0649594
P39644	0.327535	0.0293102	0.31954	0.0563883	0.722326	1	-0.188761	0.150135	0.385237	2.4236	1.09333e-11	2.87468e-10	-0.497203	0.0241033	0.384913	1.72161	1.09383e-11	2.37715e-10	-0.180749	0.212297	0.651573	1.34387	2.3289e-09	2.92857e-08	0.0466855	0.999914	1
P39645	-0.096038	0.99578	1	0.00585401	0.999998	1	0.436225	3.427e-05	0.000484177	-0.106796	0.981226	1	-0.166171	0.708194	1	0.30033	0.317699	0.478848	0.0125585	0.999719	1	0.965392	4.39564e-05	0.000181042	0.193741	0.654488	0.997443
P39646	0.0368063	0.999993	1	0.0593535	0.967111	1	-0.380527	4.19211e-06	7.97258e-05	-0.266568	0.631832	0.816544	-0.107035	0.98043	1	0.0501801	0.999999	1	-0.164993	0.358936	0.86516	-0.353946	0.0144779	0.0281029	-0.619759	0.00180065	0.0200303
P39647	-0.134223	0.796649	1	0.036798	0.943592	1	-0.342053	0.0753514	0.23157	0.431383	0.118107	0.207585	-0.0596729	0.947564	1	0.55777	0.0170726	0.0417277	0.0601212	0.936816	1	0.377422	0.184189	0.257074	0.219794	0.556704	0.920064
P39648	-0.0327683	0.992957	1	0.00947251	0.999483	1	-0.17826	0.695336	1	-0.888239	0.00811174	0.0226837	0.0493956	0.977429	1	-0.719317	0.00495789	0.0149368	-0.167031	0.176066	0.593653	-1.1749	0.000678029	0.00197638	0.0209388	0.998647	1
P39651	0.381399	0.037968	0.372946	0.287689	0.000585126	0.0188035	0.271127	0.0242069	0.0989178	0.509339	0.043642	0.0900095	-0.206651	0.548091	1	0.292999	0.298899	0.456862	-0.245935	0.0229422	0.157154	0.354093	0.208355	0.287565	-0.234325	0.517124	0.885949
P39667	-0.630453	0.243376	0.948292	0.730425	0.456817	1	0.618634	0.000858456	0.00691814	-0.464184	0.35279	0.51331	-0.406167	0.452818	1	-1.60027	0.00644984	0.0185924	-0.967899	0.042263	0.240198	-0.593174	0.0151407	0.0291503	-0.240529	0.812224	1
P39696	-0.0885915	0.999968	1	-0.140153	0.729856	1	0.912434	4.1345e-05	0.000566427	0.482367	0.273047	0.414668	0.490767	0.109107	0.756907	-0.269052	0.612546	0.805282	-0.446318	0.873692	1	1.90379	0.000170839	0.000602568	3.80459	1.13153e-05	0.000392717
P39737	1.03929	0.00513118	0.112066	-0.232037	0.895822	1	1.04285	0.187871	0.450718	0.356437	0.585538	0.769387	0.0374634	0.984262	1	-1.06237	0.00177013	0.00618475	-0.409545	0.0538884	0.283997	-1.97736	0.00667453	0.0144541	-1.74327	0.00777233	0.060573
P39738	0.164593	0.820042	1	-0.082054	0.976389	1	0.112286	0.999987	1	0.789491	3.05913e-08	3.90339e-07	-0.145159	0.882612	1	0.171188	0.804165	0.982742	-0.124616	0.31356	0.812055	-1.14033	3.51105e-06	2.0175e-05	-1.83911	3.81831e-08	2.4097e-06
P39739	0.329696	0.0795046	0.567021	-0.0999884	0.607093	1	0.24342	0.566964	0.922379	-0.186238	0.647636	0.832904	-0.0558919	0.932464	1	-1.21265	0.00342695	0.0109587	-0.157212	0.476289	1	-0.54192	0.121971	0.177369	-0.480884	0.203684	0.518268
P39740	0.390518	0.0227258	0.277068	-0.357853	0.153634	0.808231	0.171229	0.989239	1	0.889141	0.000579322	0.00242051	-0.222627	0.493091	1	0.225785	0.682742	0.873735	-0.196827	0.258019	0.731615	0.33108	0.874024	0.994355	-0.00672828	0.999998	1
P39751	-0.202621	0.218143	0.916841	-0.0977378	0.933826	1	0.175091	0.737156	1	-0.589035	0.000124228	0.000636546	0.0380863	0.999896	1	-0.649878	1.5059e-05	9.53735e-05	0.00303259	1	1	-0.493571	0.000153781	0.000544615	0.276819	0.355062	0.717566
P39752	0.0913436	0.898615	1	0.0441299	0.948678	1	-0.0588093	0.965775	1	0.379515	0.117704	0.207016	0.0235417	0.997189	1	-0.138799	0.76872	0.949874	-0.00205089	0.999999	1	-0.257384	0.256102	0.347748	-0.202756	0.607682	0.958722
P39753	0.577484	0.171391	0.822498	0.570764	0.234133	0.953752	-0.284389	0.935066	1	0.245859	0.773707	0.950878	-0.146361	0.727904	1	-0.552556	0.633398	0.825806	-0.136473	0.718403	1	-1.19676	0.0417747	0.0691287	-0.368915	0.331758	0.691406
P39757	-0.231769	0.339311	1	0.0437424	0.999741	1	0.389728	0.370281	0.708187	-1.26124	2.10008e-05	0.000134312	-0.269268	0.348665	1	-1.89714	7.3139e-07	6.34603e-06	-0.173227	0.999974	1	-1.38474	0.00108106	0.00292821	1.19103	0.0036534	0.0342079
P39758	-0.0289359	0.996078	1	-0.146244	0.700981	1	-0.409771	0.454471	0.808434	-0.895178	0.004772	0.0144101	-0.179677	0.641956	1	-0.931646	0.00687436	0.0195562	-0.389163	0.0347638	0.20601	-0.592122	0.026212	0.0469014	-0.395186	0.199996	0.513908
P39759	0.0340451	0.995552	1	0.0131894	0.999963	1	0.172157	0.0341183	0.128898	-0.0593505	0.997069	1	-0.0448695	0.995542	1	-0.563126	0.000389332	0.00167509	0.0216629	0.985844	1	-0.0500234	0.993975	1	0.413009	0.124666	0.388163
P39760	0.124023	0.684309	1	0.199552	0.0567404	0.477978	0.143019	0.351319	0.68347	-0.099005	0.955461	1	0.0190612	0.999726	1	-0.20656	0.437975	0.618583	-0.138469	0.271671	0.755512	0.28329	0.0296633	0.0517693	0.257412	0.432413	0.798515
P39761	0.0241129	0.999986	1	0.0240144	0.939055	1	-0.242658	0.000359529	0.00351825	-1.02331	3.82383e-07	3.84303e-06	-0.163341	0.748011	1	-0.67191	5.2916e-05	0.000287558	-0.0559881	0.9428	1	-1.11508	1.66779e-08	1.7365e-07	-0.427261	0.0891504	0.320081
P39762	-0.00602013	1	1	-0.0206004	0.999973	1	-0.114628	0.989003	1	0.0118346	1	1	-0.241638	0.420026	1	0.0948125	0.99437	1	-0.0388122	0.998928	1	0.253071	0.878058	0.996767	-0.0568644	0.998718	1
P39763	-0.257137	0.0765023	0.554695	-0.450326	0.00319295	0.0634446	1.07254	3.30022e-12	2.26065e-10	-2.08192	1.56118e-08	2.15013e-07	0.290771	0.285241	1	-2.53454	1.5107e-10	2.7889e-09	0.335261	0.291973	0.779493	0.79422	6.97153e-06	3.6959e-05	2.07414	4.41548e-06	0.000182436
P39764	-0.140664	0.607565	1	-0.268495	0.202081	0.906926	0.509522	0.697501	1	-0.267728	0.53099	0.712091	0.183776	0.616536	1	-0.552447	0.0096101	0.0259595	0.202581	0.40349	0.918592	-1.09221	0.000910435	0.00252113	0.197099	0.637621	0.980469
P39765	-0.0905011	0.849174	1	-0.120984	0.954444	1	-0.137278	0.956441	1	-0.779905	0.000969501	0.00371119	0.179057	0.64893	1	-0.570989	0.013234	0.0338722	0.173503	0.484563	1	0.226701	0.34973	0.460004	0.339654	0.312049	0.664157
P39766	-0.379694	0.298179	1	0.348975	0.552332	1	-0.559487	0.801715	1	-1.62687	0.00553786	0.0163994	0.900502	0.0639121	0.596284	-0.792982	0.0997999	0.181791	-0.229343	0.774277	1	-0.525699	0.112537	0.165406	-0.0431588	0.985183	1
P39771	0.239603	0.246797	0.95597	0.192503	0.441192	1	0.188084	0.163351	0.406504	0.0194912	1	1	-0.18818	0.649131	1	-0.172128	0.900771	1	-0.128576	0.976809	1	-0.455418	0.00561054	0.0124397	-0.267792	0.462389	0.826079
P39772	-0.0714797	0.991851	1	-0.0504602	0.999558	1	-0.199902	0.150344	0.385237	-0.557453	4.80038e-05	0.000282063	0.012136	1	1	-0.520443	0.00605896	0.017681	-0.00320846	1	1	-0.460608	2.22438e-05	0.000101402	-0.224082	0.565898	0.927927
P39773	-0.128091	0.832312	1	-0.00628156	1	1	-0.247728	4.70511e-05	0.000637886	-0.543133	0.000179052	0.000876077	-0.12483	0.945826	1	-0.115028	0.959198	1	-0.138137	0.588243	1	-0.124451	0.981728	1	-0.417231	0.034271	0.169596
P39776	-0.43113	0.0940584	0.621406	-0.634847	0.0176199	0.219122	-0.331472	0.208817	0.486617	-0.446177	0.124886	0.217919	0.338139	0.282588	1	-0.480585	0.112162	0.199697	0.302064	0.0969366	0.41501	0.345984	0.184118	0.257074	0.52039	0.138368	0.418805
P39778	0.108942	0.9486	1	-0.0371601	0.999378	1	-0.0998064	0.810841	1	-0.803286	1.07367e-06	9.91054e-06	-0.223865	0.484207	1	0.0677472	0.999799	1	0.00955698	1	1	0.463271	3.89403e-05	0.000164548	0.100403	0.994735	1
P39779	-0.105138	0.865142	1	-0.14672	0.495125	1	-0.118763	0.974814	1	-0.64536	4.27639e-06	3.37316e-05	-0.0394065	0.99998	1	-0.379754	0.0402855	0.0844308	-0.011634	1	1	-0.545184	2.78525e-06	1.6518e-05	-0.215349	0.611304	0.959947
P39788	-0.0881822	0.928305	1	0.15175	0.977544	1	-0.175855	0.781011	1	-0.371776	0.461942	0.639593	0.224833	0.686633	1	-0.587077	0.0454503	0.0933207	-0.212392	0.815376	1	-0.694384	0.00530736	0.0117977	0.00239105	0.999922	1
P39792	2.06324	0.999618	1	0.59694	0.884999	1	0.696172	0.811468	1	-3.91535	0.0118097	0.0311443	-2.1158	0.928372	1	-0.301289	0.632023	0.825468	1.52786	0.287222	0.774878	0.361891	0.626063	0.7653	-0.0857445	0.967101	1
P39793	-0.0847342	0.998556	1	-0.171209	0.460639	1	-0.0433867	1	1	-0.0959854	0.999988	1	0.0767828	0.999912	1	0.014459	1	1	0.043122	0.999997	1	0.35492	0.000796266	0.00226275	0.0493312	1	1
P39794	-0.0764073	0.987622	1	-0.153863	0.865846	1	-0.645474	0.00352392	0.0219971	-1.24687	1.72089e-05	0.000111987	-0.0338344	0.999221	1	-0.894255	0.00159974	0.0056765	-0.0444201	0.986625	1	-1.08625	0.000150051	0.000533584	-0.366176	0.216481	0.539661
P39795	-0.226679	0.541608	1	-0.067555	0.994821	1	-0.740898	1.40762e-16	2.29002e-14	-0.305631	0.374622	0.537564	-0.0312082	1	1	-0.0406706	1	1	-0.00787269	1	1	-0.524908	7.19177e-05	0.000277748	-0.500335	0.00462159	0.041058
P39796	-0.144911	0.66449	1	0.0642287	0.999951	1	-0.606424	0.0266008	0.105416	-0.749815	0.00246841	0.00826932	-0.11782	0.864517	1	-0.734286	0.0413446	0.086303	-0.0290346	0.998982	1	-0.528243	0.0236759	0.0432784	-0.0432075	0.999002	1
P39797	-3.01217	0.0241661	0.288552	-2.76153	0.213454	0.936441	-0.100031	0.990357	1	-0.866879	0.844239	1	-0.258351	0.425557	1	-3.62109	0.00157309	0.00560925	0.226282	0.989375	1	4.84381	0.0143678	0.0279517	3.03933	0.00584658	0.0492268
P39800	-2.84262	0.0455386	0.413021	-0.384066	0.382778	1	0.53101	0.0100342	0.0503312	-2.26483	0.00381073	0.0120673	-0.000361543	0.999941	1	-5.68724	0.0327073	0.0708296	0.541704	0.158619	0.560987	6.38563	0.00566487	0.0125282	5.51043	0.0016775	0.0193209
P39802	0.330657	0.0868338	0.602696	0.341139	0.00371042	0.0694837	-0.436342	0.0120544	0.0588699	-0.0654537	0.981483	1	-0.0541303	0.984217	1	-0.279026	0.384108	0.557011	-0.0589504	0.797775	1	-1.12836	5.44234e-05	0.000216943	-0.887712	0.0144868	0.0949852
P39803	0.114891	0.769616	1	1.71046	0.467092	1	1.25785	0.983305	1	-0.688816	0.0640015	0.123496	0.344146	0.538682	1	-2.23449	0.050144	0.100558	-0.0906499	0.74108	1	-1.55014	0.119157	0.173471	0.0311876	0.995363	1
P39804	0.156699	0.521572	1	0.164369	0.865634	1	-0.109442	0.77868	1	0.679198	0.0110305	0.0294486	0.0438127	0.983628	1	2.86287	2.27609e-05	0.000137463	0.219398	0.201494	0.630394	3.48855	8.78935e-06	4.54845e-05	0.471916	0.142596	0.427133
P39805	0.103581	0.89042	1	0.0357697	0.95154	1	-0.0617106	0.862807	1	1.52482	1.25402e-06	1.12948e-05	0.134375	0.842779	1	0.711294	0.000680056	0.00271085	0.156034	0.0210229	0.149462	1.16396	1.41768e-07	1.17783e-06	0.21447	0.588241	0.946348
P39807	0.256329	0.33181	1	0.126788	0.540618	1	-0.0584607	0.951982	1	0.998844	0.0081142	0.0226837	0.231869	0.476593	1	-0.867413	0.0175762	0.0425589	-0.359156	0.267095	0.74669	-3.37824	0.0128644	0.0255229	-1.78745	0.0391027	0.186077
P39808	0.358481	0.312654	1	-0.141099	0.537463	1	0.360265	0.591203	0.940073	0.34149	0.567449	0.751706	-0.173207	0.611907	1	-0.356825	0.535309	0.72801	-0.0377638	0.952418	1	0.168621	0.977045	1	0.388166	0.332768	0.692598
P39809	2.93678	0.576335	1	1.50781	0.52963	1	2.06563	0.0190781	0.0827671	-2.62565	0.700707	0.881557	-3.94229	0.112507	0.764638	0.468288	0.508539	0.700014	0.713155	0.92151	1	1.00002	0.1473	0.210325	-0.598583	0.463156	0.826882
P39810	0.132123	0.879709	1	0.239968	0.0260708	0.2818	0.0443027	0.999927	1	0.295689	0.201255	0.324979	-0.0608688	0.997887	1	-0.308647	0.485695	0.674315	-0.31965	0.000773198	0.0103308	-0.404521	0.00220844	0.00541807	-0.657266	0.00501144	0.0434826
P39812	0.668495	0.240623	0.948292	-0.201109	0.554811	1	-0.611487	7.91307e-16	1.08409e-13	-0.629377	0.0205951	0.0486913	0.64863	1.6869e-06	0.000365917	2.45453	7.49702e-41	4.87869e-38	-0.0137653	1	1	0.137354	0.997858	1	-0.528528	4.88766e-05	0.00124731
P39813	0.121323	0.748238	1	-0.256139	0.519092	1	-1.57523	0.0029581	0.0194443	4.11753	0.00176745	0.00623397	0.319529	0.329799	1	1.944	0.00475554	0.0145089	0.220406	0.192105	0.617346	3.42771	0.00221488	0.00542875	0.407773	0.245936	0.579865
P39814	-0.148895	0.705365	1	-0.289515	0.000239071	0.0084095	-0.567921	9.60455e-16	1.25003e-13	-1.01788	3.8924e-13	1.33315e-11	-0.0959809	0.99774	1	-0.429845	4.3811e-05	0.000245776	-0.113451	0.473528	1	-0.396464	2.00826e-06	1.2719e-05	-0.244755	0.473802	0.838393
P39815	-0.225323	0.0870586	0.602696	-0.0379845	0.999972	1	-0.496666	0.000684436	0.00580321	-0.764632	0.000199088	0.000959679	-0.105407	0.958369	1	-0.558863	0.000348075	0.00152275	-0.135323	0.702919	1	-0.537252	0.000388738	0.00123702	-0.233883	0.550388	0.914662
P39816	-0.0360551	0.996757	1	-0.439088	0.0159576	0.202623	-0.987568	3.44113e-05	0.000484177	0.367318	0.185539	0.303938	-0.180809	0.634188	1	-0.486022	0.0174789	0.0424022	-0.313544	0.0808537	0.375825	-1.00988	9.55222e-05	0.000358277	-0.650457	0.0470115	0.210984
P39817	1.24375	0.430934	1	0.0847617	0.890176	1	-0.207938	0.285542	0.597515	7.42021	0.0065638	0.0191114	2.53905	0.00999582	0.213272	-1.14047	0.00873039	0.0239213	0.0168864	0.994406	1	2.33889	0.000378812	0.00121285	1.36627	0.0306398	0.159592
P39820	0.0502011	0.993723	1	0.0976862	0.901425	1	-0.681259	7.12379e-05	0.000870574	-0.949524	5.59654e-06	4.22255e-05	-0.110814	0.925115	1	-0.719488	0.000750494	0.0029599	-0.42631	0.0101067	0.082212	-0.817514	1.70444e-05	8.07661e-05	-0.326698	0.238764	0.568622
P39821	0.149331	0.801515	1	0.089754	0.985436	1	-0.33746	0.161092	0.401649	-0.737029	0.000712526	0.00287106	-0.264748	0.302958	1	0.28203	0.207255	0.336967	-0.144277	0.46061	0.999016	0.102374	0.985372	1	-0.377783	0.067661	0.273331
P39822	0.00352315	0.999584	1	0.0299822	0.955721	1	-0.278722	0.157076	0.395235	-1.01055	0.00796166	0.0223804	0.275177	0.396042	1	-0.931813	0.0073739	0.0207282	-0.129298	0.474396	1	-0.787713	0.00498711	0.0111813	0.447784	0.201446	0.515598
P39823	2.44409	0.0877981	0.606203	-3.84299	0.110133	0.699137	-0.0273049	0.999327	1	-4.47573	0.00624209	0.0183181	-1.91512	0.0433886	0.511043	-4.20062	0.00542984	0.01619	1.30243	0.394774	0.905656	-3.16237	0.446413	0.570734	0.945521	0.9443	1
P39839	-0.221038	0.243721	0.948292	-0.393994	0.0308328	0.311076	-0.287771	0.218394	0.503324	5.58403	7.53816e-12	2.04394e-10	0.638145	0.0074909	0.180484	3.02055	7.2794e-12	1.67684e-10	0.880073	4.58957e-09	3.22883e-07	2.88288	4.30673e-10	6.56144e-09	1.04649	0.000247364	0.00429259
P39840	0.0567375	0.983793	1	-0.0177162	0.999622	1	0.280092	0.000486631	0.00446021	2.34638	6.88901e-10	1.25399e-08	0.207589	0.556798	1	1.65828	1.40921e-09	2.22313e-08	0.171779	0.134367	0.513594	2.46388	2.43455e-11	4.9125e-10	0.517871	0.0278128	0.151207
P39841	0.0566408	0.99936	1	0.209018	0.580812	1	0.0646913	0.981188	1	0.654156	0.00279981	0.00917871	0.40403	0.133715	0.824788	0.229782	0.605401	0.799522	0.0913554	0.976749	1	0.701281	0.00198838	0.00492461	0.0610007	0.998223	1
P39842	0.0359899	0.926059	1	0.0732931	0.388131	1	-0.22962	0.618696	0.961271	0.28275	0.288658	0.435077	0.00461741	0.999498	1	0.0650267	0.908772	1	-0.0433699	0.96533	1	0.413163	0.0967374	0.14505	0.0849837	0.890063	1
P39845	-0.189467	0.450491	1	-0.605941	3.35296e-07	3.63657e-05	0.355822	0.00329452	0.0209673	4.12939	4.06682e-19	3.11351e-17	0.0491602	0.999989	1	0.610424	3.43649e-06	2.60793e-05	0.196433	0.351806	0.857446	1.02063	2.95134e-11	5.86438e-10	1.59312	2.21481e-09	1.85972e-07
P39846	-0.114958	0.94787	1	-0.532597	3.92874e-06	0.000276392	1.07304	3.29271e-14	3.17441e-12	4.40747	1.23761e-26	3.22002e-24	0.332793	0.0633192	0.592877	-0.518261	0.00248844	0.00829375	0.313361	0.0266126	0.173186	-0.502894	0.000925116	0.00255093	2.48417	3.7979e-15	9.88593e-13
P39847	-0.0621076	0.999991	1	-0.456928	5.33806e-07	4.83688e-05	0.845741	1.50187e-24	5.60213e-22	4.19316	1.23392e-38	8.02975e-36	0.233573	0.403244	1	0.839878	9.08947e-16	4.3018e-14	0.432369	7.46599e-09	4.62714e-07	0.647588	9.0946e-13	2.41564e-11	1.46314	3.22965e-14	6.46676e-12
P39848	0.61269	1.94939e-05	0.00135996	0.32496	0.0648803	0.516463	-0.00914453	1	1	-1.04404	9.29105e-11	2.03232e-09	-0.664297	0.000866594	0.0460356	-1.85053	3.11947e-16	1.72766e-14	-0.988133	1.09759e-17	2.85704e-15	-7.60685	2.15712e-15	9.35832e-14	-4.22067	9.31866e-17	3.3271e-14
P39911	0.195284	0.367018	1	-0.143481	0.127473	0.74901	0.0306327	0.913307	1	0.323522	0.346009	0.506274	0.157156	0.691268	1	0.233931	0.319083	0.480621	0.292636	0.00890495	0.0742935	1.58365	0.000119733	0.000437733	1.44545	0.00469627	0.0414387
P39912	0.272631	0.0142709	0.205233	-0.233266	0.00468341	0.0810394	0.615378	6.83478e-13	5.39119e-11	0.0217257	1	1	-0.206006	0.571747	1	-1.21447	1.39046e-10	2.58527e-09	-0.429114	3.08959e-06	9.92864e-05	-2.01825	3.59999e-14	1.233e-12	-0.00649378	1	1
P39914	0.257932	0.478017	1	-0.233754	0.545262	1	0.24191	0.268019	0.573257	0.240861	0.633702	0.817812	0.20161	0.553134	1	0.534061	0.0239821	0.0546154	0.11674	0.433624	0.961435	0.736401	0.0403101	0.067046	0.0026751	0.999997	1
P40332	-0.00156495	1	1	-0.340785	0.499993	1	-0.860637	4.67952e-06	8.63886e-05	1.32175	0.000388373	0.00171055	0.100832	0.949091	1	2.43849	2.24723e-09	3.44091e-08	-0.250122	0.288185	0.774878	-0.876565	4.64585e-05	0.000190446	-0.517856	0.0794862	0.301557
P40397	-2.91312	0.159849	0.813033	4.01794	0.261411	1	1.09669	0.00316961	0.0205236	4.47955	0.0513076	0.10329	0.893015	0.973417	1	-1.09428	0.98964	1	-2.9156	0.597447	1	6.40128	0.0861208	0.130865	4.45434	0.346408	0.708326
P40398	0.113594	0.679453	1	-1.23033	0.2487	0.979867	-0.558118	0.265812	0.57046	-0.33288	0.340757	0.499151	-2.17595	0.014809	0.273388	0.0191978	0.999907	1	-2.40894	0.190347	0.613209	9.49827	1.64429e-05	7.82468e-05	0.0742474	0.924053	1
P40399	-0.114304	0.969637	1	0.00392261	1	1	-0.251337	0.340857	0.667107	-0.318167	0.159437	0.266296	-0.262467	0.348774	1	-0.461878	0.214428	0.346251	-0.144479	0.616553	1	-0.707448	0.000394782	0.00125014	-0.0690417	0.996991	1
P40402	2.12799	0.0091538	0.163232	1.75521	0.724181	1	0.196791	0.922169	1	7.58852	0.0075102	0.0212259	-0.336207	0.830951	1	5.58237	0.0097211	0.0261946	-1.46465	0.847538	1	6.46003	0.0145186	0.0281609	0.679744	0.221158	0.543769
P40403	0.685533	0.123967	0.725136	0.153458	0.936327	1	1.77156	0.43464	0.784583	0.229097	0.876028	1	-0.144086	0.723961	1	-0.277426	0.531275	0.723657	-0.305229	0.253455	0.721031	-2.5623	0.00263803	0.00633992	-0.609088	0.111796	0.363757
P40406	0.0557822	0.955335	1	-0.926759	0.998889	1	-0.505298	0.0583661	0.190385	-0.101286	0.89792	1	-0.0266194	0.992152	1	-0.294014	0.994069	1	-0.5878	0.469352	1	4.46351	0.000334631	0.00108881	0.358182	0.325465	0.68462
P40408	-0.489431	0.0676077	0.517726	-0.73503	0.000596991	0.0189508	0.0281995	0.999371	1	1.4293	0.00515401	0.0153676	0.858738	0.0321812	0.447956	0.843826	0.00160067	0.0056765	0.861206	0.0019869	0.0224865	1.95174	0.000302514	0.000996303	1.21584	0.0090859	0.0669988
P40409	0.113445	0.948772	1	0.0295405	0.999976	1	0.0947435	0.976935	1	2.72078	1.2638e-12	3.73827e-11	0.614523	0.00386065	0.124885	0.160506	0.988152	1	0.560079	0.000214807	0.00356143	0.230637	0.569416	0.706478	0.430676	0.0415332	0.194444
P40411	-1.74433	0.0423212	0.398816	-0.470007	0.740065	1	0.11419	0.874511	1	2.61103	0.0439913	0.0903782	1.95655	0.0833869	0.667182	-0.578448	0.493042	0.682291	-0.342991	0.97683	1	-1.16157	0.181199	0.253854	0.481996	0.821362	1
P40735	-0.0483055	0.95128	1	0.220126	0.447994	1	0.200249	0.824165	1	-0.78679	0.0353277	0.075252	0.222277	0.496036	1	-1.36689	0.00465981	0.0142788	0.0339226	0.999892	1	-0.0871426	0.940639	1	-0.630638	0.124468	0.388014
P40737	0.276334	0.446141	1	-0.141339	0.998582	1	0.810748	0.000587212	0.00515908	0.244188	0.699218	0.880535	0.0995299	0.987007	1	1.19543	0.0016108	0.00570465	0.610567	0.00330488	0.0346879	1.62313	0.000442956	0.00138251	0.601783	0.0993658	0.341226
P40739	-0.121404	0.830448	1	-0.00891448	0.99739	1	-0.0227275	0.964432	1	-0.53364	0.122126	0.214058	0.2299	0.48054	1	0.561614	0.0467561	0.0955306	0.0944056	0.629374	1	2.91254	0.000486165	0.00149585	0.115082	0.8524	1
P40740	-0.00357249	1	1	0.0885666	0.769454	1	-0.0773278	0.947182	1	0.454875	0.00135559	0.00495589	0.103454	0.973872	1	0.961076	3.52942e-08	4.29302e-07	0.283515	0.000623659	0.00879796	1.28756	5.75609e-10	8.61098e-09	-0.0193219	1	1
P40747	-0.456368	0.0261576	0.301275	0.0625641	0.94147	1	0.424098	0.00016259	0.00180094	1.53702	1.35132e-05	9.08913e-05	-0.0752963	0.981731	1	0.637659	0.00031615	0.00140734	-0.0167352	0.99987	1	1.62313	3.03293e-08	2.94579e-07	0.492173	0.0488906	0.216072
P40750	0.00600312	1	1	-0.0626382	0.99946	1	0.190119	0.522556	0.875298	-0.14227	0.970832	1	0.157374	0.843083	1	-0.358075	0.0190658	0.0453639	0.033395	0.999908	1	0.0502569	0.999999	1	0.7467	0.000235859	0.00412042
P40758	0.397908	0.160164	0.813033	0.0471977	0.921988	1	0.0351819	0.914884	1	-0.328986	0.394794	0.562478	-0.286973	0.376783	1	0.9358	0.00339343	0.0108648	0.145038	0.3008	0.795025	1.22807	0.0019581	0.00486348	0.229022	0.545324	0.91109
P40759	-0.696751	0.316564	1	-0.195875	0.87995	1	0.054203	0.915633	1	2.50997	0.0120321	0.0315721	-2.09144	0.244793	1	7.13661	0.00637819	0.0184677	1.97474	0.0668066	0.328324	2.03291	0.0536811	0.0867899	-0.294891	0.981055	1
P40761	-0.164026	0.463519	1	0.184316	0.822608	1	0.270263	0.167012	0.412069	0.465508	0.467971	0.645537	0.152031	0.669127	1	-0.196195	0.989746	1	0.02777	0.995727	1	1.38112	0.0316314	0.0546361	0.709338	0.0833926	0.310476
P40762	-0.567901	0.167476	0.816923	-0.0952116	0.950026	1	-0.526493	0.244066	0.542994	-0.456143	0.48668	0.668032	0.0526379	0.906401	1	-0.181524	0.758865	0.942899	0.172439	0.862639	1	0.213905	0.997761	1	0.504132	0.944802	1
P40766	0.179292	0.810651	1	0.176418	0.405338	1	0.0499534	0.923732	1	-0.747729	0.141174	0.241285	-0.151761	0.693169	1	-0.249594	0.427256	0.606075	0.506462	0.149818	0.54695	2.58932	0.0012874	0.00338154	1.43512	0.00891561	0.0661177
P40767	-0.658154	0.0386335	0.37664	-0.274005	0.381759	1	0.550057	0.00879069	0.045673	-1.42883	6.79432e-08	8.00254e-07	-0.388789	0.112332	0.764638	-5.47484	8.71361e-08	9.73456e-07	-2.17135	0.0790457	0.372072	-0.275689	0.522818	0.656634	2.54395	7.35361e-07	3.54471e-05
P40768	0.142112	0.601612	1	0.0196653	0.995982	1	0.994756	5.02565e-05	0.000659366	4.12511	0.000562423	0.00236891	1.06015	0.0490156	0.518785	4.62421	0.00121053	0.00443179	1.10313	0.0059238	0.0541278	8.63346	1.58776e-05	7.63944e-05	7.80464	9.44646e-06	0.000351273
P40769	-0.163558	0.620726	1	0.134645	0.485517	1	0.0296933	0.994442	1	0.80749	0.114917	0.203212	0.275102	0.637329	1	0.833518	0.347248	0.514156	0.265617	0.120791	0.478568	1.16717	0.207152	0.286057	0.479721	0.85269	1
P40778	-0.148033	0.570395	1	-0.276775	0.000647855	0.0201144	0.498079	1.45868e-08	5.42421e-07	-0.922509	1.80465e-07	1.98207e-06	-0.0730204	0.993807	1	-1.43576	1.25565e-10	2.35141e-09	-0.234175	0.0265062	0.173186	-2.29291	6.95549e-13	1.86651e-11	-0.255657	0.44078	0.807425
P40779	0.0720587	0.972697	1	-0.103222	0.9997	1	-0.262287	0.201484	0.473342	1.2246	9.89544e-06	7.03766e-05	0.055492	0.985558	1	1.55975	1.76991e-06	1.42634e-05	0.0434388	0.996779	1	1.78284	1.29044e-06	8.78595e-06	0.388307	0.169227	0.467214
P40780	0.132671	0.919082	1	-0.0880252	0.955574	1	-0.014566	0.99994	1	1.08632	3.4699e-08	4.38454e-07	-0.00172452	1	1	1.56077	1.46067e-09	2.29044e-08	0.475182	0.00336379	0.0350238	2.28556	1.52592e-11	3.15236e-10	0.877711	0.000392375	0.00615272
P40802	0.0262329	0.978659	1	0.466147	0.0647756	0.516463	1.23317	0.00155411	0.0115252	9.62316	1.29587e-05	8.82573e-05	0.400228	0.239974	1	10.2091	8.6668e-07	7.44544e-06	0.864218	0.0469667	0.255762	8.29567	0.00131185	0.00342502	2.18228	0.00647364	0.052495
P40804	0.426332	0.160972	0.813033	0.104262	0.896792	1	0.780034	2.57548e-05	0.000378755	10.1031	4.62267e-07	4.57521e-06	0.216553	0.670801	1	8.89292	0.000123058	0.000606669	0.782247	0.00806097	0.0687958	11.2755	2.29717e-05	0.000104173	2.69222	0.000603286	0.00882221
P40806	-0.0977016	0.99774	1	-0.328389	0.369697	1	1.12234	4.24201e-12	2.83127e-10	7.62619	6.35067e-16	3.44391e-14	0.896743	9.32771e-05	0.0112144	3.99231	3.52762e-16	1.913e-14	1.66187	5.38465e-14	7.7868e-12	5.40419	1.2614e-11	2.66945e-10	5.42232	1.02254e-16	3.3271e-14
P40830	0.778329	0.00927856	0.163232	0.301452	0.0598357	0.492887	0.647178	0.0179936	0.0789835	8.70287	2.24512e-05	0.000142538	0.257972	0.408117	1	6.34865	5.36101e-05	0.000290723	0.583257	0.00280475	0.0300443	5.42625	9.1584e-06	4.71133e-05	1.34211	0.00593536	0.0493602
P40871	-0.151572	0.960176	1	-0.395028	0.0118463	0.159771	-0.523378	0.000972387	0.00774044	2.57607	1.56994e-15	7.85875e-14	0.360154	0.085372	0.672018	0.375685	0.10586	0.190958	0.376493	0.056264	0.291743	-1.2166	1.6117e-10	2.67214e-09	0.205926	0.710189	1
P40872	0.469985	0.129157	0.745443	-0.116814	0.927776	1	0.723334	0.000675807	0.00574877	7.80137	1.74083e-07	1.93649e-06	0.743121	0.0189102	0.331415	8.29184	2.29811e-08	2.94679e-07	3.19256	4.91586e-08	2.43748e-06	5.77585	2.07294e-05	9.5502e-05	3.27381	5.37971e-05	0.00133978
P40924	-0.0341188	0.999998	1	0.00833797	1	1	-0.173832	0.0208895	0.0884493	-0.494108	1.66773e-06	1.46291e-05	-0.0889143	0.99925	1	-0.227488	0.438444	0.618909	-0.107516	0.390493	0.904164	-0.224893	0.146372	0.209344	-0.323222	0.127213	0.392805
P40950	-0.80808	0.0139743	0.204355	-0.536559	0.321722	1	-1.62274	0.0453369	0.159908	-1.68259	0.00026647	0.00124528	-1.82339	0.0105391	0.220966	-2.24219	7.27608e-05	0.000382619	-2.19651	4.05379e-06	0.000127133	-2.96173	0.000185944	0.00064968	-2.33766	0.00117391	0.014482
P42060	-0.105582	0.962965	1	-0.0158208	0.999059	1	-0.321083	0.689334	1	-0.870097	0.011882	0.0312728	-0.0611166	0.979873	1	-0.460647	0.00579523	0.0170838	-0.0605167	0.979799	1	-0.291435	0.0304069	0.0529426	0.0208705	0.999726	1
P42061	0.957134	7.09074e-05	0.00392707	-0.252182	0.419207	1	-0.438897	1.14776e-05	0.000189089	2.03827	1.55919e-05	0.000103272	0.174551	0.690549	1	2.40718	1.21302e-07	1.32668e-06	0.447241	0.000261578	0.00422911	2.44024	2.12528e-09	2.69859e-08	0.183882	0.70147	1
P42062	1.03043	5.30734e-05	0.00313977	0.0184171	0.999938	1	-0.39597	0.00325743	0.0208553	3.9679	2.61236e-07	2.73092e-06	0.0501305	0.99426	1	3.3944	2.77515e-10	4.94775e-09	0.269427	0.0223945	0.155863	3.07342	7.27818e-09	8.30925e-08	0.0687313	0.985742	1
P42063	0.982849	0.00183687	0.0519716	0.0604336	0.866293	1	-0.375508	0.00584668	0.0323807	4.74801	3.01309e-05	0.000183101	-0.0781595	0.927625	1	3.06008	7.60775e-07	6.57906e-06	0.204846	0.101364	0.429025	3.20872	8.38816e-07	5.93325e-06	0.203107	0.598286	0.954245
P42064	0.546996	0.24481	0.951106	0.117083	0.534932	1	-0.196414	0.982704	1	2.47473	0.00494326	0.0148412	-0.0458376	0.999573	1	2.41667	2.78175e-07	2.77429e-06	0.15994	0.822467	1	2.76984	1.89379e-08	1.9256e-07	0.203601	0.662148	1
P42065	0.837964	8.93218e-06	0.000645846	0.0849609	0.716127	1	-0.207505	0.00567237	0.031552	4.21614	3.7623e-12	1.04184e-10	-0.0443584	0.999538	1	2.70677	7.33178e-14	2.47852e-12	0.240113	0.00160741	0.0189326	2.71115	2.32111e-12	5.54298e-11	0.228599	0.553623	0.917885
P42068	-0.0625215	1	1	0.663713	8.60612e-08	1.33584e-05	-0.160207	0.581572	0.933311	1.86744	0.00999673	0.0271907	-0.252664	0.411103	1	10.9985	2.45141e-13	7.3345e-12	0.57772	4.45223e-07	1.70429e-05	4.74598	1.53031e-10	2.56993e-09	0.325511	0.259754	0.600817
P42084	0.0470011	0.999933	1	0.897076	4.94699e-11	4.29234e-08	-0.225294	0.00518973	0.0296247	2.0717	0.00215995	0.0073784	0.555325	0.00900191	0.200273	5.01237	4.14306e-15	1.76793e-13	0.794125	0.000344691	0.00531264	4.25159	2.878e-15	1.2281e-13	0.197544	0.702549	1
P42085	0.127507	0.977915	1	-1.06875	2.27156e-05	0.00115939	-0.00375841	1	1	0.229098	0.752722	0.930801	0.533688	0.047268	0.515879	-0.171549	0.914402	1	2.21515	1.77582e-11	2.10112e-09	-3.04601	9.8997e-07	6.89009e-06	-1.35191	0.0012807	0.0156509
P42087	1.31755	0.999326	1	0.64621	0.0116017	0.157538	-0.456945	0.0175716	0.0780529	2.18605	0.440668	0.614057	3.08647	0.199898	0.970775	10.0459	0.000174344	0.000825124	0.770179	4.61517e-05	0.00101808	2.9345	2.50276e-05	0.000111362	0.0450425	0.979933	1
P42093	3.15189	0.0048937	0.108147	0.652668	0.0468447	0.421927	-0.672849	0.362765	0.697678	3.11469	0.0572637	0.112436	-0.962359	0.4528	1	3.55666	0.000932331	0.00355844	-0.331886	0.645804	1	-0.252693	0.999974	1	-1.81964	0.00641544	0.0521856
P42100	-0.210536	0.452273	1	-0.236135	0.320924	1	-0.110183	0.846867	1	0.906455	6.76184e-05	0.000375289	0.320784	0.202231	0.974174	0.633648	0.000453887	0.00190559	-0.0187035	1	1	0.715385	6.50303e-05	0.000253784	-0.0772931	0.995592	1
P42101	-0.406801	0.285261	1	-0.234779	0.716318	1	-0.768574	0.247581	0.548472	0.583288	0.130684	0.227084	0.654699	0.10962	0.756907	0.0846784	0.871823	1	0.267856	0.909178	1	-0.249995	0.6014	0.740863	0.000707982	0.999991	1
P42103	0.104719	0.834452	1	-0.0234225	0.959751	1	-0.366863	0.765609	1	-0.783587	0.016791	0.041379	-0.314545	0.336582	1	1.42931	0.363346	0.533741	0.322589	0.327145	0.828364	0.264309	0.875629	0.994546	0.0110856	0.999134	1
P42105	0.21016	0.620123	1	-0.293677	0.529896	1	-0.467632	0.0172395	0.0769715	-1.19012	0.0079943	0.0224479	0.00856056	0.998289	1	-0.23023	0.250232	0.393093	-0.188994	0.187956	0.610036	-0.614192	0.0149229	0.028859	-0.358972	0.290113	0.638887
P42113	0.320538	0.256702	0.96353	-0.710597	9.40451e-06	0.000569301	-1.44436	5.27847e-07	1.2969e-05	6.55976	3.13162e-11	7.87378e-10	0.94529	0.00245594	0.0926495	3.68135	3.56165e-11	7.29347e-10	0.989846	2.13976e-08	1.18506e-06	2.15651	1.22996e-08	1.31753e-07	1.43063	0.000213947	0.00381442
P42182	0.0780456	0.96549	1	0.173116	0.515152	1	0.117999	0.487418	0.840049	-0.575062	0.0110233	0.0294486	0.0232262	0.999719	1	-0.682197	0.000316288	0.00140734	-0.0310276	0.998867	1	-0.592933	0.00070938	0.00205168	0.00274953	1	1
P42199	-0.29958	0.107252	0.660287	-0.140505	0.617184	1	-0.524907	0.00339355	0.0214073	-0.256861	0.669931	0.854819	0.302956	0.194737	0.958225	-0.461159	0.357076	0.526305	0.27584	0.164108	0.568805	-0.126567	0.886406	1	0.238235	0.522886	0.890755
P42234	0.147617	0.913929	1	0.218902	0.981309	1	-0.0610753	0.983667	1	-0.519277	0.478262	0.657989	-0.252956	0.697053	1	0.362897	0.877246	1	-0.204607	0.965283	1	5.76184	1.63055e-08	1.70454e-07	0.649659	0.0205331	0.123639
P42236	0.444298	0.237548	0.948292	-0.0304021	0.904166	1	0.238229	0.0441141	0.1573	2.13051	0.00231896	0.0078393	-0.301946	0.320537	1	2.1684	5.82663e-06	4.23651e-05	0.323819	0.134002	0.513459	2.78766	1.61213e-05	7.72813e-05	0.275377	0.405615	0.770668
P42238	0.304734	0.947785	1	-0.0421826	0.994882	1	0.182215	0.417789	0.766928	3.71363	0.00713262	0.0202909	0.918804	0.156233	0.86054	4.03127	2.41225e-05	0.000145013	0.672367	0.00460109	0.0445228	2.36135	1.48082e-05	7.20482e-05	0.459583	0.136645	0.415037
P42239	-0.408481	0.0612353	0.486446	-0.522049	0.135885	0.77482	-0.524087	0.1778	0.431325	-0.61122	0.00617363	0.0181581	0.116568	0.823277	1	-0.311833	0.315105	0.476041	0.219992	0.328164	0.828533	-0.899838	0.00760012	0.0162024	-0.228969	0.530908	0.897373
P42240	0.0304119	0.996834	1	-0.0515282	0.857179	1	0.229317	0.0418567	0.151114	-0.0148871	0.999979	1	0.152162	0.737681	1	1.16354	4.38084e-05	0.000245776	0.488637	2.50892e-05	0.00057794	-0.155655	0.866973	0.989081	0.489577	0.100647	0.342224
P42242	-0.344487	0.0528881	0.447627	-0.265199	0.0616755	0.505256	-0.164529	0.4016	0.744563	0.714093	5.36269e-05	0.000309514	0.704266	0.00554574	0.155221	0.343868	0.0695192	0.133156	0.366451	0.0021001	0.0236648	0.154489	0.761007	0.894378	0.384155	0.114972	0.36811
P42244	-0.0709376	0.938941	1	-0.106058	0.878653	1	0.0293538	0.987243	1	1.62891	0.00124519	0.00461058	0.333998	0.310927	1	0.449981	0.0343651	0.0737447	0.26784	0.154548	0.554115	0.669667	0.0945158	0.142047	0.2747	0.459731	0.82246
P42246	0.108904	0.824831	1	0.00357576	0.996127	1	1.05539	0.0478336	0.165573	0.0665305	0.97613	1	0.0552124	0.957085	1	-0.00415399	0.999981	1	0.365283	0.139521	0.528635	0.0367021	0.967082	1	3.16013	0.00382313	0.035415
P42250	-0.421722	0.393077	1	-0.104915	0.914518	1	1.05201	0.156989	0.395235	0.356722	0.522283	0.70404	0.369083	0.270218	1	-1.0369	0.02055	0.0481906	-0.866277	0.0967762	0.415006	-4.72989	0.00422283	0.00964212	-1.45024	0.0803302	0.303483
P42253	0.240813	0.494135	1	0.072519	0.970265	1	-0.150193	0.69452	1	1.0558	0.0474672	0.0966044	-0.214323	0.517818	1	0.541764	0.0182356	0.0439105	-0.00333224	0.999787	1	0.807359	0.00111851	0.00301084	0.368791	0.235487	0.564448
P42295	-2.4773	0.200574	0.886407	-2.66004	0.0229072	0.25925	2.19646	0.0541468	0.181162	1.88373	0.49307	0.672674	4.08757	0.033241	0.452302	2.20371	0.542752	0.736977	-0.363042	0.79406	1	-0.710287	0.994973	1	3.08542	0.0235226	0.135763
P42296	-0.297121	0.248013	0.957831	-0.230302	0.0153471	0.198749	1.03804	0.000603437	0.00527096	-0.666009	0.0372694	0.078898	0.70201	0.0970717	0.698005	0.0197165	0.991065	1	1.46467	7.819e-06	0.000223658	5.76962	0.00285728	0.00677985	2.77924	0.00140815	0.0168138
P42297	0.0423788	0.994439	1	0.222316	0.7873	1	0.0999502	0.570219	0.925053	2.00557	1.13666e-06	1.04181e-05	-0.161927	0.702464	1	0.381252	0.138319	0.238915	-0.0259162	0.999847	1	0.81018	0.00107929	0.00292646	0.170646	0.753646	1
P42298	0.121081	0.888643	1	0.113574	0.988133	1	-0.50876	0.0287547	0.111615	0.694717	0.0171824	0.0419959	-0.372967	0.206538	0.985485	1.02665	0.00120382	0.00441966	-0.627316	0.000423147	0.00640379	0.0735211	0.981418	1	-0.635095	0.047622	0.211898
P42299	0.271224	0.374363	1	0.205235	0.557096	1	-0.576284	0.022507	0.0932892	0.595332	0.0950678	0.172808	-0.288969	0.373235	1	1.65576	0.000148858	0.000718884	-0.537101	0.00661559	0.0583742	0.551442	0.0323285	0.055582	-0.954961	0.0311685	0.160023
P42305	0.0907041	0.959623	1	0.111569	0.790368	1	-0.554155	0.00591001	0.0326004	-0.152425	0.960814	1	-0.226174	0.474345	1	-0.207827	0.515002	0.706297	-0.276874	0.0090202	0.0750146	-1.404	4.51165e-10	6.78834e-09	-0.817933	0.00087643	0.0116992
P42312	-0.227871	0.39338	1	-0.332095	0.0363469	0.358375	-0.616827	0.0157757	0.0720423	0.017189	0.985324	1	0.00225768	0.999213	1	0.444127	0.244545	0.384624	-0.105111	0.663676	1	0.768878	0.0243157	0.0441071	0.10512	0.84122	1
P42318	0.872879	2.988e-11	5.98289e-09	0.41104	2.87022e-05	0.00143676	0.317976	1.22792e-05	0.000198526	2.26874	4.29463e-13	1.43319e-11	-0.16643	0.75672	1	0.297381	0.0574973	0.112866	-0.0220977	0.999768	1	-0.51188	1.63751e-05	7.82101e-05	-0.0522754	0.999745	1
P42319	0.512941	5.7672e-05	0.00332974	0.0417469	0.963965	1	0.310182	0.000660562	0.00565606	1.65327	3.79465e-09	6.13508e-08	-0.203565	0.568432	1	0.665737	0.000100245	0.000502771	0.138255	0.71504	1	0.0935473	0.992031	1	0.336599	0.203267	0.518223
P42400	-0.152814	0.374182	1	-0.16208	0.565181	1	-0.328303	0.00494899	0.0285005	-0.229631	0.619871	0.803948	0.482682	0.0583667	0.56902	-0.0979918	0.969281	1	0.469908	0.000346965	0.00531264	0.278937	0.0759586	0.117064	0.663879	0.0129326	0.0879885
P42403	0.18468	0.697105	1	0.344979	0.3899	1	0.415765	0.205437	0.480891	0.600179	0.411578	0.580986	-0.107878	0.796333	1	-0.585987	0.0797265	0.150056	-0.717404	0.0168771	0.125663	-0.174123	0.819278	0.946972	-0.248987	0.513198	0.882603
P42405	-0.0228919	0.998484	1	-0.593456	0.4388	1	0.222367	0.990187	1	-0.0513571	0.998561	1	-0.320413	0.275152	1	-1.54776	4.66423e-05	0.000259423	-0.881664	0.0373606	0.217075	-2.3502	0.208637	0.287802	0.0540505	0.991437	1
P42409	0.0174635	0.999968	1	-0.00379135	1	1	-0.108613	0.548169	0.902519	-0.0244874	0.999997	1	-0.201496	0.57684	1	0.107938	0.99042	1	-0.0964701	0.936727	1	0.318029	0.155409	0.220452	-0.0290689	0.999955	1
P42411	-0.00600222	0.999998	1	-0.0237027	0.971089	1	-0.0780952	0.920692	1	-0.414899	0.0909894	0.166558	-0.264664	0.375881	1	0.178456	0.917522	1	-0.161844	0.211637	0.651173	0.52631	0.00298191	0.00702436	-0.0112513	0.999977	1
P42412	0.33559	0.313282	1	-0.156008	0.966824	1	-0.50679	0.0263269	0.105106	3.16682	5.70516e-18	3.80783e-16	0.458819	0.0122233	0.241039	3.38726	3.01516e-20	2.70636e-18	-0.105041	0.994664	1	1.81717	1.6806e-14	6.43324e-13	-0.528828	0.00586258	0.0492268
P42413	0.25691	0.722732	1	-0.0284689	0.999417	1	-0.587871	0.000657652	0.00564973	4.56714	1.61801e-08	2.20507e-07	0.801501	0.0141551	0.265077	3.26367	3.78226e-09	5.59388e-08	-0.19167	0.785413	1	1.57369	1.82454e-06	1.17009e-05	-0.775836	0.0127661	0.0876788
P42414	0.32772	0.581486	1	0.012809	1	1	-0.51182	4.74092e-05	0.00063941	4.12148	5.32216e-13	1.7317e-11	0.575903	0.0106111	0.220966	3.37149	4.42993e-16	2.261e-14	-0.179693	0.802183	1	1.89871	3.45538e-11	6.76268e-10	-0.584922	0.0112948	0.0801098
P42415	0.336933	0.457155	1	-0.0422173	1	1	-0.566723	1.07203e-06	2.4056e-05	4.50604	9.32241e-19	6.93321e-17	0.519987	0.00454225	0.137375	4.14069	2.3813e-24	3.64619e-22	-0.24354	0.605571	1	2.50003	7.46967e-19	6.07611e-17	-0.591867	0.00193169	0.0211268
P42416	0.223473	0.884606	1	-0.109932	0.987683	1	-0.331251	0.829852	1	6.65834	2.41243e-07	2.56308e-06	0.496689	0.0847163	0.670263	4.77815	4.63487e-09	6.77785e-08	-0.880821	0.0320354	0.195288	4.82593	1.26755e-05	6.27269e-05	-0.965405	0.0095427	0.0697743
P42418	0.368412	0.282084	1	-0.0225901	0.999999	1	-0.483641	0.00656386	0.0354476	3.36367	3.01207e-12	8.5222e-11	0.561323	0.0147965	0.273388	3.74539	7.6693e-15	3.02473e-13	-0.170804	0.866314	1	1.68379	1.76717e-10	2.89304e-09	-0.552301	0.0205669	0.123639
P42419	0.260994	0.65853	1	-0.0826304	0.999643	1	-0.408395	0.308025	0.621823	3.23129	1.07833e-11	2.86418e-10	0.674111	0.00701949	0.170764	2.82935	1.87209e-12	4.87306e-11	-0.538324	0.0284535	0.180205	2.49147	5.69238e-09	6.61485e-08	-0.784075	0.00318696	0.0311867
P42420	0.280277	0.591396	1	-0.321688	0.462648	1	0.264867	0.663411	1	3.24335	3.14588e-11	7.87378e-10	0.457953	0.0478606	0.515879	2.69191	3.58649e-11	7.29347e-10	-0.683716	0.000889839	0.0115236	-1.40413	2.30333e-08	2.29715e-07	-0.368601	0.121969	0.383436
P42421	-0.00285121	0.998914	1	0.0543661	0.959549	1	-0.184425	0.346786	0.677182	-0.178194	0.686405	0.869024	0.0449069	0.929502	1	-0.106971	0.785672	0.966039	-0.0498843	0.963987	1	0.430641	0.0933287	0.140425	0.224785	0.548454	0.913292
P42437	-0.428618	0.135039	0.75658	0.610444	0.561818	1	1.4378	0.113238	0.311991	0.501072	0.23149	0.36475	0.0631107	0.915833	1	-2.91222	0.000372657	0.00161782	-0.559071	0.461717	0.999016	-0.0958716	0.985073	1	0.685871	0.134194	0.409252
P42919	0.0271002	0.999995	1	-0.0242905	0.999986	1	-0.443927	0.104349	0.295562	-0.65562	0.000574646	0.00240695	-0.0324778	0.999988	1	-0.480692	0.0182603	0.0439294	0.0292246	0.999995	1	-0.292791	0.596123	0.735755	-0.0207845	1	1
P42920	-0.0283611	0.999982	1	0.0776701	0.998867	1	-0.335549	0.0191871	0.0830922	-0.584706	0.000485851	0.00209036	-0.0944759	0.97668	1	-0.415224	0.0638603	0.123223	0.0421528	0.999598	1	-0.397732	0.00380757	0.00877089	0.120985	0.952582	1
P42921	-0.113169	0.744078	1	-0.0255064	0.931228	1	-0.442576	3.31827e-05	0.000474586	-0.64367	0.00744664	0.0210691	-0.0654208	0.968189	1	-0.418642	0.0369538	0.078459	-0.00208911	0.999993	1	-0.289471	0.164309	0.231646	0.0357024	0.996441	1
P42923	-0.0132672	0.999979	1	-0.0285636	0.997447	1	-0.246255	0.151349	0.386238	-0.722982	6.73761e-05	0.000374743	-0.0262782	0.999971	1	-0.302212	0.10406	0.188365	0.078563	0.901728	1	-0.517932	7.74975e-05	0.000296656	-0.110554	0.959504	1
P42924	-0.0268346	0.99963	1	-0.0318619	0.999943	1	-0.473687	0.063402	0.202996	-0.716364	0.000659823	0.00269203	-0.0449182	0.998186	1	-0.42328	0.0316107	0.0688785	0.0589787	0.985102	1	-0.0328178	0.999997	1	0.231889	0.61942	0.967216
P42953	-0.259686	0.123949	0.725136	-0.181	0.0934289	0.645081	-0.303727	0.127982	0.342382	-1.35361	0.0011256	0.00420968	-0.0806797	0.871877	1	-0.895405	0.00803732	0.0223517	-0.0697466	0.793109	1	-0.657294	0.00693105	0.0149474	-0.136873	0.751838	1
P42954	-0.149161	0.470584	1	-0.133539	0.872563	1	-0.314439	0.0813206	0.246137	-1.11147	5.7589e-07	5.57265e-06	-0.0883667	0.969543	1	-1.04553	4.62576e-07	4.21009e-06	-0.149833	0.139414	0.528635	-0.639554	0.00659614	0.0143201	-0.231242	0.520799	0.888944
P42955	-0.122616	0.895733	1	-0.111255	0.952738	1	-0.470829	0.0337244	0.127966	-0.811915	0.0133747	0.0345724	-0.0524469	0.987208	1	-0.723859	0.00526772	0.0157427	-0.161909	0.503202	1	-1.03387	0.00090504	0.00251153	-0.497687	0.11112	0.362008
P42956	-0.983841	0.000964885	0.0330473	-0.424377	0.114053	0.71024	-0.829292	2.99187e-06	5.85552e-05	-0.109285	0.991041	1	0.132775	0.796148	1	0.0771971	0.99114	1	0.0227734	0.999984	1	0.388932	0.0652897	0.102317	-0.323603	0.320044	0.677847
P42957	-0.827128	1.98535e-05	0.00135996	-0.707207	0.0010268	0.0281344	-0.978993	1.11148e-05	0.000185227	0.0186341	0.999999	1	-0.150287	0.792163	1	0.616682	0.000203065	0.000947275	0.01012	0.999958	1	0.720976	2.44031e-05	0.000109143	-0.283902	0.345549	0.707618
P42958	0.0269987	0.999828	1	-0.184416	0.900523	1	-0.0278578	0.999863	1	0.872364	0.00148245	0.00533722	0.132341	0.850712	1	0.216791	0.778724	0.958905	0.321936	0.261933	0.739493	0.192684	0.919	1	0.0256715	0.999951	1
P42959	-0.241447	0.404749	1	-0.125149	0.622489	1	-3.68417	0.0523882	0.17687	-0.0540965	0.966157	1	0.793563	0.118862	0.791298	-0.240744	0.51427	0.706037	0.889841	0.810183	1	3.42482	0.655403	0.79239	3.27684	0.843142	1
P42961	0.252127	0.256759	0.96353	-0.288764	0.464134	1	0.404513	0.00438487	0.025831	0.0628304	0.982553	1	0.0767315	0.88226	1	-0.228734	0.891082	1	-0.115728	0.796583	1	-0.142425	0.61451	0.754514	-0.275697	0.522053	0.890501
P42962	0.0878674	0.970894	1	-0.0375121	0.999963	1	-0.0482345	0.999753	1	-0.166844	0.94785	1	-0.202062	0.583993	1	-0.450284	0.0158278	0.0392577	-0.113581	0.794612	1	-0.415662	0.00268733	0.00641753	-0.221212	0.61036	0.959947
P42963	0.0744184	0.947843	1	-0.0706723	0.80546	1	-0.57607	7.6166e-06	0.000131298	0.669125	0.0818323	0.152695	-0.084118	0.931061	1	1.26721	3.38653e-05	0.000195025	-0.0557383	0.892684	1	0.0909978	0.954661	1	-0.334799	0.262289	0.60366
P42964	1.00978	0.0345639	0.355612	0.173661	0.953597	1	-0.246463	0.315638	0.631035	-0.0499158	0.99894	1	-0.751384	0.0880215	0.673766	1.17749	0.267069	0.415034	0.188346	0.340897	0.842555	0.483792	0.226656	0.310846	0.199363	0.635794	0.97965
P42966	0.0379568	0.984741	1	-0.0309202	0.969917	1	-0.316698	0.156053	0.394376	0.912706	0.568684	0.75256	-0.148146	0.928061	1	1.70468	0.00204067	0.00698929	-0.105026	0.693168	1	0.14862	0.707212	0.844437	-0.534059	0.222388	0.544567
P42968	0.260467	0.302563	1	-0.148974	0.680139	1	-0.473252	0.00380654	0.0233689	0.828884	0.164658	0.273868	-0.215921	0.50958	1	1.83413	0.000520024	0.00216234	0.148952	0.323597	0.825343	1.03689	0.00121905	0.00323796	0.369743	0.292777	0.643121
P42971	-0.0168498	1	1	0.072171	0.998732	1	-0.261195	0.00387523	0.0235683	-0.0541165	0.999995	1	0.264133	0.294397	1	0.0294506	1	1	0.137183	0.684772	1	0.297605	0.0348282	0.0592535	0.0682332	0.999832	1
P42972	-0.012534	0.999998	1	0.0264932	0.999208	1	-0.109659	0.705656	1	3.13247	2.35283e-11	6.00434e-10	0.183014	0.664665	1	2.14506	5.54235e-11	1.08472e-09	0.277794	0.0758817	0.360173	2.3814	1.17209e-10	2.03396e-09	0.281282	0.386972	0.752269
P42973	-0.279436	0.188127	0.857609	-0.234015	0.0912955	0.63711	-0.588253	1.02829e-07	3.07659e-06	-0.972914	1.76993e-06	1.5306e-05	-0.0337035	0.999562	1	-0.920874	4.81511e-05	0.000265545	0.0622898	0.889463	1	-1.12528	1.08668e-05	5.51388e-05	-0.327024	0.236233	0.565179
P42974	0.193802	0.795803	1	-0.0429041	0.999994	1	-0.121877	0.947869	1	0.616147	0.00018462	0.000896578	0.570494	0.000981412	0.0482003	1.25287	4.10788e-15	1.76793e-13	0.263279	0.197602	0.627233	0.891293	1.31432e-10	2.22153e-09	0.128449	0.99325	1
P42976	0.0257771	0.997953	1	-0.0478598	0.997344	1	-0.0600012	0.987545	1	-0.537801	0.00410272	0.0127744	-0.0846206	0.962432	1	-0.390925	0.117556	0.208161	-0.0857523	0.873943	1	-0.556085	0.000670689	0.00195938	-0.377651	0.160244	0.45574
P42977	-0.00263081	1	1	-0.0777655	0.858994	1	0.0778683	0.906041	1	-0.989614	2.0676e-05	0.000132561	-0.207354	0.552914	1	-0.924257	1.69026e-05	0.00010551	-0.204482	0.517951	1	-0.921512	0.000149342	0.000532516	-0.395698	0.155166	0.447779
P42979	-0.0583453	0.868252	1	0.115694	0.304365	1	-0.119694	0.423983	0.772308	-0.607942	0.152936	0.257665	-0.104036	0.821783	1	-0.245508	0.449924	0.63203	-0.135485	0.404171	0.918592	-0.409699	0.165447	0.233041	-0.46665	0.228981	0.555487
P42980	0.0612967	0.956931	1	0.0801462	0.686136	1	0.216673	0.000500347	0.00455385	-0.631681	0.00122455	0.00455358	-0.187394	0.620717	1	-0.313505	0.134984	0.233775	-0.125833	0.221088	0.664854	0.157122	0.662599	0.799603	-0.0526417	0.994992	1
P42981	0.089969	0.939331	1	0.103096	0.979429	1	0.31201	0.338586	0.664158	-0.435275	0.232969	0.366416	-0.331103	0.302798	1	0.0182384	0.99908	1	-0.268692	0.510275	1	0.0551111	0.929259	1	-0.420145	0.426831	0.793143
P42982	-0.0901649	0.8216	1	0.108141	0.985628	1	0.0676953	0.931692	1	-0.640871	0.00736633	0.0209101	-0.23798	0.441744	1	-0.501694	0.00168822	0.00592242	-0.356047	0.000150683	0.00265019	-0.331838	0.077896	0.119766	-0.319557	0.274026	0.618189
P45693	0.0149742	0.999117	1	-0.0725229	0.952073	1	-0.042497	0.981915	1	1.93363	5.38928e-05	0.000310361	0.0111337	0.999703	1	1.16983	0.00124741	0.00454763	0.0643244	0.964094	1	1.48652	0.000244263	0.000823596	0.0944638	0.919743	1
P45694	-0.0320425	1	1	-0.0446988	1	1	-0.213551	0.146056	0.37754	-0.513481	6.38016e-05	0.000359471	-0.0550966	1	1	-0.415132	0.000151393	0.000727076	-0.00950756	1	1	-0.485749	4.74993e-06	2.66467e-05	-0.208055	0.871834	1
P45708	-0.031746	0.992104	1	-0.0267984	0.999951	1	0.00162551	0.999836	1	-0.63318	0.0513818	0.103359	-0.151491	0.72636	1	-0.569509	0.0136056	0.034687	-0.0811106	0.986695	1	-0.548148	0.0135415	0.0267177	0.177611	0.776291	1
P45709	0.136125	0.563469	1	-0.0534997	0.868862	1	0.164337	0.53824	0.890679	-0.394162	0.216244	0.344482	-0.326204	0.320682	1	-0.153603	0.72451	0.913268	-0.244178	0.0633005	0.316868	0.133345	0.687777	0.825776	-0.365212	0.308948	0.6614
P45710	1.98263	0.407949	1	0.560809	0.792353	1	2.21224	0.228981	0.519197	-2.39353	0.0179302	0.0433758	-0.912927	0.737351	1	-2.45579	0.0367204	0.0781546	1.12781	0.714621	1	0.090893	0.888215	1	-1.53083	0.190474	0.498796
P45711	0.202411	0.355316	1	-0.165561	0.483263	1	0.872193	0.00734459	0.0392566	0.661116	0.0168226	0.0413886	-0.0928719	0.868027	1	1.02861	0.00596704	0.0174553	0.179565	0.629517	1	6.07537	0.00197386	0.00489329	1.64222	0.00671504	0.0537823
P45743	-0.178792	0.55903	1	-0.363008	0.10443	0.69377	-0.346103	0.0282378	0.110365	2.16138	4.23483e-12	1.16034e-10	0.425761	0.0525923	0.542704	0.450846	0.0465806	0.0952468	0.512772	0.000853753	0.0112118	-0.507686	0.00039147	0.00124117	0.0430661	0.999958	1
P45744	-0.311715	0.214683	0.905973	-0.909234	3.05253e-05	0.00147143	0.784065	4.95008e-05	0.000654063	2.34922	1.38597e-14	5.91422e-13	0.405098	0.0420418	0.508999	-2.23183	4.81953e-15	2.02343e-13	0.420874	0.0388287	0.224104	-3.52151	6.13109e-16	2.95541e-14	1.07304	0.00010088	0.00215238
P45745	-0.162977	0.982769	1	-0.607603	5.44099e-10	2.36048e-07	0.296368	0.928939	1	2.85116	5.32385e-49	4.61933e-46	0.338181	0.0121435	0.241039	-0.275732	0.934181	1	0.699226	9.29143e-18	2.68729e-15	-2.49153	9.7244e-41	5.06252e-38	1.16135	6.26178e-14	1.08663e-11
P45855	-0.0989218	0.848749	1	-1.46106	0.391826	1	0.372224	0.488347	0.840049	-0.448188	0.909851	1	-0.0576654	0.92835	1	1.35388	0.347187	0.514156	-3.81017	0.131641	0.507648	3.8701	0.000184851	0.00064673	7.2492	3.49005e-05	0.0010094
P45856	-2.56045	0.599803	1	2.00055	0.548383	1	0.513237	0.242153	0.541704	-0.627348	0.567461	0.751706	1.6381	0.130346	0.809764	-0.00664867	0.977884	1	-0.595092	0.915598	1	3.35705	0.0414802	0.0687059	5.72919	0.00155056	0.0180991
P45858	0.0660618	0.947723	1	0.19286	0.999898	1	0.238109	0.184803	0.444175	-2.5093	0.00366904	0.0116612	-0.145625	0.762076	1	1.91037	0.21303	0.344634	0.0903383	0.908367	1	6.83068	1.67822e-06	1.09774e-05	7.02804	2.53236e-10	2.86597e-08
P45859	-1.61587	0.207823	0.901042	-0.161121	0.692899	1	0.499052	0.179244	0.433618	-0.443598	0.688719	0.870683	0.547707	0.128786	0.809764	0.576832	0.9933	1	-0.846697	0.547147	1	8.97881	0.000179355	0.000628345	5.94765	9.63899e-05	0.00208164
P45861	0.0126534	0.999986	1	-0.21723	0.371575	1	-0.0306667	0.999621	1	0.3971	0.115611	0.204163	0.000551507	1	1	-0.182545	0.83114	1	0.0511712	0.989527	1	-1.05923	5.92915e-06	3.25603e-05	0.210932	0.6377	0.980469
P45862	0.110482	0.85309	1	0.11043	0.782656	1	0.0443054	0.929475	1	0.937126	0.136032	0.233879	-0.150423	0.834653	1	0.452477	0.814102	0.991163	-0.0840523	0.854775	1	0.495863	0.131045	0.18898	0.205627	0.636415	0.97965
P45866	0.241586	0.864355	1	0.235523	0.747661	1	-0.0611283	0.984128	1	1.84219	0.0073803	0.0209269	0.977986	0.00149107	0.0666472	3.50588	1.98481e-07	2.03404e-06	0.354552	0.490195	1	4.76592	9.48009e-10	1.3267e-08	0.52626	0.0301406	0.158818
P45867	0.107015	0.959218	1	-0.223244	0.510654	1	0.0302699	0.990595	1	4.78915	2.88231e-06	2.4047e-05	2.13329	0.000105165	0.0119019	3.94605	1.04872e-05	6.99951e-05	0.565383	0.00544851	0.0506517	4.8847	1.76057e-10	2.89304e-09	1.76922	1.78821e-05	0.000574657
P45868	-0.270004	0.161956	0.813033	0.232864	0.475058	1	-1.03069	0.0806011	0.244528	-0.828881	0.00530642	0.0157678	-0.0207091	0.998072	1	-0.884346	0.0143187	0.0361672	-0.0116092	0.999867	1	-1.35201	0.000190273	0.000660374	-0.538468	0.101108	0.343048
P45870	-0.315175	0.955785	1	-1.01526	0.196341	0.896625	0.0877011	0.949549	1	0.304935	0.941618	1	0.250532	0.440367	1	5.43356	0.00683781	0.0194949	0.169226	0.933893	1	4.31143	0.000778711	0.00222257	2.45492	0.00248185	0.0256359
P45871	-0.0242161	0.969746	1	0.989459	0.318431	1	0.0967958	0.984735	1	0.210966	0.608089	0.793809	0.205831	0.53278	1	-0.484003	0.0421858	0.0878366	-1.46097	0.00270255	0.0291898	-1.53308	0.163762	0.231168	0.460603	0.307683	0.6614
P45872	-0.0973388	0.94536	1	-0.0718063	0.994261	1	-0.291797	0.0535033	0.179363	-0.371449	0.0229596	0.0529351	0.135063	0.900353	1	-0.666006	7.91524e-05	0.000411131	-0.0833652	0.997744	1	-0.793388	4.93799e-08	4.47886e-07	-0.0846518	0.996174	1
P45873	-0.186934	0.46696	1	-0.198427	0.0473667	0.425157	-0.177384	0.459907	0.812049	-0.0885072	0.967453	1	-0.0430574	0.991164	1	-0.0598511	0.991852	1	0.0421784	0.981822	1	-0.257549	0.127289	0.184073	-0.333503	0.35043	0.714306
P45902	0.46674	0.479401	1	0.0069011	0.99998	1	1.43191	0.660183	0.999684	-0.346321	0.787669	0.963265	-1.38777	0.287151	1	-0.342714	0.134211	0.232745	-0.0436551	0.975806	1	-1.53751	0.0139495	0.0273013	-1.38301	0.10396	0.347784
P45913	-0.155825	0.877259	1	-0.343058	8.33283e-05	0.00333698	-0.473704	4.08433e-06	7.87519e-05	-0.110553	0.981547	1	0.151965	0.856581	1	-0.122475	0.999107	1	-0.0170311	1	1	-0.521306	8.38058e-05	0.000318928	-0.416902	0.0412204	0.193676
P45914	0.467414	0.208607	0.901042	0.152824	0.501926	1	-0.739959	0.0166177	0.0750971	1.56952	5.68358e-05	0.000323728	0.178915	0.621151	1	0.899433	0.000706106	0.0027933	0.101115	0.994011	1	0.910965	0.00105437	0.00287084	-0.204765	0.599003	0.954245
P45919	-0.169536	0.810004	1	-0.0179867	0.994519	1	-0.1949	0.74403	1	0.312178	0.286204	0.431877	0.553706	0.0925558	0.678655	0.135074	0.999304	1	-0.00847605	0.999908	1	-0.438685	0.106091	0.157264	0.0928501	0.969214	1
P45929;P54332	-2.25178	0.0979158	0.635598	2.15682	0.589876	1	2.32792	0.193061	0.459779	-0.214895	0.875492	1	1.00755	0.813103	1	-5.5905	0.0183302	0.0440162	-0.364326	0.989472	1	3.58841	0.0865837	0.131415	1.9901	0.0694742	0.276094
P45941	-0.0190343	0.998732	1	0.0601241	0.99935	1	0.49404	0.0138711	0.0651071	-0.286946	0.547861	0.73095	0.0960196	0.882778	1	0.255913	0.152893	0.260459	0.278846	0.0210729	0.149462	0.787202	0.000663301	0.00194764	0.72342	0.0587565	0.248284
P45942	0.105441	0.828739	1	0.0757866	0.996176	1	0.404579	0.397035	0.740317	0.130228	0.932999	1	0.340935	0.57141	1	-0.417555	0.951931	1	0.265999	0.741643	1	2.00311	5.39491e-05	0.000216089	1.49367	0.00466298	0.0412849
P45945	-0.00194841	0.958346	1	1.07192	0.0720586	0.551672	0.243189	0.782239	1	2.1762	0.999147	1	5.03219	0.0418327	0.508835	4.86869	0.176135	0.29352	1.16097	0.108431	0.444831	5.12838	0.0151117	0.0291161	-0.345126	0.381898	0.74463
P45947	-0.214056	0.468552	1	0.338611	0.803243	1	-0.0172026	0.991456	1	-1.81451	0.0126441	0.0329787	2.88969	0.00639032	0.16634	0.333396	0.237601	0.375516	0.244761	0.0827867	0.378326	0.419802	0.102017	0.152178	0.153698	0.712233	1
P46208	-0.153559	0.781935	1	-0.262984	0.00302253	0.0620807	-0.0884779	0.998256	1	0.269034	0.515469	0.697389	0.216931	0.524888	1	-0.133423	0.997149	1	0.239002	0.000681018	0.00928109	-0.360766	1.03583e-05	5.28677e-05	0.146764	0.983911	1
P46317	0.0859563	0.9238	1	0.159631	0.382153	1	-0.297457	0.0314712	0.120825	12.8792	3.11612e-07	3.23158e-06	-0.156242	0.736373	1	0.0487185	0.995067	1	0.0492163	0.98871	1	0.710065	0.000606945	0.00182014	0.295254	0.344819	0.706744
P46318	0.200518	0.48496	1	0.245748	0.543627	1	-0.115332	0.892024	1	3.33446	5.56748e-06	4.21284e-05	0.0949326	0.94897	1	0.490348	0.076812	0.145412	-0.111985	0.882912	1	1.3149	0.00333468	0.00777794	0.0636864	0.981309	1
P46319	0.38625	0.261197	0.974064	-0.241622	0.442868	1	0.0830302	0.717328	1	7.71536	1.17122e-05	8.15154e-05	0.0395723	0.964103	1	-1.29806	0.000777736	0.00305808	-0.131675	0.60236	1	-0.957079	0.00190237	0.00474771	0.390042	0.265081	0.606554
P46320	0.145624	0.589005	1	0.180737	0.00277721	0.058773	-0.0103315	1	1	8.18816	1.20852e-22	1.65567e-20	-0.112527	0.980173	1	0.541174	1.3311e-06	1.10699e-05	-0.0105583	1	1	0.767652	2.08753e-10	3.35422e-09	0.445334	0.0208436	0.124726
P46321	0.163129	0.599925	1	0.338244	0.0189513	0.230143	-0.222261	0.00301507	0.0197191	2.92307	1.44315e-13	5.36645e-12	0.156642	0.822142	1	2.75848	6.49961e-16	3.19217e-14	0.38545	0.000163472	0.00279946	2.80063	3.21819e-16	1.61095e-14	0.391851	0.0638033	0.261045
P46322	-0.127288	0.570311	1	0.525993	0.381826	1	0.159049	0.579749	0.932829	-0.731044	0.114495	0.20288	-0.35135	0.289884	1	-0.343742	0.28744	0.441941	-0.325779	0.711503	1	-0.110171	0.823611	0.950714	-0.194322	0.630584	0.975868
P46323	0.0481607	0.991165	1	0.0784047	0.708809	1	0.0440264	0.978214	1	-0.562339	0.114456	0.20288	-0.0189458	0.999991	1	-0.502644	0.00203109	0.00698405	-0.03625	0.983172	1	-0.708779	2.34375e-05	0.00010555	-0.217241	0.617678	0.965879
P46325	0.95529	0.0131852	0.200709	-0.680778	0.181598	0.870862	-0.549919	0.201169	0.473029	3.96508	0.00170312	0.00603158	0.363939	0.275864	1	4.24148	2.64105e-05	0.000156242	0.680379	0.0160187	0.120013	6.43631	0.000599012	0.00179842	0.474887	0.21686	0.539661
P46326	0.881266	0.0076081	0.147363	-0.536274	0.000281109	0.009628	-0.669245	0.00242166	0.0165883	4.92319	0.00182823	0.00639636	0.201191	0.543495	1	2.98707	2.81706e-05	0.000165894	0.540175	0.00113712	0.0142304	2.72661	0.000588133	0.0017678	0.869432	0.0583441	0.246943
P46327	0.68168	0.0490502	0.432257	-0.210353	0.327654	1	-0.0526955	0.965505	1	5.87011	4.20906e-11	1.01446e-09	0.514877	0.0383612	0.477772	4.08404	8.51007e-12	1.93889e-10	0.352606	0.161186	0.565456	3.01862	1.58811e-09	2.10911e-08	0.3134	0.405238	0.770668
P46328	0.107339	0.869208	1	-0.383951	0.00106932	0.0289941	-0.575735	5.44134e-05	0.000690917	1.00831	0.000257102	0.00120801	0.526075	0.0866833	0.673766	1.48861	3.18978e-06	2.44206e-05	0.784985	6.67275e-06	0.000197377	1.56292	8.32771e-06	4.34409e-05	0.6682	0.0411058	0.193487
P46329	-1.08628	0.859136	1	-0.168458	0.509597	1	1.25208	0.257149	0.561071	-0.479991	0.202088	0.325719	-0.152996	0.644953	1	-0.163922	0.718736	0.90819	0.339124	0.26426	0.742038	2.02817	0.288466	0.38765	-1.01892	0.624565	0.970593
P46331	0.174194	0.866515	1	0.264293	0.900743	1	-0.458164	0.171374	0.419648	-0.499328	0.893557	1	-3.02316	0.0021054	0.0856304	2.63848	0.0667557	0.128051	-1.62824	0.321755	0.823407	9.71888	6.91458e-06	3.6732e-05	0.345729	0.452573	0.818972
P46336	-0.0974147	0.937475	1	-0.128223	0.805622	1	-0.157945	0.536655	0.889187	0.124112	0.983299	1	-0.127873	0.950412	1	0.628111	3.97459e-07	3.69495e-06	-0.0456149	0.999854	1	0.620465	2.3706e-08	2.35522e-07	-0.101152	0.99567	1
P46337	-0.0140928	0.999978	1	-0.0645458	0.904984	1	-0.55637	9.92029e-05	0.00114767	0.428387	0.239318	0.374591	0.226217	0.490978	1	0.501925	0.00611655	0.0178291	0.057855	0.979668	1	0.121211	0.882483	0.999431	-0.211475	0.599422	0.954245
P46338	-2.87439	7.04473e-08	7.9728e-06	-1.61338	1.94257e-07	2.29842e-05	0.0617192	0.983486	1	-2.40512	8.67288e-07	8.12068e-06	0.461702	0.104499	0.736065	-2.34739	3.3595e-07	3.21499e-06	-0.186739	0.850049	1	1.45102	8.74442e-06	4.53421e-05	2.40066	2.08512e-05	0.0006619
P46341	-0.165776	0.799463	1	-0.029091	0.989163	1	-0.0691079	0.999979	1	-3.46093	4.68911e-05	0.000276774	0.636112	0.0667947	0.600539	-2.92429	0.00323873	0.0104208	0.04931	0.91286	1	1.7851	0.624858	0.765054	1.94539	0.000766327	0.0103893
P46342	-1.03221	0.797122	1	1.8839	0.652526	1	-0.185205	0.882215	1	3.8114	0.0730144	0.138223	0.859277	0.987682	1	-2.95441	0.204944	0.334463	-3.12543	0.102616	0.43116	2.27015	0.967958	1	4.53921	0.010606	0.0763803
P46344	0.109008	0.802462	1	-0.0362855	0.994226	1	-0.208311	0.230171	0.520535	0.209916	0.92015	1	0.20545	0.558472	1	0.368314	0.369523	0.540353	0.237381	0.321774	0.823407	0.452126	0.00392498	0.00900946	0.594481	0.0233597	0.135123
P46347	0.0730309	0.97966	1	0.230881	0.484772	1	0.211596	0.30223	0.617024	-0.526659	0.0164941	0.0408897	0.190918	0.584746	1	-0.660745	0.0785584	0.148179	-0.367656	0.387897	0.902321	-0.414905	0.0262352	0.0469025	-0.223624	0.693247	1
P46349	0.780954	0.00760595	0.147363	0.164845	0.0629433	0.508824	0.0184999	0.963958	1	3.99486	0.00112245	0.00420395	-0.0784466	0.848113	1	2.42447	0.000872287	0.00335882	0.38558	0.0135759	0.106214	1.58933	0.00553816	0.0122897	-0.122322	0.903047	1
P46352	-0.34829	0.501691	1	0.167898	0.75488	1	0.756695	0.679752	1	-0.0873791	0.995745	1	0.330626	0.331032	1	-1.07928	0.102802	0.186217	-0.151493	0.97564	1	1.16264	0.198434	0.274893	0.724334	0.0949221	0.333895
P46353	-0.330053	0.0368368	0.365068	-0.166666	0.077786	0.578506	-0.392953	7.57892e-05	0.000904951	-0.385922	0.0103584	0.0279989	0.0601584	0.999577	1	0.291166	0.361651	0.531552	0.207771	0.0946136	0.410477	0.48011	6.53315e-05	0.000254578	0.0587583	0.999882	1
P46354	-0.218333	0.164621	0.816923	-0.297217	0.492927	1	-0.323872	0.0321204	0.122774	-0.914598	0.000181148	0.000883013	0.182462	0.657086	1	-0.30049	0.212046	0.343586	0.203549	0.816754	1	-0.30402	0.117983	0.171858	0.0393871	0.999681	1
P46898	-0.0835926	0.951598	1	-0.0837686	0.949486	1	-0.218326	0.0168326	0.0759361	-0.763679	5.23252e-05	0.000303346	0.071417	0.991052	1	-0.489725	0.0029418	0.00958387	0.0793011	0.991151	1	-0.445335	0.00140308	0.00361965	-0.155037	0.837259	1
P46899	-0.0483916	0.991059	1	0.070914	0.981922	1	-0.11551	0.840054	1	-0.812166	0.0353739	0.0752888	0.0969093	0.938727	1	-0.662621	0.00428625	0.0132471	-0.224368	0.245155	0.709831	-0.880142	0.000148073	0.000528718	-0.112501	0.927328	1
P46903	0.601446	0.00928096	0.163232	0.468285	0.00599164	0.0956825	0.00522857	0.999697	1	1.87558	0.000898621	0.00348158	0.527335	0.156936	0.86054	1.08555	0.00145756	0.00524762	0.466083	0.00225351	0.025284	1.22572	0.00195049	0.00485384	0.958909	0.0458722	0.208023
P46904	0.627583	0.0269591	0.305482	0.435713	0.0192897	0.231744	0.142816	0.383573	0.723507	1.56878	0.00110588	0.00415383	0.427176	0.218243	1	1.22093	0.00405139	0.0126146	0.596997	0.000433113	0.00647927	0.927038	0.0310092	0.0537754	0.254716	0.481177	0.844005
P46905	0.0928501	0.888002	1	0.0467042	0.989711	1	0.0225414	0.999807	1	3.30407	1.2749e-08	1.84032e-07	0.240232	0.461154	1	0.933162	6.30021e-05	0.000336054	0.242047	0.0308671	0.191302	1.00713	2.35688e-05	0.000105958	0.325321	0.258135	0.597799
P46906	0.0195048	1	1	0.0305853	0.999999	1	-0.0419	0.999997	1	-0.0498067	1	1	-0.0325516	1	1	0.205008	0.845026	1	0.0825024	0.992757	1	0.410935	0.00570732	0.0126113	-0.0243144	1	1
P46911	0.104813	0.823114	1	0.171317	0.927889	1	0.174216	0.45998	0.812049	2.99487	3.92e-07	3.92453e-06	0.259393	0.389534	1	1.15607	0.000333971	0.00146846	0.174776	0.622212	1	2.5502	1.4414e-07	1.1911e-06	0.781698	0.0161868	0.104035
P46912	0.138688	0.678325	1	0.0778286	0.762794	1	0.268684	0.089179	0.263189	3.63277	8.27791e-05	0.000447971	0.261067	0.420592	1	1.53365	0.000246348	0.00112302	0.230953	0.764188	1	2.55698	4.15256e-05	0.000172669	0.563468	0.11672	0.370966
P46913	0.762406	0.0665471	0.514012	-0.326343	0.922056	1	0.206089	0.650705	0.98959	3.65484	6.02097e-05	0.00034145	0.0891946	0.900816	1	1.66912	0.000119453	0.000590014	0.454904	0.0734661	0.352177	2.54419	2.18563e-05	9.99859e-05	0.81322	0.0370779	0.17807
P46918	0.113733	0.969097	1	-0.257809	0.012057	0.161775	-0.146414	0.909362	1	-0.0205124	1	1	0.246587	0.388288	1	-0.568607	4.64141e-05	0.000258706	0.0952624	0.820846	1	-1.02212	4.0336e-08	3.83192e-07	0.115099	0.97422	1
P46919	-0.017153	0.999978	1	-0.0521922	0.999929	1	0.239858	0.0301233	0.116164	-0.838959	2.36073e-05	0.000149351	-0.0225058	0.999994	1	-0.966111	2.94266e-07	2.86881e-06	-0.043769	0.999422	1	-1.51366	1.30489e-09	1.79716e-08	0.131291	0.938346	1
P46920	0.203371	0.275567	0.999028	0.0686348	0.971359	1	0.589347	6.24048e-09	2.42447e-07	-1.61758	4.28526e-11	1.02335e-09	-0.658158	0.00388615	0.124885	-1.87351	9.98405e-14	3.16933e-12	-0.795934	1.42359e-13	1.95032e-11	-1.42253	2.59854e-11	5.20307e-10	-0.0211584	1	1
P46921	0.218026	0.239042	0.948292	0.186339	0.212637	0.934956	0.499477	0.00267915	0.0181138	-1.82837	0.000555444	0.00234331	-0.55362	0.144437	0.844629	-2.11034	0.00013166	0.000644194	-0.912827	7.40538e-05	0.00146032	-1.29438	0.000721492	0.00208209	-0.261067	0.452183	0.818972
P46922	0.15706	0.473714	1	0.204413	0.0481267	0.430494	0.46477	6.37588e-05	0.000797904	-0.907543	0.000169878	0.000835903	-0.568739	0.0456631	0.512955	-1.02862	3.94511e-05	0.0002252	-0.714855	5.62886e-08	2.65054e-06	-0.301253	0.0570082	0.0912061	-0.0725789	0.983293	1
P49778	0.140178	0.936394	1	0.0644751	0.878371	1	0.0187241	0.999994	1	-0.0251503	0.999924	1	0.697323	0.0299546	0.440519	-0.670408	0.328212	0.490997	-0.703924	0.244943	0.709831	-0.855125	0.181775	0.254524	-0.480197	0.161652	0.455882
P49785	0.728498	0.0931025	0.621406	0.829824	0.689946	1	-0.185374	0.309542	0.622776	-0.213386	0.646924	0.832399	0.00786396	0.999896	1	0.509941	0.985556	1	0.128115	0.287444	0.774878	9.26584	1.8727e-05	8.73591e-05	9.03253	1.74694e-08	1.229e-06
P49786	0.017698	0.999499	1	-0.155056	0.56833	1	-0.00157619	0.999999	1	0.0327519	0.999593	1	0.129371	0.802482	1	-0.171402	0.805302	0.98285	-0.00061241	0.999998	1	-0.296596	0.200854	0.277802	-0.271382	0.421504	0.787069
P49787	-0.0144493	1	1	-0.0240415	0.99924	1	0.0370518	0.999886	1	-0.0871575	0.999926	1	-0.023735	0.999998	1	-0.0340056	0.999992	1	0.038708	0.988894	1	-0.126178	0.954353	1	0.00767688	1	1
P49814	0.227696	0.259627	0.969861	0.0828574	0.999199	1	0.0204907	1	1	0.863191	2.36886e-07	2.52711e-06	0.00113286	1	1	0.083372	0.999626	1	0.0859221	0.847707	1	-0.229069	0.466889	0.595157	-0.0948911	0.999484	1
P49849	-0.299981	0.181074	0.841669	-0.147569	0.538723	1	-0.17217	0.452231	0.805719	-0.924021	7.76739e-09	1.17549e-07	0.00389114	1	1	-0.945093	5.08375e-10	8.70593e-09	-0.0269492	0.999994	1	-0.801967	9.12651e-09	9.89846e-08	0.109956	0.986146	1
P49850	-0.307221	0.0128312	0.198807	0.0465939	0.999981	1	0.310604	0.00346784	0.021699	-0.798621	0.000652439	0.00266835	0.0446447	0.99952	1	-0.704538	2.50894e-05	0.000150132	0.0925744	0.998909	1	0.00864757	1	1	0.741265	0.0033686	0.032237
P49851	-0.0915837	0.840709	1	-0.0800652	0.893642	1	-0.447184	0.00413806	0.0247617	-1.48004	2.11972e-05	0.000135236	-0.516103	0.0909836	0.67473	-1.07423	8.94358e-05	0.00045558	-0.529374	1.78033e-05	0.000437189	-1.26385	2.96608e-05	0.000128914	-0.860302	0.0185448	0.115231
P49937	0.0278548	0.984935	1	0.267919	0.493415	1	0.094763	0.898324	1	0.530301	0.210385	0.336591	0.745543	0.0877591	0.673766	-0.0159871	0.995913	1	-0.0596547	0.941067	1	0.472968	0.125165	0.181506	0.122277	0.793912	1
P49938	-0.00769188	0.999993	1	-0.3289	0.0792795	0.581309	0.345608	0.0203023	0.0869194	0.243764	0.620389	0.80422	0.00770876	0.999993	1	-0.651633	0.00449935	0.0138437	0.25574	0.103253	0.43116	-1.0487	5.41521e-05	0.000216193	0.770862	0.0179778	0.112762
P50618	-1.25068	0.105436	0.655125	-3.25294	0.271294	1	-0.140503	0.726924	1	-2.52864	0.000875846	0.00341803	0.0144912	0.994948	1	-3.10043	0.000826215	0.0032147	0.196073	0.950313	1	-0.354998	0.135767	0.195033	1.88047	0.00822959	0.0631906
P50619	0.0262124	0.999558	1	-0.109077	0.248032	0.979867	-0.0730815	0.790714	1	-0.336167	0.110996	0.197621	-0.0454644	0.992684	1	-0.0453709	0.997591	1	0.0716955	0.68876	1	0.495059	0.0198966	0.0372328	0.444715	0.112434	0.364008
P50620	-0.181674	0.320092	1	-0.342555	0.000226026	0.00805952	0.184857	0.593528	0.942045	-0.636665	1.35679e-05	9.10236e-05	-0.0649001	0.999853	1	-0.439644	0.00254339	0.00843368	0.0255977	1	1	-0.67741	2.57569e-08	2.54925e-07	0.421486	0.0251928	0.141635
P50621	-0.231327	0.221336	0.920144	-0.621925	1.61645e-05	0.000895239	0.58072	2.38783e-05	0.000353154	-0.591077	0.00621297	0.0182532	-0.0401496	0.999344	1	-1.27748	3.84995e-08	4.61817e-07	-0.243261	0.195348	0.623031	-1.71848	1.80335e-08	1.85538e-07	0.243878	0.481826	0.844575
P50727	0.778246	0.103955	0.653613	-0.421481	0.752381	1	1.18155	0.053048	0.178173	-1.7518	0.0178866	0.0433106	0.0870288	0.854521	1	0.246315	0.60955	0.802964	-0.0782171	0.92468	1	1.39284	0.0657278	0.102818	-0.196657	0.625826	0.971971
P50728	-0.089231	0.98693	1	-0.411731	0.518814	1	0.782361	0.237648	0.533734	0.0696065	0.952726	1	-0.14358	0.728111	1	-0.73948	0.00793523	0.0220913	-0.163553	0.74474	1	-0.600211	0.931786	1	1.45362	0.0214147	0.127266
P50729	-0.10874	0.729641	1	-0.328007	0.893882	1	3.20787	0.969307	1	0.536475	0.592185	0.776161	0.085364	0.944948	1	-1.58656	0.189817	0.313511	-0.57293	0.34258	0.843647	-3.93182	0.0690052	0.10725	1.27427	0.899183	1
P50731	0.606553	0.223832	0.923262	0.280495	0.28888	1	1.35017	0.0211064	0.0890436	1.17296	0.0616782	0.119723	0.0399454	0.939917	1	1.50395	0.00651627	0.0187424	-0.0493625	0.9408	1	2.05589	0.0591768	0.0942701	-0.515894	0.825626	1
P50733	0.0450285	0.977994	1	-0.816979	0.429718	1	-0.217449	0.816475	1	-1.47759	0.00453109	0.0138921	-0.171554	0.64442	1	-1.45567	0.000326681	0.00144618	-0.353603	0.304663	0.801859	-0.283482	0.799515	0.92908	0.490021	0.154022	0.444971
P50735	0.298915	0.0595165	0.482587	-0.0470665	0.99892	1	0.950325	7.017e-12	4.56631e-10	0.732322	0.000185088	0.000897179	0.109542	0.955175	1	0.167199	0.717531	0.907548	0.486166	7.57415e-06	0.000219061	1.07333	4.67705e-08	4.34799e-07	1.14892	4.04366e-05	0.00109642
P50736	0.0761723	0.924911	1	0.0250216	0.999984	1	-0.242262	0.00333373	0.0211651	-0.559534	0.000390586	0.00171704	-0.289364	0.257392	1	-0.548521	0.000142372	0.000691408	-0.308433	0.000978956	0.012529	-0.480751	2.45058e-05	0.000109414	-0.336264	0.166164	0.462593
P50740	-0.0990848	0.784146	1	-0.215357	0.34569	1	-0.448727	0.0174638	0.0777064	-0.521362	0.0386385	0.0814381	-0.138001	0.739795	1	-0.198264	0.556735	0.750321	-0.0592099	0.92193	1	-0.201474	0.544276	0.67917	-0.166216	0.713821	1
P50743	-0.00838709	1	1	-0.0983928	0.988347	1	-0.187779	0.181262	0.437535	-0.666959	0.000894647	0.00347577	0.0737973	0.986367	1	-0.425694	0.0352039	0.0754204	0.0887154	0.982867	1	-0.710637	2.93408e-05	0.00012793	-0.400526	0.112568	0.364008
P50829	-0.100091	0.998376	1	-0.239781	0.427406	1	0.506885	0.24578	0.545409	-0.373892	0.602133	0.78801	-0.369652	0.265724	1	-0.443575	0.419163	0.595894	-0.0239653	0.999936	1	-0.260122	0.76567	0.898575	0.649998	0.431705	0.798515
P50830	-0.10017	0.958322	1	-0.058177	0.999988	1	-0.312716	0.0122012	0.0592215	-0.338456	0.188554	0.307682	0.0237499	0.999996	1	-0.400606	0.382119	0.554435	-0.00152925	1	1	-0.230272	0.232423	0.31775	0.282421	0.369255	0.732536
P50831	-0.0918417	0.874698	1	0.0507467	0.994941	1	0.141337	0.870003	1	-0.872176	2.36461e-05	0.000149351	-0.0851353	0.979154	1	-1.2819	1.94757e-07	2.00377e-06	-0.333714	0.027102	0.174189	-1.8338	3.57282e-08	3.41914e-07	-0.247448	0.475079	0.838393
P50833	-0.449794	0.340325	1	1.88204	0.867405	1	1.75998	0.55082	0.905738	0.96208	0.97948	1	-0.350585	0.363159	1	-1.40797	0.357411	0.526305	-2.61921	0.079544	0.373068	-1.01395	0.999234	1	-1.46429	0.814538	1
P50838	-0.364215	0.142203	0.774381	0.113895	0.959451	1	0.207451	0.229522	0.519518	-0.791399	0.01594	0.0399154	0.302129	0.354247	1	-0.96581	0.0189212	0.0451024	-0.381381	0.431014	0.957278	-1.08777	0.00427115	0.00971837	0.221053	0.59389	0.951906
P50840	-0.171023	0.526199	1	-0.0932909	0.94701	1	-0.256148	0.0936646	0.273022	-0.651273	0.000136934	0.000693464	-0.0893394	0.981227	1	-0.55558	0.00349556	0.0110981	-0.0608899	0.965013	1	-0.619675	0.000132855	0.000477654	-0.254294	0.493845	0.85881
P50842	0.100894	0.97134	1	-0.449955	0.247587	0.979867	-0.181618	0.275863	0.585225	0.260987	0.82745	0.997616	-0.42912	0.157818	0.86054	1.58317	0.000431587	0.00182968	-0.247321	0.592968	1	2.27961	3.94958e-06	2.25455e-05	0.207404	0.592049	0.950712
P50843	-0.143169	0.687166	1	-0.381542	0.0127788	0.168849	-0.288263	0.000180717	0.00198484	0.451613	0.371938	0.534597	-0.00658813	1	1	0.793754	2.48435e-06	1.95963e-05	0.0402884	0.999894	1	1.22939	1.4564e-09	1.97965e-08	-0.014693	1	1
P50844	0.326436	0.38419	1	0.0216157	0.986456	1	-0.431488	0.0177924	0.0784976	-1.32534	0.00706831	0.020152	-0.616404	0.121058	0.793124	-1.07526	0.0243264	0.0553028	0.0521132	0.926987	1	-0.656496	0.00774044	0.0164611	-0.00868263	0.998505	1
[truncated: 577 more rows]
