# Supplementary material for: Enhancing bacterial fitness and recombinant enzyme yield by engineering the quality control protease HtrA of Bacillus subtilis
Source: Microbiol Spectr. 2023 Oct 11;11(6):e01778-23. doi: 10.1128/spectrum.01778-23 (PMC10715036; doi:10.1128/spectrum.01778-23)
Supplement: Supplemental file 4 — Table S7. [file spectrum.01778-23-s0004.xlsx]

## Sheet: Legend
	Supplementary Table S7. Log2 ratio of all extracellular proteins identified by Mass Spectrometry in fermenter samples

## Sheet: stat_data__min_2_Peptides
PG.ProteinGroups	HmA+_T12/HWTA+_T12|signal_log2_ratio	HmA+_T12/HWTA+_T12|raw_p_value	HmA+_T12/HWTA+_T12|adjusted_p_value	HmA+_T25/HWTA+_T25|signal_log2_ratio	HmA+_T25/HWTA+_T25|raw_p_value	HmA+_T25/HWTA+_T25|adjusted_p_value	HmA+_T3/HmA+_T6|signal_log2_ratio	HmA+_T3/HmA+_T6|raw_p_value	HmA+_T3/HmA+_T6|adjusted_p_value	HmA+_T3/HWTA+_T6|signal_log2_ratio	HmA+_T3/HWTA+_T6|raw_p_value	HmA+_T3/HWTA+_T6|adjusted_p_value
C0H3S6	-4.88222	0.0126967	0.0694048	-1.32929	0.815551	1	2.8542	0.0279159	0.066573	-0.321052	0.91129	1
C0H3V2	-0.424387	0.401977	0.738695	-0.17021	0.903005	1	-1.39169	8.46028e-05	0.000527073	-1.5803	0.0293645	0.149363
C0H3V8	-0.647154	0.303337	0.632633	0.201412	0.991582	1	1.88921	0.17224	0.286987	1.09599	0.617315	0.999531
C0H3X4	5.53832	0.00147304	0.0122465	6.90868	0.000263012	0.00284359	-0.601596	0.1498	0.257973	4.63272	0.00155979	0.0149827
C0H3X7	2.56172	0.055493	0.222089	1.46911	0.518439	0.813244	0.959514	0.0841852	0.161601	1.14707	0.286652	0.658534
C0H3Z6	2.24012	0.216057	0.52724	-0.699307	0.843513	1	7.48539	0.00117635	0.00487316	8.28383	0.00462239	0.0357199
C0H3Z7	0.574703	0.91645	1	2.11493	0.0991809	0.29776	3.64933	0.0798318	0.154847	8.0632	0.0300503	0.150626
C0H3Z9	-0.270413	0.84961	1	0.245306	0.865268	1	0.930278	0.0848985	0.162711	0.303121	0.987347	1
C0H447	-2.12845	0.0386794	0.170175	-2.89474	0.0198203	0.0932714	1.62273	0.0336016	0.0776711	-0.58441	0.385888	0.777257
C0SP82	-0.289512	0.66012	0.975055	0.482511	0.343664	0.642305	-1.5928	9.57366e-06	7.95934e-05	-1.42632	0.0325155	0.161306
C0SP85	0.25097	0.688057	0.993357	0.428985	0.64803	0.934933	-2.30157	0.000211947	0.00114861	-2.3031	0.0273018	0.141558
C0SP86	-0.725702	0.0561412	0.22373	-0.663325	0.105016	0.308772	1.57455	4.52283e-06	3.97976e-05	-0.0417363	0.999999	1
C0SP91	-0.807882	0.10602	0.341275	-0.412321	0.435202	0.731201	4.44162	3.53547e-07	4.39383e-06	-0.47562	0.45807	0.850283
C0SP93	-0.0459215	0.999986	1	0.223004	0.884645	1	0.48971	0.355682	0.522578	-0.0142142	1	1
C0SP94	8.12055	9.97692e-10	4.37352e-08	8.13428	3.36287e-10	1.55921e-08	0.898138	0.000369535	0.00184461	11.1991	1.0177e-14	1.36315e-12
C0SP95	-0.987887	0.0941339	0.315218	-1.07933	0.0840946	0.265382	0.992792	0.391335	0.563625	-1.39615	0.0711895	0.284094
C0SP98	-1.26335	0.0547259	0.220642	0.984851	0.102162	0.302595	-5.46774	0.000426615	0.00208635	-1.84612	0.0346626	0.169173
C0SPA5	-0.970382	0.131454	0.395181	-0.558635	0.456538	0.752387	1.10182	0.0430676	0.0957014	-0.77336	0.258433	0.617649
C0SPA7	0.575669	0.0828877	0.289207	0.617575	0.0679303	0.227235	-0.0486952	1	1	0.364324	0.718124	1
C0SPB0	-0.15439	0.988131	1	-0.167525	0.983491	1	0.842425	1.82307e-06	1.81629e-05	0.503628	0.377166	0.768029
C0SPB1	0.466312	0.310146	0.639659	-0.220916	0.861264	1	-5.95181	3.26036e-10	8.18825e-09	-0.262416	0.847045	1
C0SPB4	2.56476	0.000672115	0.0066686	2.9021	0.000380998	0.00399385	-0.0339541	0.999999	1	2.38878	0.00217752	0.0195167
C0SPB6	-8.8255	7.47334e-06	0.000133468	-4.53405	0.00158055	0.0130504	-1.56329	0.171582	0.286366	-3.99353	0.00336884	0.0280078
C0SPB8	-0.412407	0.445028	0.783941	-1.75099	0.0617702	0.214369	0.662628	0.271527	0.418308	-0.348364	0.602123	0.983579
C0SPC1	-1.04293	0.11478	0.360801	-1.82802	0.0562525	0.202425	1.79488	0.000632696	0.00288361	0.977786	0.231157	0.577171
C0SPC3	2.2662	0.0721954	0.26534	0.725799	0.399973	0.702616	-2.15555	0.0320109	0.0745685	0.0972646	0.992247	1
O05220	-0.400648	0.465453	0.803631	-0.396025	0.476958	0.774112	-1.30223	0.0102584	0.0296205	-0.240886	0.900155	1
O05236	0.442998	0.595999	0.917594	0.310122	0.732537	1	-0.245527	0.838958	0.999865	-0.473762	0.958692	1
O05239	-0.749664	0.036921	0.163934	-1.21122	0.00285168	0.0208346	0.369689	0.372814	0.542132	0.503207	0.381122	0.772173
O05240	0.164302	0.969756	1	-0.836828	0.0365189	0.148091	1.39563	1.63001e-07	2.27164e-06	1.82698	0.0012793	0.0128516
O05248	4.21739	0.00509412	0.0343758	3.86275	0.00829017	0.0479319	0.251225	0.660152	0.852962	3.77299	0.0101333	0.0658857
O05250	-0.531508	0.533657	0.867594	-0.565321	0.361865	0.661496	0.497378	0.375401	0.545235	0.00420503	0.999601	1
O05251	-0.518466	0.283715	0.610202	-0.31863	0.604611	0.89157	0.750558	0.00763724	0.0231615	0.376155	0.601288	0.983518
O05252	1.08282	0.016443	0.0861829	2.51163	0.000178591	0.00201436	-1.70549	0.00296284	0.0102341	-0.111276	0.99981	1
O05260	0.225222	0.772899	1	0.300355	0.989649	1	-1.32368	0.999832	1	-0.334837	0.891665	1
O05264	9.14815	5.75656e-07	1.27331e-05	8.69624	1.73565e-06	3.60746e-05	-4.96013	9.67057e-05	0.000590272	1.07359	0.12628	0.41088
O05265	3.56355	0.000150682	0.00181046	4.607	2.31912e-05	0.000349462	-0.604455	0.094766	0.179039	2.64558	0.00197814	0.0180704
O05267	-0.12607	0.879637	1	-0.786312	0.213257	0.480525	-2.87162	0.000743177	0.00328771	-1.68022	0.0871077	0.324601
O05268	0.508565	0.204983	0.515343	0.399683	0.432784	0.72917	0.285631	0.795144	0.969207	0.651009	0.184742	0.513149
O05269	-1.86804	0.00105211	0.00922413	-2.29316	0.000347144	0.00365486	-1.60743	1.09159e-07	1.63468e-06	-2.98114	8.69082e-05	0.00124724
O05389	0.427361	0.373929	0.710996	0.106287	0.993288	1	-8.95469	1.49784e-12	6.12085e-11	-2.36046	0.000933681	0.00978742
O05392	-0.150752	0.911482	1	-0.714531	0.18257	0.433671	0.883407	0.00731736	0.0223036	0.478172	0.458116	0.850283
O05393	-1.85464	0.008735	0.0523524	-4.47132	8.3226e-05	0.00106168	0.51396	0.124928	0.223436	-1.09273	0.0869191	0.324399
O05394	-1.44086	0.00230344	0.0175747	-2.4209	8.16691e-05	0.00104736	0.291051	0.646948	0.838147	-1.26421	0.0145854	0.0872634
O05396	-2.04121	0.00497415	0.0337822	-1.38003	0.0213467	0.0989749	2.09064	4.20218e-05	0.000285818	-1.59366	0.0229129	0.123586
O05398	-0.0992928	0.920614	1	0.505538	0.36923	0.667826	-0.655988	0.0962709	0.180911	-0.629801	0.356415	0.742711
O05399	-2.66112	0.295883	0.626785	1.90824	0.107098	0.312228	4.19878	0.00584322	0.0182961	1.23869	0.243935	0.596479
O05405	0.266339	0.686366	0.992644	1.09949	0.111057	0.319871	1.1467	0.00553414	0.0175563	1.23869	0.187584	0.515112
O05408	-0.999492	0.143584	0.415876	-1.55428	0.0758416	0.245707	-0.266131	0.553052	0.742432	-0.699794	0.316047	0.692717
O05411	11.7063	3.88618e-11	2.12945e-09	13.4305	1.25947e-12	8.43495e-11	-5.88445	1.07542e-07	1.62052e-06	0.776398	0.196425	0.529141
O05412	1.09256	0.81763	1	1.34382	0.344545	0.642458	-0.181729	0.968662	1	0.0603477	0.999593	1
O05413	8.55733	2.80753e-05	0.000400529	10.4676	1.6201e-06	3.39657e-05	-1.30228	0.038524	0.0865624	4.28286	0.546024	0.940276
O05494	4.49185	0.00391634	0.027562	6.15256	0.000815784	0.00750708	1.18769	0.0594211	0.123079	5.92507	0.000963839	0.0100164
O05496	11.4667	1.0954e-09	4.63334e-08	9.71403	1.62236e-07	4.39496e-06	0.0266229	0.999861	1	6.46626	5.79722e-06	0.000115378
O05501	10.669	1.00187e-05	0.000170106	10.6513	1.50825e-05	0.000247373	-2.7046	0.00231799	0.00851934	5.46861	0.00164533	0.0156794
O05503	1.38907	0.0856616	0.297166	1.08065	0.134715	0.35929	-1.06423	0.0164033	0.0435077	4.21456	0.00636234	0.0455181
O05505	8.18293	0.00130887	0.0110339	4.65606	0.0254673	0.113918	-6.59228	0.000835231	0.00360886	0.941769	0.689264	1
O05507	6.82233	0.000351565	0.00381812	6.75327	0.000453034	0.00458935	-11.0973	1.17173e-05	9.54409e-05	-1.12471	0.167943	0.480644
O05508	9.44745	3.85826e-17	5.81391e-15	7.9038	2.70645e-14	2.50971e-12	-4.09367	3.69249e-14	1.85471e-12	2.26225	0.00016841	0.00226836
O05509	3.96595	0.00649188	0.0416275	0.901048	0.176294	0.42462	-1.41847	0.0336972	0.0776711	1.62682	0.0922706	0.337621
O05514	-0.135345	0.864544	1	-0.214912	0.736708	1	-0.379392	0.530301	0.717613	-0.277658	0.693165	1
O05515	-0.252884	0.700266	1	-0.103816	0.959301	1	0.628739	0.0535981	0.113654	-0.124729	0.952888	1
O05516	-0.301191	0.626191	0.942596	-0.40152	0.452715	0.748598	1.06452	0.00778982	0.0235354	0.300714	0.729544	1
O05518	0.00546632	0.999991	1	-0.353128	0.532195	0.823042	0.748973	0.104442	0.192222	-0.0801397	0.985285	1
O05519	0.108582	0.99782	1	-0.348314	0.587732	0.875786	0.521874	0.240178	0.376019	0.387133	0.624992	1
O05520	-0.153085	0.834628	1	-0.17686	0.802095	1	0.712357	0.098975	0.184984	0.0391759	0.989755	1
O05521	0.240478	0.756538	1	-0.220219	0.811328	1	0.431042	0.261758	0.405434	0.594949	0.326562	0.706136
O06006	-0.597393	0.162372	0.446429	-0.552151	0.220064	0.491728	0.337439	0.680413	0.87092	0.59453	0.289489	0.662603
O06474	-0.232618	0.739831	1	0.435739	0.414297	0.716091	-0.781856	0.116875	0.211392	-0.675829	0.290225	0.662603
O06475	-0.632545	0.267441	0.592104	-4.54937	0.0183685	0.0885731	1.87361	0.002568	0.00914542	-1.43254	0.0879347	0.326673
O06476	-0.396849	0.41192	0.749539	-0.487636	0.243343	0.520426	0.475858	0.044403	0.0978599	0.298477	0.842072	1
O06477	2.31586	0.00208607	0.0164363	4.61194	2.28486e-05	0.000348908	-1.22483	0.000241371	0.00128465	4.25887	5.40545e-05	0.000824844
O06478	2.10119	1.28939e-05	0.000212925	1.94213	4.24137e-05	0.00058434	-1.58381	6.77306e-11	2.06707e-09	4.66463	1.08874e-10	5.70639e-09
O06490	1.20337	0.0610497	0.235281	2.94322	0.00483367	0.0316684	1.85368	0.000190701	0.0010594	4.8356	0.000353499	0.00432457
O06491	-0.0746773	0.999994	1	0.0277518	1	1	0.741897	1.01086e-05	8.3465e-05	0.336439	0.784794	1
O06492	-0.216881	0.771744	1	0.475206	0.380858	0.680759	0.531645	0.127804	0.227072	0.0100707	0.999876	1
O06714	0.235128	0.875078	1	0.683217	0.0685135	0.228789	-0.226091	0.896458	1	0.0478134	1	1
O06724	4.92294	1.42635e-05	0.000232361	6.02267	1.23526e-06	2.71462e-05	-2.05763	2.01549e-06	1.99153e-05	2.04393	0.00772303	0.0532006
O06728	-0.589148	0.297753	0.628107	-0.168133	0.817125	1	0.0848311	0.963565	1	-0.051122	0.982698	1
O06733	-0.705379	0.271262	0.596183	-0.458252	0.451191	0.747131	0.128077	0.921859	1	-0.426774	0.514452	0.911347
O06743	-0.111559	0.933082	1	-0.254055	0.694178	0.969476	-1.93792	0.00506541	0.0163271	-1.36238	0.0976913	0.347395
O06744	0.0761184	0.95085	1	0.437122	0.429858	0.728311	-1.16176	0.00824087	0.0246817	-0.608331	0.369819	0.758837
O06745	0.258495	0.717917	1	-0.492738	0.327111	0.627918	-7.59981	3.09835e-06	2.89539e-05	-1.98034	0.0130293	0.080342
O06746	0.416914	0.41335	0.751008	0.426434	0.413793	0.716091	-0.0182521	0.999953	1	-0.0761701	0.995364	1
O06747	0.380149	0.484264	0.823967	0.154635	0.923411	1	0.722945	0.0205386	0.052046	0.727147	0.244882	0.59758
O06965	11.2639	1.67233e-09	6.71996e-08	9.45187	6.95261e-08	2.13792e-06	-0.631284	0.146812	0.254101	7.69997	8.14131e-07	1.94344e-05
O06966	1.64028	0.0134387	0.0721619	0.0519956	0.998214	1	0.361081	0.881909	1	4.205	0.000152719	0.00206857
O06967	-0.616263	0.171274	0.463457	1.1444	0.028742	0.124635	0.364619	0.388742	0.561232	0.256025	0.835124	1
O06968	-0.968767	0.150517	0.427944	-1.40013	0.0899933	0.27746	2.36809	0.000993843	0.00420378	0.433354	0.510657	0.908066
O06972	0.235457	0.691867	0.995231	0.362174	0.514417	0.810098	-0.525348	0.440223	0.620326	-0.066353	0.971533	1
O06973	-0.430636	0.368203	0.704487	-0.500547	0.279402	0.571363	-0.113142	0.994288	1	0.156882	0.977308	1
O06974	-0.394889	0.495778	0.835304	-0.528316	0.865164	1	0.288904	0.662966	0.855222	0.42282	0.737545	1
O06975	-0.629417	0.207302	0.518088	-0.289474	0.687147	0.966432	0.51565	0.129145	0.228444	0.170846	0.93264	1
O06976	-0.441776	0.41414	0.75131	-0.536826	0.329506	0.630211	-1.1238	0.0115514	0.0325736	-0.606529	0.367646	0.755234
O06977	-0.269176	0.636684	0.953026	-0.0269097	0.993729	1	0.541891	0.522278	0.709016	0.812553	0.263675	0.626325
O06978	0.497235	0.507078	0.846652	0.217936	0.75982	1	0.009329	0.998454	1	0.404401	0.55539	0.946353
O06979	0.214316	0.775714	1	0.380706	0.489926	0.786028	-0.407207	0.332495	0.494538	-0.159686	0.91378	1
O06980	0.862996	0.178648	0.472018	1.22545	0.110933	0.319871	-0.375786	0.404693	0.580092	0.534852	0.422149	0.816854
O06986	-0.687256	0.279013	0.604402	-0.0792501	0.919139	1	-0.01051	0.999887	1	-0.217142	0.762883	1
O06988	-0.851516	0.0381493	0.16815	-0.292063	0.709747	0.983448	-4.94833	7.44066e-12	2.59992e-10	0.643297	0.222512	0.566139
O06989	-0.818473	0.0512656	0.210564	-0.658864	0.124076	0.34221	-7.0967	8.40783e-11	2.50263e-09	-1.4354	0.0199705	0.111664
O06993	0.581627	0.259026	0.585419	0.761794	0.170219	0.414963	-10.5281	3.11604e-06	2.90069e-05	-1.27578	0.0872964	0.324802
O06994	-0.381657	0.469593	0.807551	-0.242905	0.823285	1	-8.11067	1.5771e-10	4.13304e-09	-0.128187	0.995855	1
O07001	-0.144827	0.919549	1	-0.0820022	0.985951	1	-0.325118	0.620952	0.811005	0.040076	0.999084	1
O07006	0.953547	0.12481	0.379467	0.398193	0.486077	0.781288	-1.05764	0.0147199	0.0398761	0.700434	0.293893	0.666582
O07008	0.27548	0.702543	1	-0.597616	0.37104	0.669075	0.215022	0.788026	0.965445	0.176112	0.905394	1
O07009	3.01598	0.000119859	0.00148958	0.41639	0.423903	0.72324	-5.80942	6.34639e-06	5.41645e-05	0.0878774	0.998397	1
O07012	1.85838	0.00372882	0.0265982	0.0332129	0.999935	1	-2.7882	2.40037e-07	3.21517e-06	-0.528068	0.381821	0.772939
O07019	0.475799	0.400703	0.738604	0.0893817	0.970917	1	-1.60058	0.345692	0.511327	-0.493622	0.965005	1
O07020	0.466433	0.344286	0.674856	1.62855	0.0116838	0.0638766	-2.30607	3.41263e-07	4.26314e-06	-1.33061	0.0406124	0.191617
O07021	0.620117	0.0795526	0.280822	1.19824	0.00194979	0.0153601	-1.98249	9.06991e-14	4.37351e-12	-1.23579	0.0060212	0.0439913
O07079	7.41757	1.21912e-05	0.000202711	8.75281	5.9853e-07	1.41476e-05	-0.576122	0.175535	0.290869	5.41656	5.3351e-05	0.000824547
O07081	7.74913	0.000151855	0.00181249	8.3029	0.000127621	0.0015462	0.268124	0.790975	0.966797	8.86778	4.36203e-05	0.00070583
O07513	-0.0931531	0.989445	1	-0.082797	0.993621	1	-0.832018	0.01578	0.0421792	-0.549061	0.365955	0.752831
O07516	-0.539125	0.237857	0.552478	-0.338612	0.573447	0.862127	-0.718854	0.00731526	0.0223036	-1.20513	0.0456666	0.207349
O07521	0.0170222	1	1	0.263908	0.774905	1	0.139709	0.996889	1	0.410915	0.67452	1
O07523	2.5872	0.0243614	0.118418	4.23475	0.00591203	0.0374118	0.280628	0.570385	0.759358	2.31349	0.0440366	0.204041
O07529	0.735161	0.133301	0.397268	0.185793	0.877013	1	-1.14691	0.00046506	0.00223359	0.563424	0.356999	0.743285
O07532	-1.86993	0.00812537	0.0494342	-3.65313	0.000167469	0.00192569	3.47332	4.76762e-07	5.57997e-06	2.82346	0.0013636	0.013419
O07533	0.18678	0.775755	1	0.686325	0.255978	0.539006	-5.82802	0.00268156	0.00946595	0.00398424	0.99989	1
O07535	1.26867	0.438374	0.777719	-0.0639311	0.994793	1	2.59849	0.403425	0.578962	1.86312	0.125259	0.409814
O07541	0.173479	0.831875	1	-0.60985	0.417279	0.71888	0.458303	0.296474	0.449843	1.46215	0.084314	0.317627
O07542	-0.670701	0.136857	0.402926	-0.162641	0.938489	1	0.039161	0.999949	1	-2.04354	0.00524949	0.0395516
O07543	-0.253103	0.754117	1	-0.784407	0.0968197	0.292889	0.820662	0.0268543	0.0643595	0.827534	0.143056	0.441623
O07548	-0.0907216	0.954535	1	-0.0869437	0.961399	1	-0.170182	0.847724	1	-0.0502088	0.996879	1
O07549	1.64963	0.0635089	0.241666	0.95699	0.161516	0.401955	0.0561981	0.992568	1	-3.27303	0.0169308	0.0981254
O07550	2.39188	0.00931473	0.0548768	1.96843	0.01967	0.0928071	-1.13321	0.00358016	0.0120893	4.54968	0.000558083	0.00643798
O07552	-2.25137	0.000863162	0.00782363	-3.00991	0.000165354	0.00192569	-5.51441	1.80742e-09	3.82254e-08	-0.290099	0.95694	1
O07555	-5.15732	0.0545424	0.22064	-9.57791	0.000607649	0.00583682	-0.233374	0.978816	1	-0.904239	0.980973	1
O07566	4.82888	0.00028504	0.00316697	2.63795	0.00728059	0.0441043	-1.09229	0.016364	0.0434989	0.0302546	0.999093	1
O07567	7.55271	4.63366e-06	8.72793e-05	6.34146	3.31283e-05	0.00046709	-1.39658	0.00203943	0.00765898	4.03148	0.00126938	0.0128053
O07573	0.333728	0.552747	0.882979	0.604655	0.280865	0.573839	-0.332589	0.521715	0.70865	0.415439	0.569546	0.958975
O07575	-3.99483	0.00632002	0.0408514	-7.62075	0.000226254	0.00249086	-2.82744	0.0902671	0.171365	0.55085	0.410076	0.803816
O07576	-0.442881	0.71254	1	3.50762	0.0265909	0.117419	2.9111	0.684192	0.874059	0.316815	0.926733	1
O07579	-3.24555	0.0389276	0.170711	-1.48083	0.118648	0.333016	-3.14615	0.402174	0.577855	-0.949021	0.760114	1
O07581	-0.0190737	0.999999	1	-1.61151	0.00415455	0.0285374	0.651455	0.033317	0.0771636	0.120495	0.993335	1
O07582	-0.27129	0.633363	0.950833	-0.828747	0.198374	0.457247	0.684568	0.0948292	0.179039	0.0631033	0.974089	1
O07584	0.48548	0.344631	0.674984	0.396457	0.466677	0.762849	0.0843295	0.995112	1	0.246765	0.785847	1
O07585	0.324337	0.588554	0.911371	0.362161	0.52368	0.815887	0.490464	0.128715	0.228017	0.0908203	0.996273	1
O07586	2.04811	0.422015	0.758747	2.94986	0.0389504	0.15507	2.15673	0.960802	1	-0.078827	0.988822	1
O07587	-0.429729	0.354456	0.688079	0.135406	0.99045	1	-0.540695	0.149773	0.257973	-0.487285	0.423492	0.817735
O07592	0.00226768	0.999952	1	-1.10631	0.129767	0.351698	-0.528657	0.297941	0.451784	-0.122793	0.912392	1
O07593	0.71916	0.229816	0.5411	0.680563	0.258727	0.542899	-9.32985	4.74016e-05	0.000313971	-3.43736	0.0143815	0.0866844
O07595	0.328132	0.570924	0.89597	-0.0479517	0.998675	1	-1.28632	0.00276133	0.00971441	0.334685	0.670706	1
O07596	0.207864	0.739282	1	-0.723465	0.238878	0.514686	6.31618	0.000253323	0.00133072	0.411339	0.532474	0.929613
O07597	0.451446	0.333195	0.665562	0.303727	0.665584	0.950666	-2.67319	1.14388e-08	2.0736e-07	-0.907703	0.0896207	0.332424
O07598	-0.152019	0.909303	1	-0.223982	0.792215	1	-2.32664	4.18274e-05	0.000285682	-1.71949	0.0481402	0.215006
O07600	0.339717	0.541022	0.873041	0.194857	0.823574	1	0.879458	0.0534204	0.113377	0.797801	0.221651	0.566101
O07603	0.0664936	0.99888	1	0.01584	0.999999	1	-1.96851	2.55785e-07	3.35162e-06	-0.331724	0.705928	1
O07604	-0.257998	0.727815	1	0.0867199	0.995844	1	-1.57442	0.000995772	0.00420456	0.01352	0.999987	1
O07605	0.767574	0.187785	0.484225	2.54104	0.0156202	0.0787871	0.435064	0.576043	0.76478	-0.172049	0.99099	1
O07607	-0.287403	0.668992	0.9835	-0.331176	0.624311	0.913358	-0.607307	0.175137	0.290869	0.018082	0.999948	1
O07608	-0.232381	0.887003	1	-0.578342	0.131318	0.353356	0.193276	0.973333	1	0.58506	0.247072	0.602316
O07609	-0.663721	0.0918063	0.309141	-0.918446	0.0278759	0.121535	-0.445437	0.42617	0.604409	0.126545	0.99675	1
O07610	0.556694	0.24626	0.567081	0.34027	0.562217	0.851984	-3.39051	0.00213943	0.00792344	-0.660505	0.270872	0.636522
O07615	11.4128	7.62025e-18	1.31232e-15	10.07	3.21533e-15	3.37051e-13	-0.657297	0.00261178	0.00927392	6.11205	4.59148e-10	1.9768e-08
O07617	-0.22859	0.821492	1	-0.870335	0.0643283	0.218389	-0.337628	0.655644	0.847591	-0.0391401	0.999989	1
O07619	-0.139681	0.857386	1	0.340915	0.541873	0.833089	-0.984179	0.0362414	0.0827443	-0.564789	0.399767	0.791329
O07621	3.1705	2.03991e-05	0.000309011	2.70799	0.00010085	0.00123426	-0.458339	0.206072	0.331227	5.53206	1.68652e-08	5.02e-07
O07624	-0.297583	0.682954	0.990736	-0.409011	0.44548	0.73982	0.176753	0.908953	1	-0.00171725	1	1
O07631	0.0991816	0.999921	1	0.0730259	0.999998	1	1.40651	7.71492e-12	2.65724e-10	0.666537	0.125292	0.409814
O07636	0.401507	0.800385	1	-1.05053	0.693341	0.969476	-0.74386	0.470326	0.654709	-0.578643	0.594334	0.980146
O07638	-0.631883	0.272478	0.597223	-0.388548	0.482633	0.778359	0.628898	0.0828077	0.159719	-0.323807	0.632311	1
O07921	5.15868	0.00078807	0.00739314	1.90482	0.0340508	0.140817	-0.67198	0.368986	0.537863	0.0951725	0.998492	1
O07937	1.15378	0.115226	0.360951	0.731973	0.235299	0.511547	-2.2161	0.0384615	0.0865624	-0.131512	0.901324	1
O07939	0.62273	0.277563	0.603418	0.454169	0.413522	0.716091	-0.304801	0.652308	0.844184	0.526025	0.428899	0.822653
O08335	-0.337636	0.535714	0.868599	-1.13235	0.125186	0.344548	0.00990525	0.99963	1	-0.251007	0.730953	1
O08336	-1.50116	7.82819e-05	0.0010202	-2.16613	2.26617e-06	4.40625e-05	-0.858486	0.000109216	0.000651784	-0.70352	0.101176	0.355073
O08455	-0.172959	0.853535	1	-0.492225	0.350999	0.650926	0.420248	0.281172	0.430143	0.674002	0.291503	0.664285
O30509	-0.11413	0.99959	1	0.0737072	0.999996	1	0.884847	2.21086e-06	2.15805e-05	0.376538	0.677992	1
O31404	1.10863	0.00934744	0.0548768	-0.9322	0.0257471	0.114956	-4.50137	1.22656e-10	3.36049e-09	0.0666057	0.999977	1
O31418	-0.724367	0.231068	0.542781	-0.00534748	0.999983	1	0.54834	0.278275	0.426794	0.0545099	0.99764	1
O31425	10.1041	0.000478504	0.00497273	12.3353	9.49036e-05	0.00119173	-1.73235	0.0347581	0.0796595	7.8184	0.0039774	0.0316486
O31431	-9.69342	3.72001e-15	4.07679e-13	-10.7393	3.44445e-16	4.88504e-14	-2.11554	0.0702041	0.139425	-8.81157	2.41688e-14	2.91355e-12
O31432	-10.7766	6.6639e-07	1.44745e-05	-10.118	2.56098e-06	4.93962e-05	0.255114	0.83055	0.996333	-12.529	1.96731e-08	5.78438e-07
O31433	-9.81	2.32825e-07	5.6313e-06	-9.44917	5.938e-07	1.41476e-05	-0.387902	0.975178	1	-11.7595	3.30108e-09	1.14199e-07
O31436	8.71271	0.00182929	0.0147084	4.9471	0.0122961	0.0663219	-7.15812	0.00591913	0.0184858	1.10444	0.411906	0.805438
O31437	1.96579	0.045574	0.193109	-1.11835	0.127679	0.348622	-2.1684	0.00403183	0.0133252	-1.36031	0.12523	0.409814
O31440	-2.10476	0.00533024	0.035677	-2.78974	0.00168141	0.0138358	-2.07074	0.000151895	0.000865765	-0.432747	0.516377	0.914086
O31441	-2.67479	0.00614494	0.0398265	-3.68604	0.00180029	0.0145654	-8.96254	8.92515e-07	9.7369e-06	-3.41397	0.00331209	0.0276313
O31446	-0.353552	0.521165	0.85653	-0.0651262	0.995907	1	1.37119	0.00330596	0.0112739	0.59073	0.330444	0.708178
O31447	1.3979	0.0174975	0.0913125	0.780567	0.295535	0.591314	4.22042	1.65436e-08	2.84904e-07	4.87661	1.28541e-05	0.000240242
O31452	4.50237	0.00387098	0.0273693	5.43822	0.0017436	0.0142021	0.694917	0.045067	0.0988685	13.7388	9.83894e-08	2.72663e-06
O31457	1.24343	0.00670362	0.0428712	1.01481	0.0206767	0.0964246	0.939872	0.00262827	0.0093051	1.00717	0.0483815	0.215109
O31458	0.0502659	0.988644	1	0.929321	0.138684	0.366327	-1.47893	0.00159137	0.00623869	-1.15832	0.1329	0.42238
O31459	-0.425839	0.430791	0.768603	-1.20662	0.113568	0.323654	-0.0879591	0.962447	1	-0.367477	0.57972	0.967939
O31461	-5.03573	0.000695814	0.00681954	-1.45734	0.0712233	0.235232	-1.03469	0.0218938	0.054531	-2.80617	0.0145861	0.0872634
O31472	0.599028	0.291575	0.621	0.361105	0.515775	0.810648	0.757778	0.065023	0.131851	-0.191441	0.817153	1
O31475	-0.728304	0.0873325	0.300078	-0.404892	0.434799	0.731032	-1.19211	4.46254e-05	0.000298038	-1.86625	0.00413776	0.0327086
O31484	0.178456	0.869492	1	-0.496896	0.411028	0.714998	-1.95147	0.000358448	0.00180045	-0.421056	0.529648	0.92602
O31488	-2.69516	0.0996782	0.326657	2.33555	0.241906	0.518431	6.95836	0.00251865	0.00900961	2.22191	0.0795232	0.30579
O31489	-0.381994	0.440489	0.779749	-0.478638	0.211855	0.478709	-0.0441162	1	1	-0.201477	0.994523	1
O31498	-0.182276	0.967157	1	-0.328646	0.634668	0.924582	1.07731	2.79797e-07	3.58825e-06	0.10447	0.999795	1
O31500	-0.586143	0.221776	0.532573	0.130285	0.955973	1	1.4319	0.000117613	0.000696719	0.021216	0.999964	1
O31501	0.875139	0.00202242	0.0160396	1.51089	7.62128e-06	0.00013611	0.626803	0.000796639	0.00347323	0.608152	0.153408	0.457756
O31502	-0.589383	0.235344	0.548758	-1.11257	0.0633524	0.216975	1.15226	0.00212376	0.00788964	0.203785	0.872816	1
O31503	-0.152819	0.938148	1	-0.870068	0.0857215	0.267713	1.17444	3.7273e-05	0.000257493	0.33528	0.703045	1
O31504	8.42277	4.01484e-09	1.433e-07	7.18	1.0898e-07	3.12517e-06	1.28412	0.000105205	0.000632545	10.9293	4.68043e-12	3.41955e-10
O31506	8.91276	6.69469e-15	6.72538e-13	8.68857	4.32996e-14	3.72841e-12	-0.729965	0.00197244	0.00744219	9.1245	9.58122e-16	1.77695e-13
O31509	7.00185	8.48986e-05	0.00109932	8.54481	0.000178794	0.00201436	0.17545	0.919354	1	7.92724	1.93482e-05	0.000338032
O31513	6.33604	0.00108847	0.009474	6.56048	0.00224302	0.0171137	-0.622482	0.175302	0.290869	3.92086	0.0190148	0.107617
O31534	4.99197	0.969696	1	7.05149	0.959524	1	0.099107	0.913959	1	5.80765	0.962913	1
O31535	0.904367	0.16681	0.453926	1.51057	0.0794904	0.254856	0.262166	0.791604	0.966797	2.74689	0.0282973	0.144851
O31544	0.539027	0.263133	0.586014	-0.385258	0.480319	0.77696	-1.63536	2.07376e-05	0.000157723	-0.747782	0.212822	0.553188
O31545	0.166708	0.935868	1	0.173047	0.93775	1	1.05267	0.000149148	0.000854002	0.458119	0.481146	0.876165
O31546	0.186874	0.892868	1	0.348686	0.551484	0.840473	1.2442	0.00017161	0.000957757	0.332659	0.694242	1
O31550	1.24254	0.0112574	0.0626825	-1.46474	0.00643356	0.0397726	-3.84683	3.19648e-08	5.20723e-07	-1.24818	0.0274711	0.141826
O31551	0.361083	0.681521	0.989982	-0.668656	0.322712	0.623015	-9.39433	0.00142515	0.0057172	2.43759	0.0672638	0.275336
O31555	-0.714444	0.231802	0.543123	-0.191805	0.776522	1	-0.3299	0.617355	0.808006	-1.93687	0.0661233	0.27159
O31556	-1.53946	0.0248964	0.120291	0.0331478	0.99977	1	-0.298312	0.824381	0.994412	-2.15031	0.0143507	0.0866844
O31557	-2.30941	0.0322054	0.147163	-2.3432	0.0333946	0.138961	-3.75033	0.0155111	0.0415524	-7.14203	0.000252021	0.00321493
O31558	-1.03235	0.136618	0.402926	-4.55458	0.00436247	0.0293796	-0.448185	0.569409	0.758478	-2.69664	0.0297362	0.150302
O31560	0.613688	0.236425	0.550214	0.151864	0.89724	1	-0.547866	0.128373	0.227578	-0.0414529	0.997722	1
O31562	1.15577	0.066821	0.249776	1.97514	0.0194666	0.0920273	-0.121385	0.963703	1	0.142798	0.93405	1
O31564	-0.597918	0.292249	0.621	-0.63121	0.284779	0.578922	1.15402	0.024859	0.0603595	0.188183	0.821909	1
O31567	-1.86203	0.00106785	0.00932822	-1.08739	0.0184778	0.0889222	0.656024	0.0785833	0.152896	-1.41353	0.0128914	0.0799003
O31570	0.0364573	0.999881	1	0.250376	0.774285	1	-2.17552	1.40715e-07	2.01943e-06	-1.331	0.032246	0.160299
O31571	-0.970307	0.0547232	0.220642	-0.118714	0.975655	1	0.269403	0.913941	1	-1.30635	0.0468558	0.211158
O31574	-1.75313	0.0897097	0.304205	-2.79816	0.0443062	0.171551	-3.28763	0.996482	1	-3.03577	0.843106	1
O31575	-0.177299	0.845646	1	1.8107	0.0249534	0.112035	0.227783	0.875146	1	0.016868	0.999838	1
O31576	-0.305398	0.600961	0.921969	0.542937	0.304064	0.60387	0.324321	0.668725	0.859891	0.0209001	0.99969	1
O31578	-0.502167	0.711186	1	0.182703	0.88766	1	0.435392	0.496149	0.683552	-0.253992	0.805238	1
O31579	-0.706922	0.326888	0.658969	-2.73746	0.0456733	0.175348	-8.98738	0.00235574	0.00861421	-2.59845	0.0759355	0.296727
O31580	-0.964315	0.363084	0.69864	-1.5007	0.116971	0.331394	-1.40784	0.111349	0.203072	4.93897	0.0371433	0.178416
O31581	-0.758727	0.0760955	0.272912	-1.6898	0.00331847	0.0235319	-2.9305	6.64345e-08	1.04009e-06	0.137436	0.987568	1
O31582	-1.44059	0.00793922	0.048903	-1.86319	0.00299811	0.0217725	1.0565	0.00029176	0.00150306	-0.326934	0.716621	1
O31584	1.41803	0.130926	0.394085	-2.07808	0.105723	0.309341	1.89875	0.283856	0.432876	-0.853829	0.708764	1
O31588	-0.0837834	0.974694	1	-1.27506	0.0582068	0.207572	1.16978	0.0105987	0.0303484	0.978782	0.152509	0.455638
O31590	-0.635162	0.270668	0.595684	0.263944	0.655026	0.939481	0.92158	0.0836593	0.160976	-0.277797	0.692972	1
O31593	-1.715	0.0256431	0.122427	-1.72401	0.0283809	0.123513	1.10446	0.00403409	0.0133252	-1.46771	0.0630345	0.26339
O31601	-0.215821	0.751187	1	-0.895108	0.150879	0.384692	-1.86849	0.00191658	0.00727696	-1.2272	0.125982	0.410464
O31602	0.227141	0.770834	1	-0.223328	0.808434	1	0.789711	0.0144216	0.0392444	0.0604296	0.996341	1
O31605	-0.305196	0.720294	1	-0.543422	0.121836	0.3392	-0.600154	0.00326865	0.0111625	0.17275	0.997948	1
O31607	-3.92174	0.00678761	0.0431814	-2.38046	0.0321112	0.13535	-1.30107	0.0493396	0.106023	-1.7413	0.0815382	0.311058
O31609	-0.407303	0.62262	0.941151	-1.59515	0.233215	0.509474	-0.445992	0.8422	1	0.373956	0.910457	1
O31610	-0.489616	0.419282	0.756654	-0.590101	0.337907	0.639477	0.308269	0.626426	0.816352	0.0739646	0.971428	1
O31611	-0.0992693	0.979917	1	0.245754	0.757992	1	-0.80438	0.00944071	0.0276668	-0.162591	0.941141	1
O31612	-0.120934	0.93547	1	-0.105278	0.957814	1	-0.415987	0.234464	0.36899	-0.704503	0.271845	0.638187
O31613	-0.497337	0.414468	0.75134	-0.611124	0.588986	0.876216	0.678518	0.349846	0.515574	-0.0810818	0.9313	1
O31614	1.15251	0.115427	0.360951	0.619072	0.291548	0.586924	-0.605865	0.666141	0.857941	1.91045	0.0680029	0.276181
O31616	-0.934621	0.0940483	0.315218	-1.14225	0.0582856	0.207572	-0.971301	0.273083	0.419632	-1.00111	0.217045	0.558481
O31618	-1.28202	0.0976186	0.322851	0.176416	0.802867	1	0.138294	0.874598	1	-0.0895457	0.950272	1
O31619	-1.33216	0.0726085	0.266047	0.591877	0.293235	0.588178	0.148352	0.973583	1	1.35827	0.18808	0.515884
O31620	-1.61638	0.021669	0.108165	-0.584806	0.261789	0.547893	-0.0127032	0.99999	1	-0.660714	0.284848	0.656567
O31626	0.0425312	0.98352	1	0.652876	0.27279	0.562614	2.58339	0.00726865	0.0222677	1.69813	0.0854451	0.320386
O31628	-0.594645	0.958924	1	0.316672	0.942965	1	0.0875026	0.927156	1	0.0572511	0.974986	1
O31629	0.108792	0.994999	1	0.01726	1	1	-2.63818	4.45916e-10	1.08596e-08	-1.02924	0.0442583	0.204056
O31630	0.0898825	0.990041	1	-0.177709	0.933855	1	-2.66876	1.52442e-07	2.14567e-06	-1.24585	0.0552325	0.237372
O31631	-0.163611	0.943599	1	-1.1002	0.0266716	0.11756	-2.35254	4.35496e-08	6.95352e-07	-0.758342	0.16681	0.479356
O31632	0.0836831	0.974767	1	-1.14357	0.0738983	0.241094	-2.30262	4.26239e-05	0.000287674	-0.454694	0.488155	0.883591
O31633	0.103463	0.879186	1	0.246351	0.657445	0.941759	-1.68581	0.0300097	0.0706103	-1.64496	0.135242	0.425957
O31635	2.46263	0.0233738	0.114309	0.648699	0.996326	1	4.54883	0.000448451	0.00217549	10.341	1.11337e-06	2.50408e-05
O31638	2.33566	0.0313198	0.143559	1.84787	0.0558932	0.20148	-0.857231	0.125017	0.223436	0.0594834	0.976875	1
O31642	0.269232	0.67357	0.985526	-1.11643	0.661078	0.94591	0.611711	0.768085	0.948696	0.0478427	0.999716	1
O31644	-1.25493	0.00510433	0.0343758	-2.83383	2.05399e-05	0.000321569	-5.33318	1.02582e-09	2.33325e-08	-0.448108	0.591188	0.976938
O31645	11.1473	6.42802e-21	1.93725e-18	11.0456	5.29184e-20	1.15988e-17	-10.4487	4.51688e-15	2.65614e-13	0.779404	0.136827	0.428909
O31646	8.4785	3.68092e-15	4.07679e-13	6.32017	1.67077e-11	1.00705e-09	-8.25438	1.58543e-14	8.68742e-13	0.139615	0.994928	1
O31650	0.186827	0.805454	1	-0.0890588	0.987894	1	-0.194099	0.824543	0.994412	-0.460042	0.491578	0.886458
O31656	0.575989	0.263232	0.586014	0.363603	0.515708	0.810648	0.0909449	0.994647	1	0.214559	0.836325	1
O31657	1.34634	0.0471116	0.198231	0.74135	0.179283	0.42999	0.656378	0.0857509	0.164043	1.52047	0.0578684	0.246939
O31662	-0.95495	0.0232402	0.114188	-0.326253	0.618861	0.90814	-0.71072	0.0019808	0.00746205	-1.1845	0.0239722	0.127026
O31663	-1.1172	0.0111997	0.0625647	0.424298	0.389254	0.689053	-0.583585	0.134661	0.236637	-1.66125	0.00428354	0.0337504
O31664	-0.733478	0.156576	0.437479	0.297489	0.63937	0.929186	-1.30406	0.000267831	0.00139168	-1.16086	0.100453	0.354081
O31665	-0.472409	0.336688	0.669212	-0.121248	0.964926	1	-0.854561	0.0120788	0.0337843	-1.42088	0.0412707	0.193587
O31666	-0.442217	0.446044	0.784152	-0.589005	0.297403	0.594066	-1.8051	0.00110953	0.00462817	-1.84601	0.0501812	0.220779
O31667	-1.00846	0.141725	0.413179	-1.1463	0.122822	0.339982	-2.34986	0.0018153	0.00696926	-1.84027	0.0733783	0.290155
O31668	-0.277401	0.807685	1	-0.460034	0.423405	0.72324	-1.40062	0.0204435	0.051938	-5.82961	0.044326	0.204056
O31669	-0.381211	0.467681	0.805989	-0.0347422	0.99992	1	-1.89566	2.39791e-06	2.29419e-05	-0.373836	0.617692	0.999531
O31671	9.14562	4.49004e-05	0.000604776	10.1829	2.30279e-05	0.000349184	-0.303519	0.62618	0.816352	2.4672	0.0374908	0.179702
O31672	6.71817	0.0374116	0.1652	4.33219	0.679377	0.96069	1.45386	0.0109112	0.0310224	7.87309	0.0236696	0.126255
O31673	4.13087	9.95467e-09	3.07701e-07	5.38611	7.643e-11	4.00593e-09	2.4762	1.04251e-10	2.95704e-09	3.31147	1.12169e-06	2.50408e-05
O31675	-0.119691	0.937052	1	-1.27235	0.0585088	0.20806	2.24462	6.9861e-05	0.000442086	1.05618	0.130799	0.419878
O31677	-0.884019	0.100467	0.32822	-1.36856	0.0372795	0.150554	2.29406	1.63249e-05	0.000128206	0.973343	0.135508	0.425957
O31678	-0.136696	0.913438	1	-0.647648	0.228308	0.502694	1.52548	0.000738298	0.00327815	0.616036	0.333078	0.711924
O31684	-0.209395	0.736648	1	0.351787	0.527515	0.818854	-1.29517	0.00747984	0.0227275	-0.499656	0.450292	0.842245
O31688	0.384059	0.461976	0.799566	1.82353	0.00491632	0.0321226	-0.178216	0.927547	1	3.27694	0.000261852	0.00332277
O31689	-0.230775	0.843505	1	-0.475506	0.306666	0.607038	0.116455	0.999117	1	0.397391	0.737579	1
O31690	1.91178	0.670967	0.984602	-0.0301566	0.99758	1	-1.82341	0.126209	0.224901	0.494952	0.982107	1
O31691	-0.276752	0.69361	0.996005	-0.698678	0.189829	0.444348	-0.646658	0.0455544	0.0995755	0.180086	0.908739	1
O31699	4.21941	0.000682691	0.00674577	1.61806	0.033269	0.138774	-2.1129	0.0122106	0.0341133	2.37461	0.0151136	0.0897508
O31702	-3.62284	0.00908424	0.0540793	-0.653468	0.27245	0.562614	1.61662	0.418745	0.596687	-0.279289	0.690979	1
O31703	-0.131822	0.967751	1	-0.284154	0.69694	0.970723	-0.226097	0.884863	1	-0.290696	0.772348	1
O31705	-0.296445	0.594268	0.916003	-0.011095	0.998913	1	0.109525	0.903059	1	-0.148847	0.877682	1
O31709	1.45423	0.0792691	0.280232	0.795357	0.20983	0.475809	-0.332721	0.696794	0.887628	2.00884	0.0612034	0.258426
O31710	1.63733	0.00153031	0.0126789	1.64158	0.00192283	0.0153456	-0.198927	0.986114	1	1.64261	0.00455753	0.0353319
O31712	1.34938	0.0645066	0.244129	1.89244	0.0352274	0.145113	-0.177923	0.847025	1	1.59706	0.0697041	0.280043
O31713	-0.249715	0.706417	1	-0.835745	0.142635	0.371941	-1.39272	0.000790577	0.00345931	-0.200498	0.857567	1
O31714	-0.474996	0.369237	0.705405	-0.807999	0.101035	0.300472	0.502757	0.151592	0.259841	0.036809	0.999871	1
O31716	0.130201	0.999091	1	0.110222	0.999871	1	0.83625	9.55021e-07	1.03254e-05	0.229054	0.975077	1
O31717	0.835303	0.118466	0.366869	-0.155153	0.92765	1	-1.30272	0.00434594	0.0142948	0.0788442	0.999966	1
O31718	0.318448	0.570698	0.89597	-0.118881	0.932861	1	0.31494	0.766591	0.947335	0.154513	0.902721	1
O31724	-1.0193	0.139407	0.407826	0.117899	0.898189	1	1.22557	0.0375249	0.0849507	0.288795	0.67812	1
O31726	-1.37437	0.334321	0.666706	-2.20438	0.123223	0.340699	1.71334	0.110027	0.200899	-2.09862	0.186606	0.513593
O31727	0.00538394	0.999718	1	0.516368	0.360655	0.661247	0.289252	0.639872	0.829871	-0.511289	0.440634	0.832576
O31728	-0.455912	0.401297	0.738695	-0.986005	0.154531	0.391694	0.64823	0.108656	0.198764	-0.248939	0.733916	1
O31740	0.114516	0.983476	1	0.207464	0.856589	1	1.30113	0.000512155	0.00240703	0.471083	0.467063	0.862242
O31742	0.22087	0.798263	1	0.442515	0.390746	0.690174	1.07186	0.00156208	0.00615388	0.158946	0.944977	1
O31743	-0.0230919	1	1	-0.350931	0.559807	0.848865	0.56457	0.106758	0.195884	0.140781	0.994658	1
O31744	0.293487	0.598839	0.921045	-0.0393747	0.986736	1	2.04883	0.00949759	0.0277897	0.898395	0.231252	0.577171
O31745	2.45191	0.0279263	0.131413	0.44327	0.423868	0.72324	2.23391	0.0100185	0.0290669	2.02913	0.059907	0.254289
O31749	-0.371206	0.487283	0.826188	-0.395983	0.457267	0.75254	0.803401	0.0154522	0.041487	-0.245157	0.853291	1
O31751	-0.180033	0.787474	1	0.443831	0.42336	0.72324	0.765053	0.0685571	0.136944	-0.0382158	0.990255	1
O31752	0.508973	0.355215	0.688998	-0.147464	0.851635	1	0.866523	0.0715874	0.141822	0.777226	0.278571	0.645181
O31753	-0.185728	0.926312	1	-0.271533	0.755362	1	0.65937	0.0152792	0.0410681	0.532428	0.402513	0.793584
O31754	-0.196522	0.78814	1	-0.184067	0.839397	1	0.364684	0.389449	0.56158	0.205025	0.82676	1
O31755	-0.137559	0.997376	1	-0.232393	0.919509	1	0.794357	5.15341e-05	0.000338552	0.366476	0.700467	1
O31760	-0.0922503	0.999935	1	0.0494228	1	1	0.692513	9.72626e-05	0.000592172	0.142542	0.998829	1
O31761	1.13312	0.118601	0.366869	0.130071	0.879533	1	0.449589	0.427737	0.605919	0.207782	0.793159	1
O31764	-0.155387	0.981055	1	-0.0326573	1	1	-0.144151	0.985498	1	0.134984	0.997703	1
O31766	-0.0686601	0.999794	1	-0.10576	0.997339	1	-0.137068	0.988271	1	0.310752	0.781596	1
O31767	0.689764	0.243062	0.561325	-0.661021	0.268434	0.557926	0.367786	0.410128	0.586404	0.284442	0.684072	1
O31771	-0.0940365	0.988169	1	-0.0232836	0.999973	1	-0.0494229	0.999839	1	0.00150904	1	1
O31773	-2.74933	0.0126417	0.0694048	-1.71585	0.0426856	0.167342	1.77808	0.00291901	0.0101262	-0.213817	0.831509	1
O31774	-0.100316	0.999051	1	0.222443	0.90675	1	0.275551	0.740625	0.924498	-0.196095	0.974737	1
O31775	0.54297	0.193374	0.493882	0.3501	0.557746	0.846271	1.13805	6.24378e-05	0.000403586	0.59987	0.267713	0.631561
O31776	1.16301	0.0659368	0.247623	-1.37108	0.0493151	0.184561	-10.3107	3.2127e-06	2.96775e-05	-1.76871	0.0391654	0.185881
O31777	0.625537	0.0760133	0.272912	-1.23449	0.0015752	0.0130504	-6.30488	8.12952e-20	8.16678e-18	-2.38109	1.51875e-05	0.000281671
O31778	-0.0477811	0.999997	1	-0.419929	0.384395	0.684472	1.00226	2.07261e-06	2.03961e-05	0.267348	0.888121	1
O31779	0.941751	0.104489	0.338113	0.0409735	0.996822	1	-0.586791	0.0962325	0.180911	-0.334129	0.648346	1
O31782	3.17615	3.91781e-05	0.000533663	11.6303	1.86619e-15	2.24969e-13	-3.22197	2.1129e-05	0.000159693	0.675638	0.212644	0.553188
O31784	6.64968	1.62172e-05	0.000250638	8.11712	3.46248e-06	6.57325e-05	-4.93294	0.000673759	0.00301379	0.331069	0.652876	1
O31785	10.0374	1.34537e-11	8.10921e-10	10.2509	1.75112e-11	1.02974e-09	-3.39903	4.57765e-07	5.38376e-06	4.21699	2.39513e-05	0.000409551
O31787	9.63669	0.000534663	0.00548542	9.70004	0.000779251	0.00719837	-3.09773	0.00339538	0.01153	6.36763	0.00284202	0.0244718
O31790	12.9987	7.71104e-05	0.0010104	11.5309	0.000196422	0.00219247	-0.185718	0.883591	1	11.6893	0.000107996	0.00150508
O31795	-0.342869	0.538884	0.871395	-1.19001	0.0745747	0.242644	0.829416	0.0407573	0.0909869	-0.6372	0.336299	0.71627
O31796	0.570121	0.291289	0.621	0.164389	0.86472	1	-1.96308	0.000155058	0.000873495	-0.301873	0.727434	1
O31801	-0.807318	0.180611	0.473412	-0.191988	0.940649	1	0.243822	0.780597	0.958746	-1.17484	0.128035	0.413797
O31803	0.0438704	0.999714	1	-0.890704	0.0661359	0.222701	-9.69596	4.01561e-09	8.13583e-08	-0.22567	0.88429	1
O31806	-0.359327	0.510649	0.8506	-0.160101	0.918658	1	0.219936	0.71293	0.90135	-0.456515	0.483618	0.878675
O31818	-0.28961	0.604674	0.925044	1.8327	0.056804	0.203634	1.84465	0.057883	0.121073	0.350809	0.599292	0.98292
O31820	1.2401	0.0571157	0.225748	0.515162	0.329008	0.630211	-2.34823	4.20844e-05	0.000285818	0.700535	0.274273	0.640868
O31827	4.82359	3.66547e-07	8.41661e-06	5.04913	2.9519e-07	7.4916e-06	-3.71855	6.11851e-09	1.17077e-07	0.860115	0.106534	0.369042
O31829	0.175668	0.895128	1	0.131384	0.841086	1	1.31904	0.00984669	0.0286374	0.91087	0.528466	0.924699
O31834	-1.38586	0.968306	1	-2.00311	0.695642	0.969476	-0.313962	0.995869	1	-1.50055	0.945645	1
O31847	-0.548705	0.276626	0.603137	-1.01563	0.080353	0.256598	-0.130974	0.968142	1	-0.176273	0.971823	1
O31848	-0.134495	0.892898	1	0.440894	0.783929	1	0.336896	0.495848	0.683527	0.0427316	0.991871	1
O31849	0.343277	0.555553	0.884702	-0.153	0.955955	1	0.802825	0.0647023	0.131532	-0.166629	0.948054	1
O31850	-0.449661	0.378234	0.713041	-0.414686	0.455955	0.752387	0.760493	0.0882513	0.167803	-0.125323	0.97382	1
O31852	0.323084	0.578616	0.902357	0.471836	0.362395	0.661496	-7.15324	1.60258e-05	0.0001271	-4.64058	0.000191974	0.00252924
O31853	0.588689	0.298021	0.628107	0.951959	0.162758	0.402885	0.0841209	0.957025	1	0.526796	0.428322	0.822653
O31856	0.448929	0.398682	0.735442	0.809984	0.183487	0.434566	0.882352	0.0280072	0.0666588	0.868125	0.268361	0.631854
O31857	-1.50895	0.359362	0.694248	-0.984841	0.338869	0.639932	1.29422	0.237825	0.372991	-0.716874	0.650129	1
O31858	0.31828	0.569705	0.895409	-0.0160491	0.996583	1	0.874547	0.0615979	0.126717	1.76587	0.1279	0.413797
O31862	-0.81656	0.193147	0.493825	-2.27554	0.0358581	0.146284	-1.7442	0.17521	0.290869	0.00225947	0.999965	1
O31908	6.49112	0.000490095	0.00507133	0.201201	0.760347	1	4.00957	0.000719895	0.00320234	11.4324	2.17057e-06	4.63119e-05
O31911	10.938	0.000106223	0.00133387	12.9473	2.43923e-05	0.000365278	1.96512	0.0123157	0.034367	12.5274	1.73228e-05	0.000316403
O31916	4.40245	0.0205646	0.104162	5.67001	0.0175495	0.0859997	-2.6993	0.0167731	0.0444394	2.06255	0.108546	0.374397
O31927	13.4663	3.54592e-07	8.22039e-06	12.5779	1.59329e-06	3.36967e-05	-2.37889	0.00192898	0.00729346	9.7145	1.88526e-05	0.000334218
O31928	10.6329	0.000213539	0.00245429	9.46822	0.000436238	0.00449474	0.646026	0.225765	0.357875	12.6279	2.12752e-05	0.000369026
O31929	6.46078	0.00470121	0.0322006	7.5845	0.00222692	0.017099	0.693829	0.310973	0.467822	8.10278	0.000732762	0.00807793
O31930	2.97886	0.960256	1	8.18135	0.00192904	0.0153456	1.40421	0.0207301	0.0523353	5.84647	0.00824381	0.0561464
O31935	2.85619	0.00476506	0.0325455	6.20618	4.07168e-05	0.000564185	-0.206451	0.847884	1	2.12885	0.0222576	0.121584
O31942	9.99078	2.05832e-05	0.000309011	13.0748	8.50811e-07	1.93519e-05	0.532538	0.171613	0.286366	14.8037	1.35697e-08	4.14133e-07
O31973	9.6741	2.75773e-05	0.000396928	7.07013	0.000345522	0.00365374	-0.196134	0.777237	0.956081	-1.71686	0.0837267	0.316403
O31974	14.4192	6.9515e-06	0.000125075	13.6113	4.87267e-05	0.000663729	-1.00934	0.0659303	0.133242	12.4607	1.75249e-05	0.000317689
O31986	8.91732	6.65507e-06	0.000120642	8.25206	2.04158e-05	0.000321569	-2.13142	0.00126609	0.00520024	9.67027	2.80314e-06	5.82618e-05
O31989	7.24248	1.23482e-06	2.61155e-05	7.16367	2.15288e-06	4.25458e-05	-0.55794	0.128204	0.227446	6.15689	1.84868e-05	0.00033016
O31995	14.5908	7.31268e-08	1.95898e-06	13.5355	5.49018e-07	1.33705e-05	-2.78225	0.000952563	0.00405049	9.19744	3.19548e-05	0.000531331
O31997	9.73019	0.000279128	0.00314476	11.4309	9.1888e-05	0.00115991	-1.62255	0.00902307	0.0266601	8.83652	0.000489093	0.00566925
O31998	1.69445	0.0264769	0.125909	0.608692	0.253412	0.536209	-1.56002	0.000829687	0.00360428	1.64989	0.0470671	0.211714
O31999	2.49992	0.0536543	0.217779	2.79246	0.0486359	0.182935	-1.09822	0.041568	0.0927109	1.94185	0.103171	0.358941
O32000	7.53474	1.32886e-09	5.52394e-08	7.96545	5.3375e-10	2.33977e-08	-1.49622	1.36435e-06	1.40575e-05	5.56968	5.67055e-07	1.38098e-05
O32001	5.35364	1.03788e-05	0.000174827	6.00354	3.51216e-06	6.61548e-05	1.30505	0.000219927	0.00118623	5.04689	2.58077e-05	0.000438186
O32002	7.8284	3.22266e-06	6.16653e-05	4.25843	0.000826402	0.00757587	0.517097	0.0658364	0.133164	13.6284	7.13244e-11	3.99914e-09
O32003	10.4676	6.05542e-10	2.70363e-08	11.5028	1.24363e-10	6.37956e-09	-1.45423	9.80869e-05	0.000595686	9.73958	1.3179e-09	4.96477e-08
O32006	5.91309	3.07603e-06	5.93304e-05	1.59477	0.0169901	0.0844314	0.290587	0.500882	0.687207	4.9942	2.89108e-05	0.000487441
O32022	0.046002	0.993095	1	0.270045	0.668203	0.951587	0.472222	0.443632	0.6244	-0.300859	0.804011	1
O32023	-0.433401	0.42879	0.767973	-0.445628	0.413201	0.716091	1.02689	0.00574742	0.018043	-0.0123861	0.999828	1
O32028	-0.334833	0.557753	0.885908	-0.178285	0.889724	1	0.576581	0.310362	0.467385	-0.805646	0.181835	0.506826
O32029	-2.04603	0.0155403	0.0828243	0.330294	0.570017	0.859093	1.59045	0.000786438	0.00344746	-0.812152	0.214995	0.555575
O32030	0.231579	0.69817	0.998878	-2.62396	0.0254042	0.113847	-0.160362	0.897982	1	0.0531261	0.98138	1
O32031	-0.244778	0.676241	0.986769	-1.29581	0.101794	0.301875	0.587166	0.304694	0.460575	-0.7322	0.299983	0.675312
O32033	-0.562368	0.21479	0.526262	-1.11979	0.0310439	0.132005	1.17514	0.00012179	0.000714444	0.542815	0.364104	0.752831
O32034	-0.182657	0.900071	1	0.556502	0.237145	0.513087	1.49892	2.98583e-06	2.80111e-05	0.552741	0.352337	0.73804
O32035	-0.14069	0.939056	1	0.172916	0.898548	1	1.13359	0.000295264	0.00151787	0.356647	0.633323	1
O32036	0.190716	0.90511	1	-0.55436	0.48048	0.77696	0.407695	0.339035	0.503023	0.36321	0.868932	1
O32037	0.400542	0.44322	0.781715	-0.126086	0.955405	1	1.40589	0.00144716	0.00579584	0.391071	0.594886	0.980146
O32038	-0.314476	0.692115	0.995231	-0.111954	0.99991	1	0.0932261	0.999999	1	-0.403028	0.621597	1
O32039	-0.515289	0.155334	0.436491	-0.117233	0.999619	1	0.036432	1	1	-0.172587	0.996426	1
O32041	-1.41892	0.0582963	0.229286	-1.04609	0.159687	0.398969	1.02808	0.046664	0.10154	0.389984	0.563453	0.954662
O32044	0.209359	0.846193	1	0.28299	0.695267	0.969476	0.68685	0.0131138	0.0362035	0.481968	0.448132	0.839994
O32045	1.39473	0.225636	0.536514	0.519615	0.854092	1	-0.53086	0.48939	0.676171	1.36675	0.164652	0.475421
O32047	0.0347594	1	1	0.0699978	0.999969	1	0.412856	0.265022	0.409857	-0.175139	0.988715	1
O32052	2.09993	0.146072	0.418995	0.29121	0.683012	0.963176	-0.771112	0.47369	0.658267	0.691575	0.421145	0.816222
O32053	-0.469935	0.30472	0.633345	-0.181868	0.930252	1	0.85177	0.000576411	0.00267255	-0.0461077	0.999959	1
O32054	-0.577243	0.171605	0.46363	-0.667713	0.120309	0.336661	1.15802	8.60373e-05	0.000534629	0.342755	0.699011	1
O32055	0.392926	0.458441	0.797476	-0.510433	0.333415	0.634462	0.415239	0.326257	0.487666	0.114471	0.962208	1
O32065	-0.123997	0.911631	1	-0.852672	0.163484	0.403535	-1.51479	0.000462043	0.00222352	0.0628268	0.994889	1
O32067	0.471312	0.421754	0.758747	-0.403726	0.544576	0.834163	-4.23254	0.00119385	0.00492874	-1.51637	0.154934	0.459467
O32068	0.37089	0.490789	0.829797	0.321271	0.585408	0.873402	0.903392	0.00958498	0.0280114	0.910886	0.174891	0.492595
O32072	0.233011	0.772492	1	0.414823	0.43133	0.728449	0.20936	0.911785	1	-0.27583	0.772284	1
O32075	0.145128	0.897605	1	0.186549	0.768141	1	-0.608159	0.791939	0.966797	0.611161	0.427631	0.822653
O32076	0.357313	0.523045	0.857737	-0.0256232	1	1	-1.67994	1.57554e-10	4.13304e-09	1.4905	0.0018249	0.0170536
O32078	-0.478817	0.491223	0.82995	-1.328	0.0131468	0.0692304	-0.703267	0.0334736	0.0774519	0.23153	0.887025	1
O32082	2.08711	0.893317	1	1.43572	0.836256	1	0.363397	0.720469	0.906187	1.11813	0.334952	0.714663
O32083	0.721239	0.541753	0.873106	-0.478537	0.997856	1	1.62997	0.000796071	0.00347323	1.39551	0.0994338	0.352229
O32086	-0.223764	0.757334	1	-0.237277	0.742022	1	-0.113622	0.959575	1	0.0403983	0.997885	1
O32090	-0.476199	0.248062	0.569598	-0.304909	0.702646	0.976313	-0.290573	0.78207	0.960067	-0.0419511	1	1
O32091	-0.126106	0.879581	1	0.372556	0.501698	0.796309	-0.806497	0.0949659	0.179157	-1.02428	0.192975	0.523356
O32093	0.365364	0.555044	0.884475	-0.236367	0.672427	0.954273	0.136189	0.874402	1	0.723971	0.33233	0.710955
O32099	0.160581	0.923575	1	0.00918452	1	1	0.145134	0.98565	1	-0.269543	0.798469	1
O32101	0.348498	0.565932	0.893111	1.77881	1.319e-06	2.86496e-05	0.323391	0.617122	0.808006	0.296082	0.907487	1
O32102	-0.937729	0.158181	0.440195	-0.975011	0.157197	0.396445	-0.306692	0.586355	0.776333	-0.471532	0.474929	0.870101
O32105	-0.27809	0.622501	0.941151	-1.006	0.150012	0.383949	1.47513	0.00183667	0.00701776	1.16269	0.159993	0.469301
O32106	0.0995938	0.994329	1	0.538855	0.23401	0.509663	-0.980048	0.000141989	0.000817033	-0.586416	0.298138	0.672415
O32107	0.860661	0.221115	0.532314	0.624425	0.42677	0.725903	0.239723	0.953854	1	0.584008	0.976489	1
O32113	-1.19466	0.10431	0.338113	-0.0942252	0.983249	1	-0.0220735	0.99985	1	0.167028	0.91728	1
O32114	0.233164	0.970256	1	0.455893	0.950525	1	-0.501975	0.999587	1	-1.62272	0.172936	0.488277
O32115	-0.00332576	0.999225	1	-0.590003	0.443632	0.738357	1.06775	0.0923085	0.174828	0.282217	0.787269	1
O32117	-0.478891	0.270788	0.595684	-0.192364	0.940034	1	-0.485671	0.187878	0.307518	-0.964285	0.0518477	0.226458
O32119	-0.584385	0.533282	0.867573	-0.973283	0.197379	0.456262	0.595604	0.261825	0.405434	-0.631384	0.384629	0.775368
O32125	-0.195055	0.812929	1	0.0133858	0.999878	1	-0.0478004	0.995107	1	-0.0577408	0.994056	1
O32126	-0.454541	0.378943	0.713243	-0.19917	0.815372	1	-0.648593	0.0483425	0.104626	-0.734994	0.254534	0.612457
O32127	-0.504032	0.359134	0.694248	-0.0605135	0.969948	1	-0.0776348	0.956426	1	0.682902	0.324969	0.704586
O32129	0.00566845	1	1	1.00684	0.0179122	0.086938	0.0627087	0.999914	1	-0.908836	0.0654668	0.269352
O32133	-0.293018	0.660417	0.975055	-0.387778	0.473114	0.770728	-0.0882988	0.994108	1	-0.060475	0.999393	1
O32135	-1.46336	0.150049	0.427117	0.00527662	0.99865	1	0.323432	0.529118	0.716688	-0.0187802	0.991871	1
O32151	-0.278396	0.622034	0.941151	0.38203	0.49033	0.786028	1.76285	0.376911	0.546771	-2.38141	0.0409668	0.192912
O32152	0.124925	0.88447	1	0.548656	0.36733	0.665983	0.340632	0.501083	0.687207	0.689794	0.416305	0.811311
O32153	-0.183862	0.833608	1	0.871708	0.131136	0.353261	-0.103614	0.99736	1	0.300702	0.699916	1
O32156	-0.336225	0.578533	0.902357	0.629331	0.118148	0.332387	0.666487	0.235369	0.369932	-0.127777	0.997054	1
O32157	0.414673	0.416542	0.753401	-0.0684201	0.996999	1	0.0519678	0.999964	1	0.15668	0.974236	1
O32158	-0.20167	0.749847	1	-0.0832917	0.945291	1	1.38487	0.0119111	0.0333927	1.2062	0.151241	0.455548
O32159	0.269853	0.74088	1	-0.369255	0.553357	0.842262	0.671774	0.115484	0.209663	0.275197	0.857908	1
O32161	-0.351222	0.517598	0.855594	-0.115112	0.902344	1	0.985933	0.0268217	0.0643595	-0.0817661	0.95801	1
O32162	0.163745	0.991511	1	0.100083	0.999915	1	0.31686	0.740157	0.924498	0.212765	0.983075	1
O32163	-0.0698988	0.994007	1	0.0764378	0.992668	1	0.643888	0.0222382	0.0552746	0.0995962	0.988065	1
O32164	0.0546676	0.999991	1	0.0519676	0.999992	1	-0.0781985	0.999985	1	0.0715312	0.999969	1
O32165	0.0642242	0.999999	1	0.0287053	1	1	0.480942	0.349083	0.514763	0.256201	0.941042	1
O32167	-0.817905	0.0162247	0.0854098	-0.556461	0.141076	0.370114	0.356657	0.351446	0.516983	-0.620163	0.192485	0.522615
O32169	-0.460237	0.305531	0.63405	-0.615422	0.14453	0.375497	0.809987	0.00181962	0.00697472	-0.190376	0.962312	1
O32172	0.479609	0.379712	0.713243	0.17261	0.809386	1	-1.88591	0.00459751	0.0149792	0.201374	0.802651	1
O32174	0.280091	0.688793	0.993825	0.474359	0.382561	0.683226	-1.74822	0.0104652	0.0300734	-1.45499	0.0854266	0.320386
O32175	-0.673137	0.20086	0.508463	-0.932772	0.11427	0.324889	0.224661	0.829812	0.996333	0.335984	0.645424	1
O32176	0.00990726	1	1	0.568901	0.108761	0.315932	-4.27839	4.98971e-18	4.14834e-16	-0.918466	0.0211617	0.11713
O32177	-0.0608888	0.998717	1	0.508355	0.288555	0.583281	-5.74388	9.14428e-07	9.93102e-06	-3.09862	0.000401748	0.00474811
O32178	-0.195351	0.971563	1	0.245815	0.90116	1	-5.40764	3.37781e-14	1.73275e-12	-0.36084	0.72335	1
O32181	-0.39816	0.460765	0.799212	1.17719	0.117927	0.332387	0.713014	0.043306	0.0958777	0.0625924	0.974493	1
O32182	2.40397	0.0292858	0.137103	2.02775	0.0464776	0.17799	1.75394	0.00295358	0.0102168	1.77938	0.07837	0.302805
O32188	-0.346019	0.521553	0.856584	0.958567	0.279135	0.571303	0.946841	0.0701632	0.139425	-1.51568	0.143018	0.441623
O32192	0.416314	0.394401	0.729778	0.111125	0.991687	1	-0.59483	0.0503672	0.108039	0.887624	0.0961869	0.345099
O32193	0.283639	0.682598	0.990736	-0.0320746	0.999945	1	-0.292672	0.687517	0.877503	0.165729	0.957951	1
O32198	-1.80041	0.0541221	0.219308	-4.87937	0.00316659	0.0225211	2.0637	0.0679077	0.135985	0.087769	0.952085	1
O32199	-0.80717	0.273183	0.597681	-4.0618	0.0269675	0.118431	1.00018	0.373191	0.542352	3.47948	0.623069	1
O32200	-6.10121	0.000740069	0.00713723	-12.4747	1.85866e-06	3.76574e-05	-2.32056	0.0541795	0.114585	0.176643	0.838488	1
O32201	-1.91355	1.51111e-05	0.000239689	-7.12177	1.1797e-17	2.03161e-15	1.58627	7.94255e-07	8.90674e-06	2.90967	3.56622e-07	9.14697e-06
O32206	-3.10473	0.0633004	0.241666	-1.25706	0.94129	1	1.37835	0.0389453	0.0871368	-0.053533	0.962394	1
O32208	0.598891	0.211902	0.523458	0.586088	0.236864	0.513087	0.26234	0.808503	0.981521	0.519266	0.404433	0.795991
O32210	-0.110363	0.999156	1	-0.390265	0.45655	0.752387	-1.07591	0.000630461	0.00287886	-0.15171	0.997028	1
O32212	-0.609586	0.239189	0.555039	-0.578957	0.275117	0.565478	0.177636	0.832072	0.996333	0.492148	0.445966	0.838054
O32213	-0.567916	0.112455	0.355814	0.0556804	0.999999	1	-0.544596	0.0508263	0.108926	-0.742208	0.092115	0.337621
O32214	-0.290687	0.689581	0.994365	0.125774	0.988786	1	-0.588807	0.0107822	0.0307644	-0.937163	0.0720446	0.28616
O32215	-1.11177	0.0593119	0.231449	-1.15648	0.0622339	0.214776	0.480532	0.419429	0.597308	-0.220511	0.850865	1
O32218	0.0744186	0.998697	1	0.463142	0.332357	0.632949	0.311568	0.903474	1	-0.765274	0.151534	0.455548
O32219	0.163088	0.945531	1	-0.693787	0.136953	0.364452	-4.80498	1.52583e-07	2.14567e-06	-2.59954	0.00231759	0.0205431
O32220	-0.279181	0.620861	0.941151	0.972244	0.157818	0.396726	-0.381865	0.94728	1	-2.19526	0.0500645	0.220668
O32221	-0.547173	0.325877	0.657705	-0.386948	0.484523	0.779904	-0.0356633	0.992802	1	0.054961	0.980088	1
O32222	1.58468	0.73824	1	0.47376	0.886566	1	0.0787058	0.98742	1	0.358872	0.835873	1
O32223	0.452805	0.305849	0.63405	0.0818667	0.999631	1	-2.7042	1.61887e-12	6.50514e-11	-0.901728	0.0610999	0.258426
O32224	-7.00967	4.16423e-15	4.3652e-13	-7.22224	4.9196e-15	4.94215e-13	-0.392834	0.360677	0.527762	-6.57224	3.46162e-14	3.79362e-12
O32228	-1.00423	0.53213	0.866495	-3.48331	0.316431	0.619704	1.65743	0.0118525	0.0333059	2.12938	0.0915081	0.33632
O32229	-0.191356	0.819996	1	-0.499288	0.344078	0.642458	-0.461674	0.159251	0.270389	-0.426333	0.521796	0.917615
O32231	-0.0632547	0.999996	1	-0.154744	0.992835	1	0.774394	0.000149477	0.000854002	0.391723	0.628569	1
O32232	0.301064	0.655066	0.972418	-0.0294097	0.999994	1	-0.0435942	0.999968	1	-0.1812	0.958548	1
O32236	0.280493	0.625643	0.942596	0.597162	0.364033	0.662625	-0.653723	0.105051	0.193195	-0.138955	0.852797	1
O32238	-0.905433	0.205556	0.515951	-0.806294	0.2437	0.520426	-0.106789	0.888746	1	-0.572031	0.410831	0.80427
O32243	1.05216	0.208224	0.518088	1.36126	0.157831	0.396726	-0.940278	0.17161	0.286366	-0.66807	0.365643	0.752831
O32245	-0.965335	0.0810869	0.284158	-1.06464	0.0699341	0.232247	-0.0287336	0.999634	1	-1.20928	0.0804632	0.308421
O32246	1.22954	0.142871	0.415013	1.25985	0.172291	0.417952	0.0711344	0.859053	1	0.205488	0.963924	1
O32247	1.56348	0.000758237	0.00719728	2.67579	1.69609e-05	0.000272618	0.148601	0.993418	1	1.514	0.00339677	0.028143
O32248	1.86204	0.0508241	0.209107	1.73759	0.0625985	0.2153	-1.35204	0.0031416	0.0107591	0.52862	0.426801	0.821898
O32253	-0.346927	0.545327	0.875921	-0.780898	0.0617943	0.214369	0.808544	0.0115965	0.0326625	-0.0925673	0.999196	1
O32254	-3.80001	1.60585e-05	0.000249788	-3.94971	1.61249e-05	0.00026092	1.29799	0.000296136	0.00151911	-2.3387	0.00156899	0.0150113
O32258	1.45913	0.120029	0.367246	-0.893093	0.822191	1	-6.13172	0.0100332	0.0290746	-1.25818	0.908511	1
O32259	0.30529	0.655726	0.972418	1.05626	0.0172334	0.0847954	-2.13217	7.79668e-10	1.82503e-08	-1.28585	0.0163017	0.0956521
O32263	-3.40381	0.0112103	0.0625647	-3.12298	0.0161952	0.0811778	0.385721	0.55839	0.747283	-2.43191	0.0388441	0.18472
O32264	0.265064	0.778915	1	-0.071843	0.999849	1	-1.34951	1.24346e-06	1.29783e-05	-0.893115	0.0635519	0.265093
O32265	2.80195	0.763593	1	5.12499	0.111715	0.320604	2.16568	0.0294151	0.0695293	5.13528	0.0929633	0.339084
O32291	-7.52911	1.00696e-06	2.14848e-05	-1.97926	0.0124085	0.0666699	-0.965401	0.506281	0.69276	0.0372529	0.999279	1
O32294	10.9287	3.99271e-08	1.10649e-06	10.8773	7.56652e-08	2.28036e-06	-0.858144	0.00695792	0.0214796	8.54834	9.10098e-07	2.13034e-05
O32302	-2.81446	0.220131	0.53162	-4.83069	0.084981	0.26609	1.82268	0.0733484	0.144554	0.110216	0.932341	1
O32436	0.867519	0.226538	0.537054	-0.389837	0.947038	1	-0.0159824	0.964933	1	-0.537693	0.589769	0.975262
O34303	4.90599	0.00303367	0.0225052	3.56784	0.00480982	0.031598	-0.151506	0.909125	1	3.85173	0.00394094	0.0316055
O34305	-0.284878	0.69765	0.998833	0.0614566	0.998144	1	0.190664	0.919393	1	0.089733	0.994802	1
O34308	-0.00679144	0.999982	1	-0.148689	0.901965	1	-0.617059	0.191048	0.311438	0.0672679	0.990893	1
O34309	-0.332857	0.582244	0.905087	-1.29655	0.00653341	0.0402866	0.115542	0.996481	1	0.373487	0.640113	1
O34313	-0.364799	0.501091	0.841317	1.52101	7.03132e-06	0.000126511	-3.33812	1.11679e-14	6.26181e-13	-3.3342	2.57585e-11	1.63431e-09
O34318	1.51775	0.172898	0.464723	1.10458	0.276279	0.566419	-0.594641	0.607286	0.797911	-0.309609	0.988139	1
O34320	1.11982	0.0438913	0.187961	0.579825	0.242209	0.51862	3.05054	4.38275e-05	0.000293523	5.2529	1.63821e-05	0.000301505
O34324	1.51915	0.000338383	0.00370837	-0.788061	0.0305596	0.130406	-9.45859	5.92654e-18	4.76296e-16	-0.306484	0.82508	1
O34325	0.123528	0.947402	1	0.221543	0.792931	1	0.0429679	0.997887	1	-0.0740191	0.993141	1
O34327	0.543308	0.289615	0.619027	0.686292	0.206258	0.469582	-0.722124	0.0975893	0.182819	0.989447	0.149227	0.451492
O34328	0.419482	0.409254	0.748242	0.208025	0.83561	1	0.732343	0.16852	0.282708	0.143417	0.960029	1
O34330	4.14891	0.000754009	0.00718544	4.4023	0.000672849	0.00636172	-1.90643	7.12608e-05	0.000449764	3.10371	0.00522671	0.0395034
O34331	-0.353516	0.771082	1	0.223017	0.820372	1	0.75061	0.156718	0.267029	0.921237	0.380761	0.772091
O34334	5.39212	2.29094e-07	5.6313e-06	6.65804	3.28444e-08	1.08476e-06	-0.0394153	0.99991	1	6.64065	9.27707e-09	2.94303e-07
O34335	0.859567	0.0157518	0.0833028	1.02553	0.00667268	0.0408321	-1.87637	0.000627926	0.00287763	-0.637694	0.185179	0.513181
O34338	-1.09603	0.0189294	0.0971037	1.10587	0.0211245	0.0983225	-2.10456	8.39088e-07	9.28371e-06	-2.42799	0.000762539	0.00831892
O34340	0.197124	0.946678	1	0.225048	0.896184	1	0.742726	0.00213417	0.00791613	0.247013	0.922875	1
O34341	0.442706	0.413973	0.75131	-2.75988	0.0224436	0.102874	1.22803	0.103312	0.190431	4.18962	0.0065169	0.0464859
O34347	1.79346	0.00983288	0.0569882	3.84249	0.000262022	0.00284359	1.13344	0.00139149	0.00560082	1.06264	0.0936113	0.340417
O34348	-1.86527	0.000702008	0.00685239	-1.30922	0.00621576	0.038724	0.792609	0.00237828	0.0086748	-2.01159	0.00128505	0.0128559
O34353	0.658087	0.143858	0.415876	1.03789	0.040337	0.159955	1.66932	1.72333e-06	1.73123e-05	1.44384	0.0238991	0.127026
O34355	-0.448583	0.325005	0.65682	-0.500265	0.263572	0.551146	-0.264162	0.990489	1	-0.00478622	1	1
O34357	-0.182033	0.918338	1	-0.0652944	0.994348	1	0.37037	0.550783	0.74134	0.240674	0.868745	1
O34364	-0.645114	0.197177	0.500527	-4.24299	0.000867652	0.00786432	-5.88997	6.93101e-05	0.000439754	-2.31903	0.0103016	0.0664093
O34365	-0.115741	0.966663	1	0.158071	0.921582	1	0.154935	0.976806	1	-0.255671	0.807484	1
O34374	0.280896	0.63507	0.951898	-0.582591	0.29188	0.586924	-1.66334	0.0024978	0.00896328	-0.358823	0.701943	1
O34375	-0.09964	0.960375	1	1.20814	0.0655017	0.221208	0.581507	0.228148	0.360226	-0.293308	0.711258	1
O34384	0.35621	0.51635	0.855027	0.652236	0.189508	0.444027	-0.629179	0.0739474	0.145541	0.306258	0.719532	1
O34385	-1.04138	0.0104692	0.0596718	0.877959	0.0292778	0.126277	-1.98036	1.52748e-07	2.14567e-06	-1.80268	0.00140542	0.0137743
O34391	0.367487	0.627075	0.943155	0.410355	0.519973	0.814062	2.43448	9.8511e-06	8.16185e-05	4.78092	0.000247692	0.00317652
O34392	-0.707306	0.235081	0.548674	1.32457	0.0982303	0.296412	1.23942	0.0148364	0.0401014	0.967283	0.209145	0.548693
O34394	-0.277712	0.730135	1	-0.412098	0.413859	0.716091	-0.292176	0.584294	0.774454	-0.283751	0.826849	1
O34399	-2.8205	1.56974e-05	0.000245757	-0.58126	0.164494	0.405101	-0.336307	0.66555	0.857638	-2.7945	5.13698e-05	0.000799048
O34400	-0.776575	0.248683	0.570481	-3.22962	0.0854814	0.26731	1.41749	0.000980979	0.00416398	0.213887	0.987626	1
O34403	-0.00800921	0.99997	1	-0.181455	0.847763	1	0.763513	0.0288413	0.0683739	0.396578	0.559679	0.950273
O34411	-0.0108351	0.999908	1	-0.199226	0.801672	1	-2.75158	0.0234333	0.0575334	-1.00485	0.789441	1
O34412	1.15607	0.119323	0.366869	-0.36383	0.799076	1	0.299244	0.921728	1	0.0416418	0.994874	1
O34418	-2.1683	0.0646015	0.244129	-2.66982	0.0470918	0.179365	-0.584092	0.548117	0.738686	-1.27459	0.178317	0.499607
O34424	0.315392	0.566719	0.89363	-0.769024	0.21989	0.491728	-0.117042	0.910861	1	4.07274	0.00737086	0.0515106
O34425	2.45525	2.24322e-06	4.507e-05	1.32056	0.00097706	0.00856616	-7.32912	7.9449e-17	5.4729e-15	-0.674979	0.144106	0.444298
O34433	3.8123	3.96181e-08	1.10649e-06	7.85932	2.76456e-15	3.02971e-13	-5.5873	6.88009e-12	2.4394e-10	0.0444703	1	1
O34434	1.92254	0.0187008	0.0965476	2.50131	0.00879689	0.0504983	0.353422	0.527238	0.714944	3.06409	0.00551903	0.0409427
O34436	-0.872591	0.789697	1	-1.7855	0.112554	0.321525	1.07124	0.281895	0.430702	-0.341501	0.975946	1
O34440	7.25076	0.00781788	0.0484547	8.68828	0.0082741	0.0479319	-5.18447	0.00876933	0.026038	5.44852	0.0160482	0.0946018
O34441	-0.0157997	0.999993	1	0.0941846	0.990761	1	0.29637	0.626739	0.816352	0.594838	0.322258	0.700838
O34442	-0.616674	0.199131	0.504841	-0.646117	0.193597	0.450109	0.911278	0.00225099	0.00828571	-0.104269	0.986054	1
O34443	-0.191556	0.906403	1	-0.34268	0.570918	0.859764	1.33572	3.56667e-06	3.2328e-05	0.821437	0.123147	0.404507
O34445	0.475024	0.895978	1	0.253006	0.863594	1	0.840142	0.163029	0.275447	0.226666	0.743467	1
O34448	8.78537	2.85561e-18	6.25898e-16	10.9326	7.16853e-22	2.27419e-19	0.458225	0.194172	0.314916	11.3467	5.2757e-25	6.35985e-22
O34450	0.000470568	1	1	-0.374261	0.5051	0.799079	-0.65833	0.0268086	0.0643595	-0.600096	0.311079	0.683692
O34452	-0.527645	0.927105	1	-0.410235	0.944228	1	0.961083	0.246673	0.384689	-0.330811	0.670802	1
O34453	0.055184	0.991863	1	0.415535	0.44004	0.736581	0.611177	0.187522	0.307144	0.361128	0.608196	0.989498
O34454	-0.577564	0.228638	0.540437	-0.479697	0.342488	0.641717	0.714217	0.0124847	0.0347581	-0.415291	0.541382	0.93708
O34457	0.0624478	0.99499	1	-0.466176	0.407171	0.7105	-0.99652	0.0137429	0.0376953	-1.06556	0.152133	0.455638
O34459	-0.912268	0.231616	0.543123	-0.816774	0.0988458	0.297154	0.609015	0.650817	0.842707	-0.066311	0.998461	1
O34468	-0.979374	0.0360347	0.160591	0.468933	0.355461	0.653712	-5.56145	1.36116e-09	2.9598e-08	-1.00514	0.0833293	0.315395
O34469	5.49522	3.64073e-09	1.32997e-07	5.25828	1.48962e-08	5.13068e-07	0.716087	0.0500478	0.107449	6.34307	1.83594e-10	8.45527e-09
O34470	-0.38735	0.509007	0.848696	-0.0580873	0.993537	1	0.792653	0.0142747	0.0388885	0.480829	0.462882	0.856693
O34471	-0.802058	0.144439	0.417056	-0.607695	0.254091	0.536909	0.166897	0.883144	1	-0.672213	0.292731	0.665296
O34474	1.67092	0.098334	0.323442	1.06281	0.180728	0.430956	-2.04869	0.0052888	0.0168891	1.65695	0.150283	0.453483
O34475	-0.141945	0.971104	1	-0.72738	0.098426	0.296631	-0.239334	0.828598	0.996333	0.416031	0.549929	0.942652
O34476	0.704299	0.119616	0.366869	0.586794	0.209496	0.475607	0.101328	0.995291	1	-0.13147	0.982663	1
O34478	0.178301	0.929672	1	-0.205334	0.912793	1	1.66401	1.57553e-05	0.000125366	1.43528	0.0201632	0.112013
O34481	-0.6023	0.17709	0.470225	-0.37522	0.554834	0.842971	0.978977	0.000445511	0.00216558	0.244839	0.886378	1
O34483	-0.272488	0.718819	1	-0.289975	0.694026	0.969476	-0.675086	0.015662	0.0419102	-1.04181	0.0637819	0.265135
O34484	-0.710427	0.105161	0.338961	-1.16502	0.0218562	0.100564	-0.0849748	0.997445	1	-0.356473	0.662337	1
O34496	-0.559571	0.231168	0.542781	-0.644681	0.182236	0.433305	0.226289	0.91811	1	0.246556	0.849126	1
O34497	-1.31138	0.171058	0.463394	-2.57317	0.0613392	0.213594	-5.02531	0.50908	0.695433	-4.72497	0.679987	1
O34499	0.323427	0.61694	0.938491	0.205502	0.916968	1	-1.05368	1.61815e-05	0.000127495	-0.298052	0.809386	1
O34504	-0.216903	0.770737	1	-1.43887	0.0440768	0.171402	1.31039	0.0775529	0.151278	1.25782	0.0901261	0.333273
O34507	-0.151066	0.969553	1	0.333811	0.629346	0.917939	0.453472	0.270289	0.416934	0.327852	0.72906	1
O34508	-0.487885	0.532259	0.866495	1.3995	0.0500889	0.185791	-1.99427	0.00944411	0.0276668	-0.149285	0.948163	1
O34510	-0.932816	0.15933	0.441544	-2.66028	0.024571	0.11073	-1.28692	0.0241538	0.0588825	-1.45988	0.111336	0.377811
O34512	-0.300094	0.681274	0.989982	-0.549007	0.188342	0.44243	1.05044	3.63559e-06	3.28292e-05	0.297771	0.81591	1
O34513	0.0149428	0.993418	1	-0.10402	0.958259	1	-0.0403687	0.946651	1	0.629757	0.757224	1
O34514	-0.594862	0.201415	0.508495	-0.669356	0.16415	0.404668	-0.411252	0.272872	0.419632	-1.09464	0.0746129	0.292507
O34516	-2.87238	0.0111237	0.0623703	-2.84051	0.0169186	0.0842783	0.89874	0.997155	1	1.48683	0.983953	1
O34520	-4.2833	8.52642e-05	0.00109932	-0.913669	0.0846188	0.26609	4.8791	2.26527e-05	0.000168049	0.836918	0.167408	0.479931
O34521	0.186367	0.829053	1	0.286373	0.648652	0.934933	-0.734263	0.0594732	0.123081	-0.00340611	0.999999	1
O34522	0.0544196	0.999232	1	-0.205203	0.869559	1	0.678035	0.00728004	0.0222743	0.0291933	0.999981	1
O34525	-0.433326	0.375502	0.711182	-0.310351	0.636067	0.925165	0.160122	0.974062	1	0.237873	0.86508	1
O34526	-0.218885	0.97032	1	0.123001	0.999961	1	0.691298	9.25383e-05	0.000572076	-0.146472	0.999923	1
O34527	0.235101	0.735113	1	0.460659	0.384843	0.684598	1.00017	0.0372902	0.0847377	0.539267	0.398919	0.790949
O34528	0.3889	0.457959	0.797212	-0.179397	0.88788	1	0.205095	0.884825	1	0.0951524	0.989786	1
O34529	0.0522301	0.999645	1	-0.113239	0.988187	1	0.0039562	1	1	-0.447377	0.508598	0.905636
O34530	0.326494	0.657776	0.97354	0.0151916	0.999954	1	0.850741	0.0296963	0.0699881	0.359518	0.646812	1
O34533	-1.66325	0.0626147	0.240103	0.336751	0.547502	0.83705	1.34222	0.00535125	0.0170209	-0.169711	0.848488	1
O34534	0.302889	0.584694	0.906336	0.398765	0.470677	0.767277	-2.8078	0.0214048	0.0534234	-1.74261	0.0814356	0.311058
O34536	0.8117	0.290338	0.620023	0.481131	0.729565	1	-3.28471	0.0149648	0.0404028	-0.505831	0.962995	1
O34538	0.95274	0.00719481	0.0451736	3.2096	1.01287e-07	2.94221e-06	0.0953544	0.999971	1	0.798008	0.0697398	0.280043
O34539	0.306062	0.592014	0.913793	-0.606787	0.29385	0.588921	-0.592265	0.422291	0.599967	1.1952	0.147824	0.449567
O34542	0.340092	0.540404	0.873041	1.06183	0.0870157	0.270006	-0.0462241	0.99644	1	0.176715	0.891417	1
O34543	-7.50341	5.77014e-13	4.34744e-11	-7.93572	4.32151e-13	3.15732e-11	-0.159051	0.993324	1	-7.40208	6.06786e-13	5.62408e-11
O34553	-0.622466	0.277718	0.603418	-0.343684	0.538118	0.828025	0.464538	0.283726	0.432876	0.221517	0.773146	1
O34557	-0.356787	0.945174	1	0.565266	0.365433	0.663948	1.01723	0.100127	0.186702	0.715345	0.482004	0.877065
O34558	7.92701	1.05784e-09	4.55436e-08	7.20645	3.23252e-09	1.23708e-07	0.563599	0.17163	0.286366	8.42674	5.02056e-11	2.95233e-09
O34559	0.950256	0.155151	0.436487	1.86145	0.0551633	0.199698	0.0297023	0.99735	1	0.0942736	0.945406	1
O34564	2.6862	0.00323658	0.0238636	2.28251	0.00751955	0.0453241	-2.44195	2.5282e-06	2.3998e-05	1.78701	0.0536487	0.233058
O34565	-4.31549	0.00464697	0.032011	-0.659048	0.269442	0.559033	3.26572	0.0725716	0.143348	-0.0781538	0.961403	1
O34569	1.63048	0.0649145	0.244928	0.183533	0.790912	1	-1.57502	0.00151075	0.00597116	2.29426	0.0449611	0.205695
O34570	0.108963	0.900803	1	-0.0198367	0.993544	1	-1.10838	0.0293784	0.0695158	-0.831081	0.289215	0.662603
O34577	-0.91992	0.0758913	0.272912	-1.33966	0.0289521	0.125321	-0.417646	0.317209	0.476209	-1.62074	0.0269833	0.140512
O34580	-0.176039	0.991214	1	-0.120857	0.999837	1	1.05529	9.14826e-10	2.12081e-08	0.386841	0.664017	1
O34586	-0.0656841	0.962568	1	0.103883	0.918501	1	1.10606	0.0169062	0.044694	0.186369	0.824519	1
O34588	-0.260017	0.686316	0.992644	-0.233147	0.750184	1	0.958376	0.00385352	0.0128682	0.0760678	0.987249	1
O34589	-4.9004	0.034033	0.153946	-1.94062	0.084836	0.26609	0.868544	0.424233	0.602017	-3.06185	0.0737986	0.290284
O34591	0.950472	0.0101665	0.0581015	-1.2342	0.00252895	0.0188188	-7.19869	1.6835e-17	1.22998e-15	-2.32848	4.70186e-05	0.000740927
O34592	0.352216	0.520341	0.856344	-0.293075	0.636219	0.925165	-0.251871	0.655329	0.847591	0.980869	0.151864	0.455638
O34593	7.52044	0.000186042	0.00219876	3.05951	0.017118	0.0844314	-0.0388142	0.991782	1	10.7102	5.76756e-06	0.000115378
O34594	-0.214938	0.695953	0.998182	-0.134672	0.842146	1	-0.218884	0.778615	0.9568	-0.662113	0.48908	0.883893
O34595	-0.00737476	1	1	0.188885	0.898862	1	1.19564	2.78261e-05	0.000198487	0.703114	0.21379	0.554079
O34596	6.31645	0.883736	1	3.5963	0.458975	0.754321	-1.52659	0.0214934	0.0535891	2.60677	0.98547	1
O34599	0.0959335	0.990867	1	-0.148916	0.954829	1	0.662085	0.0268432	0.0643595	0.182973	0.94066	1
O34600	0.0251084	0.999967	1	-0.164823	0.925294	1	0.239803	0.729037	0.911769	-0.00832688	1	1
O34607	0.211315	0.806268	1	-0.0234259	0.999772	1	0.307415	0.517864	0.706011	0.00767421	0.999997	1
O34617	1.21119	0.060169	0.233603	1.10201	0.0802277	0.256598	2.56756	3.17821e-05	0.000224054	0.675493	0.29049	0.662603
O34618	-0.0853596	0.932037	1	-0.224699	0.69441	0.969476	0.924916	0.0786356	0.152896	0.448186	0.544446	0.940276
O34623	-0.105471	0.995786	1	-0.0768727	0.999441	1	-0.188985	0.939847	1	-0.212455	0.939569	1
O34627	0.0914711	0.989362	1	-0.166889	0.922507	1	-1.0318	0.000589517	0.00271245	-0.0609352	0.998872	1
O34628	-0.347035	0.537808	0.870824	-0.733553	0.117667	0.332387	-0.0179766	0.999998	1	0.966752	0.092422	0.337621
O34629	-0.480293	0.252937	0.579136	-1.27854	0.00393906	0.0272905	0.964583	1.06233e-05	8.71186e-05	0.283125	0.853448	1
O34632	-1.34795	0.0469806	0.198025	-0.208019	0.798765	1	-0.693608	0.018536	0.0478996	-1.76313	0.0394932	0.187069
O34633	-0.344227	0.543835	0.874708	-0.207049	0.865968	1	-0.118559	0.990566	1	-1.64248	0.0143059	0.086662
O34634	-0.312213	0.638916	0.953841	-0.595333	0.282842	0.576205	0.447949	0.36319	0.530698	-0.385581	0.608588	0.989498
O34635	0.412798	0.409676	0.748242	-0.179889	0.913454	1	0.0604346	0.998977	1	-0.207963	0.909663	1
O34640	2.2991	0.0106714	0.0605382	2.03653	0.017764	0.0866983	-0.252695	0.930006	1	1.9508	0.0294723	0.149595
O34641	-0.285833	0.610492	0.931681	0.19417	0.772597	1	0.976805	0.0295034	0.0696014	0.88732	0.235041	0.584222
O34643	-0.960488	0.152565	0.430214	-1.83219	0.0568418	0.203634	0.194386	0.98461	1	-1.12722	0.167391	0.479931
O34645	0.536791	0.13896	0.407826	1.13124	0.001911	0.0153089	-1.48431	0.0456278	0.0996455	-0.0812258	0.999995	1
O34651	-2.57992	0.00211028	0.0165486	-0.697316	0.163523	0.403535	0.868361	0.164529	0.277593	0.0578324	0.998304	1
O34658	1.35346	0.503608	0.842182	0.33477	0.59732	0.88515	0.29929	0.674658	0.865213	0.284316	0.661825	1
O34659	-0.0460624	0.999955	1	-0.0238707	0.999999	1	0.104945	0.997784	1	0.100322	0.998464	1
O34660	1.18855	0.000503549	0.00518827	0.124655	0.999443	1	-5.92781	2.49233e-22	3.53471e-20	0.101014	0.999981	1
O34661	-0.721403	0.206208	0.51627	-1.43348	0.0636129	0.217177	0.426695	0.5667	0.756123	-0.324114	0.813455	1
O34664	-0.793152	0.201192	0.508463	-2.02593	0.0465592	0.17799	0.504811	0.178754	0.295593	0.650752	0.343528	0.728449
O34666	-0.224234	0.861376	1	-0.452707	0.337066	0.639006	0.551241	0.0206751	0.0522661	-0.301315	0.792477	1
O34667	-0.559699	0.867915	1	-0.841119	0.148233	0.381826	-0.400255	0.71191	0.900532	-0.452765	0.548597	0.942071
O34669	-1.70396	0.00914103	0.0542833	-5.69348	2.03133e-06	4.08128e-05	5.32519	1.16595e-07	1.73525e-06	-2.35045	0.00381248	0.0308452
O34678	0.172377	0.775532	1	-0.181688	0.91437	1	2.13908	0.00389359	0.0129661	2.05604	0.094682	0.343276
O34680	5.24739	0.000150934	0.00181046	0.603716	0.25687	0.540413	2.25559	2.21353e-05	0.000165227	8.87182	5.52829e-07	1.36007e-05
O34681	-8.39927	1.59273e-06	3.31041e-05	-4.55688	0.000541262	0.00532395	-0.242279	0.747744	0.929284	1.37477	0.0736584	0.290284
O34683	-3.24326	0.0130979	0.070964	-1.36279	0.0939083	0.286962	0.673394	0.225875	0.357875	-0.511939	0.440091	0.832204
O34689	-6.61344	2.64878e-12	1.8783e-10	-6.82244	2.55487e-12	1.66481e-10	-0.0317368	1	1	-6.04612	3.66026e-11	2.20622e-09
O34693	0.0714793	0.999883	1	-0.202233	0.935757	1	0.960445	2.66952e-05	0.000191554	0.783197	0.099635	0.352229
O34697	-0.0159696	0.999921	1	-0.148882	0.915301	1	0.112308	0.959689	1	0.357263	0.605271	0.986686
O34703	9.22454	2.55236e-15	3.23881e-13	9.7119	1.17649e-15	1.57584e-13	0.888922	0.000135856	0.000787376	12.6228	2.13283e-21	1.28556e-18
O34705	10.9755	3.65087e-08	1.03556e-06	13.1337	1.3466e-09	5.41108e-08	-1.59522	0.000341241	0.00172663	6.07215	4.4352e-05	0.000712885
O34706	-1.95874	0.209532	0.520268	1.10815	0.180891	0.430956	-1.65341	0.501694	0.687654	-1.95123	0.578449	0.967158
O34712	1.36007	0.848916	1	1.16212	0.922982	1	1.4409	0.0869202	0.165926	0.29876	0.854202	1
O34714	0.342605	0.564052	0.891172	-2.53741	1.07458e-05	0.000186389	-1.99809	1.44337e-10	3.86663e-09	-1.79315	0.000784432	0.00848101
O34717	0.956267	0.153594	0.432612	1.17359	0.118458	0.332869	-1.50107	0.00187256	0.00713228	-0.286165	0.681593	1
O34718	-8.13778	0.000107969	0.00134878	-1.75833	0.0613267	0.213594	-1.93357	0.00517969	0.016651	-4.66163	0.00391938	0.0316041
O34720	-2.69435	2.42126e-05	0.000355955	-2.74319	2.7827e-05	0.000411601	-1.38965	0.013124	0.0362035	-1.37299	0.0114949	0.0733179
O34722	3.79298	3.84785e-05	0.000527112	5.35188	1.23852e-06	2.71462e-05	-2.46878	2.78726e-07	3.58825e-06	0.850311	0.132986	0.42238
O34723	0.170631	0.804099	1	0.088956	0.938439	1	1.03237	0.0233236	0.0574257	0.0408439	0.988882	1
O34725	0.35679	0.515316	0.854488	1.52865	0.0194136	0.0919572	-0.182828	0.855589	1	-0.359399	0.628618	1
O34727	-5.74219	2.04914e-05	0.000309011	-0.296898	0.728752	1	2.51691	0.447614	0.629269	0.90538	0.177729	0.498842
O34735	-0.543979	0.840316	1	2.52454	0.986352	1	3.1784	0.0725956	0.143348	-2.63065	0.0761399	0.297044
O34743	1.2981	0.0214651	0.107612	1.2017	0.0318285	0.134393	-3.57163	7.8754e-08	1.21569e-06	0.974792	0.102534	0.357757
O34744	-2.01071	0.637852	0.953841	2.81644	0.954751	1	2.95992	0.00380835	0.0127592	-1.67751	0.134381	0.42463
O34745	-0.88229	0.119474	0.366869	1.25253	0.0605348	0.212754	-1.29045	0.00345223	0.0116977	-1.77627	0.0387147	0.18467
O34746	-0.137533	0.980438	1	-0.0982242	0.996944	1	0.669597	0.00601258	0.0187291	0.165967	0.97669	1
O34748	-0.0707928	0.956952	1	-0.061682	0.968848	1	0.433522	0.464442	0.647266	-0.0877612	0.952094	1
O34750	-0.00282553	1	1	-0.16072	0.94106	1	0.904801	0.00111191	0.0046301	0.344898	0.670894	1
O34751	0.455123	0.313922	0.643975	0.517816	0.240993	0.517695	0.506332	0.0823581	0.158979	0.190566	0.962171	1
O34752	0.603107	0.28909	0.619027	0.190822	0.778229	1	-0.449442	0.44952	0.630599	0.17337	0.843182	1
O34756	-2.08871	0.590932	0.913293	0.137598	0.914495	1	0.367896	0.508314	0.695148	-0.644444	0.469804	0.864163
O34758	0.197737	0.913221	1	0.778425	0.0625676	0.2153	0.687909	0.00260764	0.00927288	0.71899	0.161155	0.471535
O34760	1.71687	0.244377	0.563283	1.3509	0.176909	0.425677	-0.907158	0.145919	0.253357	-0.11471	0.990323	1
O34762	0.970638	0.201045	0.508463	0.141202	0.891532	1	-0.50835	0.331986	0.49439	-0.220137	0.803982	1
O34764	-0.922555	0.00754775	0.0469022	-1.0658	0.00359109	0.0251689	-0.671138	0.00137959	0.0055622	-1.70181	0.00036894	0.00440353
O34768	-0.152715	0.966637	1	0.195064	0.92068	1	-1.86688	1.8273e-08	3.12455e-07	-1.63077	0.00633576	0.0454629
O34774	9.99015	2.06349e-05	0.000309011	12.634	1.47802e-06	3.15355e-05	1.03211	0.0326449	0.0758986	12.683	4.26526e-07	1.08248e-05
O34776	0.393985	0.658811	0.974425	-0.507104	0.8019	1	-2.54268	0.498042	0.684205	0.0193566	0.999727	1
O34777	-0.134492	0.896065	1	-0.714905	0.229434	0.503882	0.879859	0.0694371	0.138472	0.511736	0.447623	0.839994
O34779	0.635435	0.493536	0.833275	0.467546	0.433464	0.729605	0.0486787	0.899205	1	0.256084	0.718642	1
O34782	-0.659144	0.171722	0.46363	-0.923719	0.082164	0.261342	1.08028	0.000502445	0.00237529	0.539141	0.382685	0.773963
O34784	2.46563	0.000857415	0.00782363	5.70288	5.03016e-07	1.23752e-05	-0.176377	0.929062	1	1.48958	0.0211816	0.11713
O34787	5.66871	0.0108535	0.061283	10.8593	0.000151306	0.00179573	-10.7747	0.000322135	0.001642	0.869851	0.728848	1
O34788	0.806335	0.0326132	0.148359	0.998827	0.0131512	0.0692304	-1.38811	6.35776e-06	5.41645e-05	-0.472893	0.538204	0.934204
O34789	1.28365	0.00571471	0.0378521	1.04978	0.0177135	0.0866272	0.600298	0.00994822	0.0288978	2.91507	5.93724e-05	0.000900295
O34790	-0.136721	0.897958	1	-0.438716	0.419587	0.720017	0.420436	0.309486	0.466357	0.068735	0.984435	1
O34796	2.38684	0.00103589	0.00911505	1.4128	0.0135838	0.0710425	-0.440813	0.303358	0.459131	0.670815	0.238155	0.588311
O34797	0.0580567	0.97024	1	0.42508	0.442016	0.73802	0.37964	0.332458	0.494538	0.372858	0.573531	0.963611
O34798	-3.4486	8.73025e-05	0.00111961	-2.20682	0.00191124	0.0153089	0.880791	0.0105382	0.0302111	-0.729962	0.196122	0.528916
O34803	-0.302877	0.70039	1	-1.02135	0.117416	0.332264	0.211165	0.964495	1	1.66989	0.0630137	0.26339
O34805	-0.759637	0.0852588	0.296195	1.23675	0.0170974	0.0844314	0.675635	0.027974	0.0666456	-0.706315	0.203104	0.539895
O34808	0.605077	0.223759	0.535733	0.864827	0.126734	0.347223	-0.473776	0.939542	1	2.49225	0.0099789	0.0653781
O34809	-0.0248402	0.999997	1	0.0359453	0.99998	1	0.197867	0.967786	1	0.73569	0.169839	0.483451
O34812	-0.0637649	0.999918	1	-0.854627	0.0331753	0.138623	-1.94423	8.67904e-09	1.60963e-07	0.00204739	1	1
O34814	-0.541878	0.253323	0.579271	-0.0401756	0.999796	1	1.0352	0.0120252	0.0336733	-0.319002	0.713604	1
O34817	-0.301531	0.599172	0.921045	-0.00764939	0.999917	1	-1.47757	0.00211247	0.00786047	-1.04269	0.162613	0.473502
O34824	-0.210916	0.938307	1	-0.180178	0.979512	1	0.578305	0.00332418	0.01132	0.317437	0.812707	1
O34825	9.1729	2.97705e-09	1.12151e-07	10.1387	2.84149e-10	1.37017e-08	-6.15153	8.90333e-09	1.63862e-07	0.124595	0.981228	1
O34827	0.374163	0.486021	0.826188	0.252617	0.712532	0.986174	-0.635563	0.598474	0.789077	0.199604	0.858921	1
O34829	-0.210827	0.889189	1	0.308388	0.665981	0.950669	-0.947824	0.341196	0.505918	-0.716885	0.162582	0.473502
O34833	-0.183086	0.980187	1	-0.207915	0.961755	1	0.211685	0.89415	1	0.740348	0.0791998	0.305521
O34835	-0.00704966	0.999904	1	0.341537	0.551954	0.840658	-0.821863	0.0671196	0.134854	-0.688803	0.322084	0.700838
O34841	-3.04274	0.00367184	0.0265668	-2.85184	0.00545113	0.0349539	-3.568	1.97534e-05	0.000151192	-3.084	0.00537219	0.04035
O34842	-8.13567	2.13823e-11	1.22745e-09	-8.05059	6.70213e-11	3.59085e-09	0.112034	0.996738	1	-6.801	7.58286e-10	2.94876e-08
O34844	-3.76653	0.000687556	0.00676612	-3.62378	0.000890477	0.00804097	-0.760079	0.101209	0.187993	-2.3495	0.0125358	0.0782999
O34847	0.123904	0.980393	1	0.233815	0.826148	1	0.189859	0.921838	1	0.0304821	0.999991	1
O34852	-3.33059	0.0120382	0.0665692	-2.20567	0.0385486	0.153875	-1.94911	0.00939007	0.0275755	-3.78154	0.0100403	0.0656021
O34857	0.360373	0.511602	0.8506	0.305833	0.628474	0.917222	-0.171694	0.979181	1	0.097596	0.984539	1
O34858	0.761836	0.0750327	0.27122	4.70364	8.38964e-07	1.92642e-05	1.39003	0.000263194	0.00137649	1.10299	0.0446233	0.204927
O34860	-0.298987	0.783322	1	-0.393118	0.494376	0.789364	-0.44267	0.376817	0.546771	0.119131	0.984103	1
O34863	-0.605199	0.0593263	0.231449	-0.383815	0.467012	0.762849	0.756197	0.000264423	0.00137863	0.589114	0.202864	0.539895
O34866	-0.606749	0.119396	0.366869	-1.03919	0.0127965	0.0681066	0.713038	0.00618641	0.0191962	-0.233853	0.925914	1
O34872	-0.302365	0.623523	0.941926	-0.426563	0.413601	0.716091	-0.0151196	0.99999	1	-0.223919	0.858985	1
O34874	-0.00122044	1	1	0.0359639	0.997802	1	0.634623	0.0444322	0.0978599	0.420947	0.528509	0.924699
O34876	0.00126315	1	1	-0.139632	0.956044	1	0.98054	0.0135897	0.0373601	-0.165643	0.960999	1
O34882	-1.80231	0.0224168	0.111272	-5.88	6.95569e-05	0.000914636	1.70662	0.0179946	0.0469027	-2.55004	0.0115946	0.0737587
O34885	6.83928	4.10109e-09	1.433e-07	6.07608	8.98997e-08	2.6759e-06	-0.325612	0.798076	0.97229	6.66495	1.38832e-08	4.18406e-07
O34894	0.280729	0.760368	1	0.602723	0.110682	0.319871	-0.204433	0.936972	1	-0.205784	0.974048	1
O34897	-0.641799	0.313733	0.643975	-0.779854	0.298956	0.595688	0.534288	0.510064	0.696356	0.0982106	0.989078	1
O34899	-0.831287	0.134747	0.400094	-0.284091	0.652897	0.938104	0.479585	0.110074	0.200899	-0.3998	0.555409	0.946353
O34909	1.08797	0.0126828	0.0694048	-0.16945	0.959987	1	-3.85351	2.05667e-11	6.61152e-10	-1.65122	0.00443695	0.0346197
O34910	-0.291634	0.601517	0.921969	0.191284	0.777446	1	0.0647196	0.98376	1	-0.0805081	0.959184	1
O34911	0.104206	0.974195	1	-0.796489	0.71729	0.991621	-1.93242	0.343582	0.509111	-0.943458	0.854863	1
O34912	-2.38332	0.00183017	0.0147084	-0.399962	0.462387	0.759411	0.760312	0.0626968	0.12843	-1.0056	0.0946447	0.343276
O34916	-0.244525	0.74797	1	-0.356317	0.531785	0.823042	-0.269185	0.677821	0.868346	-0.392571	0.575595	0.964405
O34921	0.63236	0.272208	0.597173	0.116211	0.900682	1	-0.606101	0.0762373	0.149076	-0.673972	0.330256	0.708178
O34924	-0.348558	0.53064	0.866196	-0.772962	0.12846	0.349568	-0.511153	0.131752	0.232033	-0.369711	0.611768	0.992579
O34925	0.155376	0.950614	1	0.086178	0.996895	1	0.147243	0.983526	1	-0.516668	0.393299	0.783672
O34930	10.6881	9.64048e-07	2.07529e-05	12.3658	1.11474e-07	3.12517e-06	-2.95715	5.24274e-05	0.000342554	4.64287	0.00148802	0.0145082
O34932	0.0455787	0.99966	1	-0.0337845	0.99993	1	-0.232923	0.854118	1	-0.351178	0.6594	1
O34934	0.0732438	0.997109	1	-0.237089	0.803482	1	-3.35053	5.80329e-09	1.11934e-07	-0.916758	0.108021	0.373122
O34939	9.19966	9.84947e-11	5.16241e-09	5.44622	9.65825e-07	2.17627e-05	1.18196	9.58256e-05	0.000587877	13.9912	9.17825e-18	2.76609e-15
O34940	-2.06918	0.000879943	0.00794585	-2.7707	0.00015194	0.00179573	-2.94895	8.99918e-06	7.53369e-05	-3.40864	4.67565e-05	0.000740927
O34942	0.2824	0.685571	0.992644	-0.0727494	0.997559	1	0.54804	0.0698294	0.139139	0.0451433	0.999846	1
O34943	-0.393823	0.447104	0.784152	-0.276645	0.722016	0.99587	0.799804	0.00240735	0.00874113	0.203649	0.906412	1
O34944	-0.315857	0.659182	0.974425	-0.292651	0.755419	1	-0.745352	0.00305055	0.010492	-0.500068	0.378252	0.768294
O34946	-0.448934	0.385458	0.720102	-0.533542	0.312307	0.615173	1.37809	0.00110487	0.0046167	0.265065	0.756568	1
O34948	0.495838	0.262665	0.586014	0.470657	0.315584	0.619704	-0.874547	0.00388088	0.0129417	-0.064501	0.99986	1
O34949	0.557448	0.3184	0.648119	0.570469	0.32205	0.623015	-2.83156	0.00183581	0.00701776	-1.55931	0.0995971	0.352229
O34952	-2.54746	1.54366e-05	0.000243253	-1.89735	0.000296249	0.00314651	3.38131	3.16887e-14	1.6609e-12	0.480029	0.442322	0.834348
O34960	-4.73448	0.0132089	0.0714052	0.244847	0.662868	0.947347	-1.23361	0.530397	0.717613	0.239731	0.728124	1
O34962	-0.402786	0.401757	0.738695	-0.337557	0.602201	0.889905	1.2619	7.1114e-07	8.01195e-06	0.0264842	1	1
O34966	0.720901	0.13972	0.407826	0.313524	0.614939	0.902934	1.49131	6.07628e-05	0.000393815	1.37092	0.0459494	0.208241
O34967	-1.22971	0.104318	0.338113	-0.744019	0.230132	0.50395	0.638801	0.344958	0.510555	0.218323	0.777827	1
O34969	0.471789	0.318539	0.648119	-1.21307	0.0234662	0.106749	-0.0170199	0.999999	1	1.63576	0.0145548	0.0872634
O34974	-6.32329	0.0176457	0.091887	-7.45989	0.0132229	0.0693628	-1.53719	0.118791	0.214536	-4.52448	0.0226096	0.123051
O34977	0.344596	0.546347	0.876409	0.570517	0.482178	0.778359	0.144149	0.912711	1	1.40277	0.11125	0.377811
O34979	1.03582	0.10933	0.34867	1.62048	0.0481996	0.181861	-0.783749	0.0606408	0.125068	1.10453	0.159862	0.469301
O34981	0.292024	0.662587	0.977062	0.305723	0.646657	0.934146	0.313953	0.881159	1	0.0186182	0.999998	1
O34989	0.121862	0.886369	1	-0.243897	0.687446	0.966432	1.16769	0.0211359	0.0530267	-0.0541003	0.980704	1
O34990	-0.137491	0.860956	1	-0.152435	0.843612	1	0.628566	0.127945	0.227154	0.0503298	0.983207	1
O34992	6.19727	0.000477574	0.00497273	4.71674	0.0013325	0.0111939	0.795684	0.111657	0.203326	-0.486036	0.477817	0.873402
O34994	-0.0527805	0.998847	1	0.00382678	1	1	0.448309	0.28655	0.436708	0.442176	0.52838	0.924699
O34996	0.0318283	1	1	-0.369037	0.518959	0.81353	0.440666	0.0264748	0.0637669	0.217206	0.993328	1
O35000	0.891074	0.352466	0.68594	0.244878	0.763681	1	-3.41454	0.00606162	0.0188575	-2.1609	0.0960877	0.345099
O35004	1.89667	0.0132461	0.071446	2.06015	0.0591958	0.209884	0.579024	0.067508	0.135522	3.06038	0.00291952	0.0247851
O35005	-0.675582	0.122773	0.374217	1.07092	0.0298468	0.128044	1.39097	0.000155063	0.000873495	0.320107	0.727317	1
O35006	-3.10343	0.000193658	0.00226655	-0.32474	0.603718	0.891343	1.7164	0.000153235	0.000869204	-0.136681	0.979765	1
O35007	0.942648	0.0494805	0.204978	2.15904	0.00215754	0.0167262	-1.1136	0.00117126	0.00486044	0.686358	0.225792	0.571232
O35008	-1.43511	0.0810647	0.284158	3.12475	0.0161653	0.0811778	1.80786	0.00131429	0.00537076	1.34778	0.127084	0.41238
O35011	0.540375	0.261771	0.586014	0.598064	0.227482	0.501884	0.301222	0.707752	0.897628	0.0750772	0.995614	1
O35013	-0.009129	0.999827	1	0.0503808	0.995828	1	0.121132	0.9163	1	-0.0598138	0.987883	1
O35014	0.689967	0.191924	0.492264	0.877904	0.129391	0.351698	-0.940894	0.0211219	0.0530267	-0.264316	0.757878	1
O35016	-0.539467	0.356325	0.69004	-0.889103	0.230006	0.50395	-0.508329	0.281005	0.430143	-0.406444	0.681805	1
O35019	-0.550713	0.431875	0.769586	-1.88382	0.364155	0.662625	0.34878	0.726084	0.91027	-1.98417	0.0966853	0.345458
O35020	-0.0853321	0.987935	1	-0.740895	0.1423	0.371941	1.14414	0.00146446	0.00584147	0.965152	0.119739	0.396712
O35022	0.603835	0.15735	0.438579	0.068966	0.999257	1	0.818014	0.00713832	0.0219242	1.1248	0.0413587	0.193623
O35024	-0.221632	0.904918	1	0.663657	0.342482	0.641717	-1.5056	0.158461	0.269594	0.590475	0.977519	1
O35025	8.55773	1.29084e-06	2.70626e-05	5.79504	7.96316e-05	0.00102669	0.00980279	0.999952	1	8.90129	5.26623e-07	1.30896e-05
O35031	0.387963	0.472229	0.809775	-0.0867586	0.941186	1	-3.63205	0.000478126	0.00227819	-1.03369	0.190382	0.519831
O35033	0.354159	0.554381	0.884002	-0.096186	0.989208	1	0.163641	0.950794	1	0.13977	0.981413	1
O35038	-2.71537	0.0482155	0.200773	0.217357	0.983963	1	1.31901	0.0600537	0.124176	-1.7987	0.114183	0.383954
O35043	-0.58616	0.299588	0.629331	-4.12234	0.00655447	0.0403134	1.4825	0.00383826	0.012835	0.874763	0.239398	0.589962
O35046	1.45727	0.119754	0.366869	1.47523	0.130561	0.3525	-0.0374297	0.972108	1	0.776702	0.310401	0.682826
O54408	-0.257402	0.843784	1	0.0760696	0.999989	1	0.238346	0.842923	1	0.112079	0.999859	1
P00497	-4.04655	5.3902e-07	1.21456e-05	-0.649981	0.12065	0.336755	-2.85442	1.8759e-07	2.56977e-06	-4.17592	7.4583e-07	1.7982e-05
P00691	-7.6835	1.00075e-07	2.65143e-06	-10.5766	1.01514e-09	4.21985e-08	-4.9161	0.000110971	0.000660621	-0.114107	0.981058	1
P00692	2.48992	5.03207e-09	1.70878e-07	1.6354	5.36661e-06	9.87702e-05	-1.3728	1.79972e-14	9.64251e-13	0.859546	0.0198018	0.111287
P02394	-0.154425	0.970055	1	0.631325	0.133119	0.357406	1.0931	2.35703e-06	2.28225e-05	0.287911	0.81873	1
P02968	4.71749	2.76197e-07	6.59318e-06	3.44598	1.35677e-05	0.000227339	1.41542	1.70944e-06	1.72446e-05	9.21375	6.34023e-14	6.64622e-12
P04948	0.0764974	0.95039	1	1.77748	0.0601251	0.212434	-2.10608	0.00243922	0.00881703	-1.31296	0.132457	0.42238
P04969	0.128081	0.968217	1	0.0917083	0.990474	1	1.18761	0.000409162	0.00200915	0.169411	0.950138	1
P04990	-0.399641	0.432571	0.76969	1.58943	0.00618932	0.0386592	-1.60948	6.32884e-07	7.23167e-06	-1.22773	0.0354728	0.172778
P05096	-0.385084	0.558762	0.886299	0.0528986	0.997136	1	0.138686	0.932485	1	0.400124	0.581797	0.968724
P05306	-1.14035	0.0349611	0.156305	-0.610266	0.22192	0.4945	-5.63435	1.55021e-06	1.58372e-05	-5.19267	5.83828e-06	0.000115378
P05645	0.192614	0.904495	1	0.839783	0.0605078	0.212754	-2.31912	2.69885e-09	5.56149e-08	-0.834039	0.117504	0.392385
P05648	-0.206198	0.925895	1	0.106178	0.998856	1	0.570537	0.00500745	0.0161619	0.0611167	0.999994	1
P05649	-0.262946	0.80587	1	-0.33488	0.613085	0.900761	1.06349	1.607e-06	1.63481e-05	0.0749294	0.999981	1
P05650	-0.614262	0.282518	0.608713	-0.33168	0.55427	0.842971	-0.161345	0.856658	1	-0.847494	0.249907	0.607551
P05651	-0.583305	0.241646	0.559125	-0.678193	0.286749	0.582436	1.32181	0.00479697	0.0155242	-0.380813	0.65515	1
P05652	-0.109396	0.99701	1	-0.284051	0.745085	1	0.654526	0.0239742	0.0586225	0.208504	0.955758	1
P05653	-0.247709	0.899942	1	-0.217694	0.962953	1	0.496707	0.021199	0.0530745	-0.133147	0.999884	1
P05654	-0.429148	0.382202	0.716042	0.366448	0.514878	0.810294	-9.28901	3.06611e-10	7.78146e-09	-13.4758	6.90178e-17	1.66402e-14
P05657	0.110098	0.948936	1	1.06443	0.0865975	0.269522	1.16471	0.000945728	0.00403566	0.0217556	0.999652	1
P06224	0.726816	0.0879505	0.301634	0.512908	0.264036	0.551448	0.457723	0.219433	0.34898	0.158341	0.976378	1
P06533	0.461068	0.39661	0.73218	0.0302691	0.99207	1	-0.774799	0.0319721	0.07455	-0.147558	0.879496	1
P06534	0.164838	0.863691	1	-0.569415	0.310708	0.613528	-1.0053	0.0880302	0.167647	-0.0682825	0.984541	1
P06567	0.134696	0.946443	1	-0.00599917	1	1	0.244949	0.665531	0.857638	0.135587	0.966561	1
P06574	-1.12314	0.0109411	0.0616334	-1.05495	0.0173391	0.0851416	-0.396568	0.20578	0.330977	-0.421002	0.544434	0.940276
P06628	-0.472951	0.316821	0.646788	-1.0028	0.0451775	0.173998	-1.48791	8.24391e-06	6.92546e-05	-0.332173	0.695137	1
P06629	1.04226	0.180809	0.473412	0.350229	0.921973	1	1.02485	0.0699604	0.139285	1.36118	0.164284	0.474925
P07343	-0.0977824	0.999421	1	0.114904	0.998522	1	-1.45895	1.3112e-07	1.91063e-06	-1.1612	0.01176	0.074418
P07372	0.928213	0.319276	0.649052	-0.249457	0.952925	1	-0.692836	0.35978	0.526992	1.26567	0.808664	1
P07784	10.0811	0.00021377	0.00245429	6.32639	0.00314752	0.0224517	-0.886504	0.777016	0.956081	4.35937	0.0163454	0.0956521
P07819	-0.179003	0.842511	1	9.82075	3.59967e-07	9.04042e-06	-3.09647	0.00193	0.00729346	-5.38918	0.000142598	0.00195938
P07908	-0.576232	0.255478	0.581642	-0.476754	0.691645	0.969476	0.278911	0.831587	0.996333	-0.348776	0.690207	1
P08064	1.3614	0.0884661	0.302689	0.650836	0.273926	0.563993	-2.62738	0.000530145	0.0024819	0.886355	0.235397	0.584491
P08065	0.480952	0.170432	0.462218	0.269175	0.876556	1	-2.85552	1.00252e-25	2.19735e-23	-1.23264	0.000606517	0.00686531
P08066	0.958682	0.0274644	0.130092	0.00379686	1	1	-3.14778	7.42231e-11	2.2369e-09	-1.33178	0.0171787	0.0993235
P08164	-0.825568	0.0522161	0.213017	-0.657442	0.129826	0.351698	-0.223472	0.932896	1	-0.51362	0.395014	0.785486
P08495	-0.517425	0.272776	0.597333	-0.304638	0.65655	0.941108	0.674251	0.010183	0.029438	-0.169696	0.944903	1
P08750	-0.611075	0.0709202	0.262655	-0.494597	0.210976	0.477619	0.875987	0.000243412	0.00129266	-0.226423	0.969397	1
P08821	0.294411	0.709425	1	0.533879	0.289713	0.584028	0.185809	0.935504	1	0.045036	0.999932	1
P08838	0.167109	0.998277	1	-0.406045	0.377858	0.67784	0.582946	0.0231706	0.0571795	-0.140674	0.999972	1
P08874	-1.51991	0.0350082	0.156305	-0.0631495	0.98931	1	0.990107	0.204108	0.329167	-0.690883	0.280212	0.648359
P08877	0.358432	0.523323	0.857737	-1.13445	0.118104	0.332387	0.0681498	0.987387	1	0.0980906	0.97834	1
P09122	-0.102998	0.997949	1	-0.0627004	0.999943	1	0.00316691	1	1	-0.396312	0.599908	0.983111
P09124	-0.175376	0.983546	1	-0.282492	0.799774	1	0.481524	0.892552	1	0.132959	0.999355	1
P09339	1.07397	2.52714e-06	4.98193e-05	0.494927	0.103964	0.306428	-4.2441	7.84442e-47	4.72823e-44	-0.948312	0.000733748	0.00807793
P0CI73	0.772708	0.0226902	0.112262	0.730882	0.0379241	0.152088	1.71489	4.58121e-12	1.75322e-10	0.370078	0.68363	1
P0CI74	-0.167702	0.862785	1	-0.590967	0.265914	0.554121	-0.231968	0.917195	1	0.445542	0.49855	0.893175
P0CI75	-0.659658	0.487057	0.826188	-0.33577	0.556004	0.84416	0.540387	0.252287	0.391922	0.0402705	0.998785	1
P0CI76	0.189482	0.771222	1	0.527656	0.352043	0.651777	-1.81915	0.00174633	0.00674745	-0.409332	0.53452	0.929712
P0CI77	-0.0492623	0.994091	1	0.644936	0.22992	0.50395	2.05091	0.000113074	0.00067148	0.347017	0.628946	1
P0CI78	0.0254636	0.999699	1	0.421541	0.431879	0.728449	1.20435	0.00178097	0.0068593	0.0919026	0.992052	1
P0CI79	-0.750764	0.143714	0.415876	-0.437497	0.424974	0.724108	1.1497	0.000785497	0.00344746	0.657629	0.30407	0.678922
P0CI80	1.58685	0.0217424	0.108307	3.60228	0.00103719	0.00898436	-3.912	2.17974e-05	0.00016321	0.381766	0.684096	1
P10725	-0.515272	0.300678	0.629331	-0.37389	0.507775	0.801733	0.599658	0.119153	0.215028	0.665216	0.321085	0.700838
P10726	-3.68967	0.00371692	0.026592	-4.93307	0.0010659	0.00914546	-1.11329	0.0193852	0.0498113	-0.736573	0.274316	0.640868
P10944	-0.41228	0.445133	0.783941	2.25791	0.0365466	0.148091	-0.19541	0.991844	1	-1.40053	0.119481	0.396712
P11018	-1.42743	0.00330482	0.0242186	-0.090923	0.998999	1	-0.0156991	1	1	-0.104634	0.998965	1
P11044	0.284886	0.638927	0.953841	0.570259	0.281974	0.575159	0.0334724	0.997956	1	-0.0966669	0.975629	1
P11045	0.626014	0.228202	0.539937	-0.473641	0.370683	0.669075	-0.803215	0.0513554	0.109962	0.781156	0.229628	0.575503
P11065	0.504582	0.411374	0.749111	0.936102	0.236554	0.513087	-2.49891	0.000171101	0.000957135	-2.27857	0.0370006	0.178416
P11469	0.960352	0.0635487	0.241666	-0.121783	0.979128	1	-5.42129	7.91638e-08	1.21569e-06	-1.00786	0.121732	0.401413
P11742	0.0826162	0.942877	1	-1.07499	0.135729	0.361595	-0.531564	0.215918	0.345063	-0.170571	0.847234	1
P11998	-0.700983	0.186401	0.482202	-0.521573	0.322959	0.623015	-0.387298	0.492373	0.679514	-0.776523	0.231888	0.577794
P12011	-0.340115	0.558148	0.885908	-0.458197	0.340042	0.640236	0.818275	0.000341601	0.00172663	-0.179043	0.960508	1
P12013	-0.70149	0.0989161	0.324914	-0.722397	0.100665	0.300376	1.29882	2.4648e-05	0.000181178	0.0484453	0.999946	1
P12039	-3.78779	8.11568e-09	2.54116e-07	-1.70849	0.000188805	0.00211725	-2.03127	1.55571e-05	0.000124199	-2.67995	5.6211e-06	0.000113886
P12040	-3.4983	0.000863055	0.00782363	-2.22552	0.00807221	0.0473135	-0.936933	0.0872277	0.16625	-2.44569	0.00926082	0.0617047
P12041	-4.08024	0.000830738	0.00767398	-2.18295	0.0141748	0.073181	-2.39412	2.49475e-05	0.000181717	-3.808	0.00180914	0.0170384
P12042	-3.87785	1.33992e-11	8.10921e-10	-1.79655	9.9439e-06	0.000174998	-2.51543	2.0647e-15	1.2445e-13	-3.41069	1.58389e-09	5.78599e-08
P12043	-3.8409	1.44085e-05	0.000233147	-1.71611	0.00442237	0.0297001	-2.23021	9.45706e-06	7.88961e-05	-2.67487	0.000653297	0.00732605
P12044	-3.08121	0.000829202	0.00767398	-2.11111	0.00612521	0.0383581	-1.83497	0.000497726	0.00236224	-2.71206	0.00297441	0.0251625
P12045	-3.4235	0.00044046	0.00467819	-2.3339	0.00390822	0.0272156	-1.75125	0.000207758	0.00113071	-2.18376	0.00856227	0.0578253
P12046	-4.19612	3.28912e-07	7.77457e-06	-2.24859	0.000248251	0.0027083	-2.62723	1.77832e-09	3.79427e-08	-4.02591	1.29188e-06	2.85754e-05
P12047	-3.11899	5.97236e-09	1.99991e-07	-1.85805	1.42418e-05	0.000235185	-0.329888	0.705997	0.895873	-1.42238	0.000859562	0.00916993
P12048	-3.80035	1.21645e-14	1.17314e-12	-1.74573	5.96406e-07	1.41476e-05	-2.26293	1.24153e-16	8.31481e-15	-3.00198	1.12028e-10	5.74682e-09
P12049	-4.17888	0.00072381	0.00700846	-1.63888	0.0322624	0.13575	-3.17326	3.33797e-05	0.000234631	-3.51033	0.00285946	0.0245318
P12425	-0.436901	0.300643	0.629331	0.316086	0.688879	0.967319	-0.153995	0.998902	1	-0.600141	0.206491	0.54529
P12464	-0.38315	0.496235	0.835491	-0.0863242	0.962467	1	0.704981	0.218557	0.348501	0.803621	0.256361	0.614399
P12667	-6.63065	0.000423332	0.00453624	-5.71809	0.00131063	0.0110487	1.20642	0.0719199	0.142364	-4.31417	0.00572577	0.0423461
P12669	-3.65072	0.00368778	0.0265668	-1.90989	0.0334291	0.138961	-1.31478	0.0045274	0.0147907	-2.89799	0.0129875	0.0802892
P12873	0.0119261	0.999903	1	0.523593	0.321074	0.622508	1.21716	0.00233586	0.00855892	0.498688	0.438967	0.830758
P12874	0.131962	0.870179	1	-0.176626	0.802487	1	1.00621	0.0190929	0.0491805	0.219237	0.776365	1
P12875	0.999492	0.0744656	0.270008	0.552111	0.340864	0.640455	0.324915	0.859373	1	0.134567	0.996449	1
P12877	-0.195031	0.939069	1	0.198323	0.941426	1	1.16241	5.21299e-07	6.01364e-06	0.342203	0.770848	1
P12879	-0.0493987	0.999922	1	0.141093	0.980025	1	0.941504	0.0001627	0.000912252	-0.197943	0.99797	1
P13242	-0.0379593	1	1	-0.382327	0.475333	0.773607	0.257093	0.75902	0.939906	-0.480008	0.442609	0.834348
P13243	-0.32552	0.657116	0.973161	-0.351182	0.584514	0.872609	-0.212795	0.999173	1	-0.453985	0.519366	0.915344
P13267	-0.0865191	0.99999	1	-0.238067	0.924907	1	0.892869	1.53072e-07	2.14567e-06	0.43178	0.534027	0.929712
P13484	0.327581	0.620684	0.941151	0.393171	0.443749	0.738357	0.512904	0.02441	0.0594471	0.205432	0.979572	1
P13485	0.0607792	0.999998	1	0.108412	0.999681	1	0.93906	1.42271e-06	1.45963e-05	0.337305	0.771101	1
P13714	-0.876285	0.218945	0.53053	-1.79194	0.0929862	0.284505	2.09561	0.00276403	0.00971441	-0.162669	0.865355	1
P13792	0.866458	0.0761798	0.272912	0.375652	0.500741	0.795838	-1.94671	6.31694e-05	0.000407223	-0.64875	0.268185	0.631854
P13799	0.376883	0.465247	0.803631	0.0204777	1	1	-0.662155	0.00095087	0.00405044	0.0138469	1	1
P13800	0.275388	0.736473	1	0.324749	0.622987	0.912548	-0.619175	0.0097025	0.0282862	-0.212188	0.939896	1
P14192	0.0686647	0.999512	1	-0.190483	0.92668	1	0.0454022	0.999996	1	-0.51334	0.386568	0.777326
P14193	0.0233589	1	1	-0.287493	0.742206	1	0.509268	0.101887	0.188936	-0.240933	0.923393	1
P14194	-0.918617	0.109881	0.349964	-0.990067	0.101036	0.300472	-3.1333	5.51036e-06	4.76182e-05	-2.15392	0.0214085	0.117845
P14203	-0.63297	0.271867	0.596969	-0.0676631	0.962739	1	-0.427853	0.331657	0.494206	-0.561266	0.402271	0.793584
P14204	0.32743	0.584927	0.906336	-0.160028	0.908232	1	0.0348794	0.999404	1	-0.177864	0.909553	1
P14577	-0.0217886	0.999925	1	0.164569	0.911767	1	0.978167	0.00205207	0.00768395	0.0874321	0.992415	1
P14802	-0.813054	0.0460823	0.19492	-0.87335	0.0395574	0.157122	0.891951	0.000372791	0.00185702	-0.151301	0.987407	1
P14949	-0.628913	0.178012	0.471635	-1.02133	0.0516316	0.190052	-0.0240737	1	1	-0.00269023	1	1
P14951	-0.232205	0.81362	1	-0.628905	0.165265	0.406585	0.805372	0.064499	0.13123	0.346607	0.675949	1
P15874	0.0308254	0.999946	1	0.147896	0.955932	1	0.582786	0.0623092	0.127744	0.200944	0.919132	1
P16263	0.197204	0.979971	1	0.209391	0.976126	1	-3.03126	7.14185e-22	9.56611e-20	-1.3823	0.00031778	0.00390901
P16304	-0.0871719	0.999455	1	0.0104103	1	1	0.818041	0.000546833	0.00255012	-0.580707	0.286794	0.658534
P16336	0.400813	0.447163	0.784152	0.47205	0.372366	0.669981	0.380091	0.628726	0.817837	1.03155	0.13735	0.429509
P16397	3.38925	2.5031e-08	7.45059e-07	9.96277	7.54603e-22	2.27419e-19	-1.55565	0.00012089	0.00071089	-0.133768	0.99908	1
P16440	-1.8481	0.0802522	0.282464	-0.891959	0.150941	0.384692	-4.56802	0.0002865	0.0014823	-0.667081	0.619166	1
P16497	0.985475	0.146638	0.419387	1.55084	0.0761583	0.245707	-1.58336	0.00406966	0.013405	1.72638	0.0828495	0.314072
P16524	-0.0543306	0.999875	1	-0.00483203	1	1	-0.26587	0.743105	0.924948	-0.116245	0.996788	1
P16616	-0.0795705	0.990558	1	0.0131894	0.999991	1	0.677845	0.0171146	0.0451954	0.566655	0.353618	0.73944
P16618	-0.921518	0.320814	0.651079	-0.767557	0.475523	0.773607	1.96561	0.00820324	0.0245995	-0.985225	0.250899	0.608569
P16655	0.109658	0.962607	1	-0.403213	0.549194	0.83863	0.109251	0.964669	1	-0.0871087	0.988283	1
P16971	-0.642277	0.0960727	0.319933	-1.81866	0.000502601	0.00502809	0.496612	0.116653	0.211149	0.497981	0.399752	0.791329
P17585	10.3037	1.4648e-05	0.000235441	11.8295	3.93371e-06	7.35207e-05	-2.60998	0.000583076	0.00268795	8.66221	5.38928e-05	0.000824844
P17616	-0.351776	0.97219	1	-9.05812	0.00057473	0.00556496	-0.665073	0.956525	1	3.77315	0.99827	1
P17617	-0.707466	0.99758	1	-0.234572	0.790675	1	2.45013	0.00438661	0.0144089	1.07548	0.219784	0.563123
P17618	-0.816019	0.090734	0.306816	-0.953559	0.0633557	0.216975	-0.836868	0.037827	0.0853143	-1.19338	0.0590102	0.250924
P17620	-1.2234	0.00931609	0.0548768	-0.547084	0.225602	0.500455	0.209733	0.986042	1	-1.0423	0.0481556	0.215006
P17622	-0.508448	0.544859	0.875769	-0.897041	0.21771	0.488301	0.762864	0.149082	0.257646	-0.0453454	0.973824	1
P17631	0.0947498	0.995558	1	0.364351	0.521063	0.81458	0.646274	0.0671031	0.134854	0.252981	0.863368	1
P17731	0.00408486	1	1	0.165051	0.911007	1	-0.0966051	0.987761	1	-0.37823	0.598008	0.982142
P17820	0.261215	0.922618	1	0.262476	0.933218	1	0.581051	0.0140129	0.0383052	0.849237	0.00632345	0.0454629
P17865	-0.0441626	0.999999	1	0.184976	0.966425	1	0.209076	0.991956	1	0.435926	0.518666	0.91478
P17869	0.702317	0.133645	0.397799	0.20094	0.86707	1	-0.11966	0.999253	1	-0.18397	0.930778	1
P17889	0.0487303	1	1	0.292793	0.79062	1	0.866633	5.34199e-06	4.64426e-05	0.253336	0.9599	1
P17894	0.165543	0.968551	1	0.408532	0.415936	0.717839	0.568359	0.0492122	0.105844	0.114562	0.998521	1
P17903	-1.43786	0.0207795	0.10503	-1.65348	0.01514	0.0770097	-0.233152	0.832285	0.996333	-0.622454	0.301862	0.677714
P17904	-1.22938	0.0197396	0.100569	-1.48851	0.0111636	0.0614506	0.193941	0.811933	0.985171	-0.127644	0.984592	1
P17906	-0.523533	0.343485	0.674812	-1.26552	0.105615	0.309341	-0.144949	0.841782	1	-0.676701	0.328711	0.70761
P17921	-0.151112	0.962334	1	-0.174905	0.939835	1	0.782063	0.00133315	0.00543861	-0.0105598	1	1
P17922	-0.157256	0.998777	1	0.00497615	1	1	0.69011	6.16197e-06	5.28701e-05	0.0712301	1	1
P18157	-0.0429604	0.999999	1	-0.487554	0.255094	0.538527	-1.01639	1.28842e-05	0.000103893	-1.17592	0.0126997	0.0791187
P18158	0.00101834	1	1	-0.872463	0.0047739	0.0314478	-2.0036	1.4002e-17	1.05496e-15	-2.42601	2.01222e-07	5.39051e-06
P18159	-0.153129	0.993197	1	-0.281939	0.792526	1	-0.0902138	0.999995	1	0.0133826	1	1
P18185	0.25132	0.703336	1	6.3479	3.26979e-05	0.000463734	2.39125	0.0549057	0.115513	0.198878	0.859987	1
P18186	1.02987	0.156592	0.437479	5.09018	7.8336e-05	0.00101542	-0.337061	0.855626	1	-0.0205512	0.999923	1
P18255	-0.331725	0.62491	0.942596	0.0643424	1	1	0.333033	0.423993	0.602017	-0.0801298	1	1
P18256	-0.0270345	0.997492	1	1.2981	0.0749484	0.243426	0.875723	0.0163914	0.0435077	1.37139	0.0956269	0.345099
P18579	-0.0447811	0.999955	1	-1.47727	0.00457999	0.0305037	1.00156	2.25905e-05	0.000168049	0.456045	0.48035	0.87563
P19079	0.2022	0.748983	1	0.236218	0.700188	0.974685	-0.424701	0.348626	0.514404	-0.493559	0.455559	0.848149
P19080	-1.33281	0.0916431	0.309023	0.768739	0.22001	0.491728	1.28981	0.0227507	0.056374	-0.737893	0.297221	0.670973
P19406	-3.35715	0.0117204	0.0651103	-9.98634	2.80064e-05	0.000411728	0.0234907	0.999731	1	1.35882	0.125443	0.409814
P19465	0.229504	0.807413	1	-0.115348	0.98291	1	1.36165	0.000212	0.00114861	0.906465	0.111416	0.377811
P19466	0.185678	0.807734	1	0.0435674	0.994419	1	0.754951	0.0348078	0.0796976	0.427739	0.522604	0.918365
P19582	-0.101732	0.998952	1	1.47865	0.00101721	0.00885381	-1.5366	2.11835e-09	4.44117e-08	-1.16548	0.0133531	0.0819195
P19669	-0.358348	0.521112	0.85653	-0.150643	0.994071	1	-1.52622	8.82362e-11	2.5631e-09	-1.26398	0.00397149	0.0316486
P19670	0.262372	0.786075	1	0.293509	0.719002	0.993418	-1.48232	2.02056e-05	0.000154164	-1.29824	0.0104816	0.0673899
P19672	-0.362312	0.51707	0.855594	-0.0781785	0.969545	1	0.994361	0.00554188	0.0175578	0.3523	0.631027	1
P19946	0.0226799	0.999988	1	0.698822	0.134342	0.35929	0.946821	0.000253339	0.00133072	1.27219	0.0377862	0.180759
P19947	0.213776	0.757879	1	0.960339	0.162326	0.402227	0.810745	0.155772	0.265981	0.167212	0.927265	1
P19994	0.052739	0.99933	1	0.0644038	0.997661	1	0.859623	0.00270445	0.00953281	0.168872	0.96494	1
P20166	0.203341	0.930499	1	-0.467197	0.289172	0.583426	0.0905526	0.999809	1	-0.629761	0.206427	0.54529
P20277	1.62446	0.00996675	0.0573797	0.494405	0.316231	0.619704	0.502964	0.801479	0.974958	0.61571	0.402333	0.793584
P20282	-0.277424	0.74368	1	0.0778263	0.999179	1	1.09844	0.000296765	0.00151911	-0.065143	0.999843	1
P20429	0.0502255	0.999998	1	0.168013	0.98115	1	0.810444	0.00211264	0.00786047	-0.0362464	1	1
P20458	-0.267205	0.639689	0.954387	-0.152558	0.843415	1	0.926041	0.0275181	0.0658195	-0.242109	0.743484	1
P20668	-0.847924	0.225865	0.536514	-0.482229	0.406311	0.7105	0.0242506	0.98786	1	-0.696607	0.392963	0.78365
P20691	-0.277051	0.759465	1	0.281105	0.766054	1	0.0964381	0.998824	1	-0.358416	0.694145	1
P20692	-0.673281	0.135494	0.400832	0.0242269	0.999986	1	-0.068224	0.997529	1	-0.678526	0.23198	0.577794
P20964	0.219485	0.923703	1	0.0373554	1	1	1.29565	1.52772e-09	3.28869e-08	0.752819	0.0861621	0.322073
P21203	-0.368819	0.547743	0.877481	0.571034	0.300055	0.596399	0.229115	0.701698	0.890887	-0.228205	0.886292	1
P21204	-0.554166	0.320709	0.651079	0.453333	0.414329	0.716091	1.08218	0.0387392	0.0868839	0.638713	0.350855	0.735574
P21248	0.747618	0.853965	1	-0.021248	0.994919	1	1.46457	0.029496	0.0696014	1.1504	0.204107	0.541366
P21340	-6.14347	3.40364e-08	9.76927e-07	-3.72001	2.87276e-05	0.000418981	-0.60671	0.143214	0.249126	-6.43344	1.18232e-08	3.65457e-07
P21341	-6.95003	1.43105e-13	1.23223e-11	-5.09004	9.66939e-10	4.08998e-08	0.0869122	0.999743	1	-5.16829	1.00602e-09	3.85004e-08
P21458	-0.164019	0.869303	1	0.712982	0.192625	0.449147	1.97998	0.000220929	0.00118897	1.21457	0.0974505	0.347051
P21464	0.154856	0.983627	1	0.0329328	1	1	0.928441	2.48912e-05	0.000181717	0.187095	0.980537	1
P21465	-0.0116745	1	1	0.152451	0.990045	1	1.21997	9.84083e-05	0.000596137	-0.0713852	0.999987	1
P21466	-0.122688	0.995218	1	0.120597	0.996588	1	1.06891	1.61297e-05	0.000127495	0.46646	0.462991	0.856693
P21467	-0.343643	0.55748	0.885908	-0.0294559	1	1	1.31147	4.56511e-07	5.38376e-06	0.311071	0.788031	1
P21468	0.304595	0.712299	1	0.26776	0.745097	1	0.694889	0.192517	0.31326	0.145987	0.979239	1
P21469	-0.309477	0.655948	0.972418	-0.0379951	0.999987	1	1.23816	4.31897e-06	3.82833e-05	0.173743	0.970644	1
P21470	0.0336086	0.998004	1	0.149063	0.901437	1	1.3054	0.000659351	0.00297139	0.982048	0.151518	0.455548
P21471	0.0569822	0.999683	1	0.228422	0.845372	1	0.999229	0.000580199	0.00268488	0.968966	0.0718097	0.285698
P21472	0.182455	0.873163	1	0.57652	0.245028	0.521875	1.01527	0.000989569	0.00419306	0.280906	0.763576	1
P21473	-0.292247	0.62497	0.942596	0.35183	0.534307	0.824721	1.03677	0.0028358	0.00992323	0.205324	0.850272	1
P21474	-0.082783	0.989148	1	0.382142	0.485669	0.781152	1.12366	0.00155587	0.00613945	0.201397	0.892578	1
P21475	0.816338	0.905169	1	-0.0727589	0.983055	1	0.808119	0.0371268	0.0845256	0.775817	0.741945	1
P21476	0.342293	0.542729	0.873616	0.483819	0.337393	0.639006	0.261079	0.609455	0.800325	0.491699	0.437595	0.830742
P21477	1.16722	0.113161	0.356643	1.94794	0.0504667	0.186618	1.34338	0.124423	0.22287	1.00382	0.198626	0.532689
P21478	0.252713	0.700609	1	0.966653	0.106213	0.3104	1.63912	0.000203811	0.00112189	0.318169	0.672459	1
P21656	-0.188886	0.910795	1	-0.17693	0.937059	1	0.47645	0.122825	0.220499	0.107919	0.996113	1
P21879	0.0626012	1	1	-0.300177	0.792818	1	-0.691777	0.000107041	0.000640389	-1.04402	0.00195537	0.0180583
P21880	0.212054	0.954979	1	0.216426	0.942807	1	0.475092	0.0196255	0.0502837	0.530185	0.318688	0.697239
P21881	0.473554	0.222278	0.533246	0.149172	0.997632	1	0.869812	1.67774e-05	0.000131332	1.05965	0.00699726	0.0491848
P21882	0.283745	0.7812	1	-0.0822362	0.999992	1	0.811699	1.62195e-06	1.64307e-05	0.711962	0.0910278	0.335578
P21883	0.42882	0.295217	0.626006	-0.0917823	0.999998	1	0.368601	0.896203	1	0.789813	0.0342902	0.16787
P21885	0.407672	0.437712	0.777116	0.42514	0.41101	0.714998	1.3181	8.13569e-05	0.000509484	0.99582	0.0967167	0.345458
P22250	-0.275358	0.782111	1	-0.350888	0.588976	0.876216	0.540373	0.0857977	0.164043	0.294228	0.857266	1
P22326	-0.282674	0.793463	1	-0.195304	0.975342	1	0.478432	0.0656132	0.132824	-0.149414	0.998856	1
P23129	0.409936	0.325988	0.657705	0.422143	0.318172	0.620642	-2.98932	3.13379e-29	1.25926e-26	-1.15095	0.000375831	0.00446369
P23308	1.04927	0.263061	0.586014	0.448474	0.477118	0.774112	-2.11335	0.00568193	0.0179022	-1.05269	0.579463	0.967939
P23445	2.60256	0.0553681	0.222089	6.15988	0.0106607	0.0594976	-1.18681	0.0213394	0.0533153	6.78364	0.0192385	0.108628
P23446	7.14467	2.09182e-09	8.26784e-08	4.77317	2.59524e-07	6.7281e-06	0.503618	0.123047	0.220734	9.99067	4.26675e-15	6.30388e-13
P23447	11.116	3.62281e-15	4.07679e-13	7.34874	3.56744e-10	1.62285e-08	-0.642116	0.336436	0.499475	7.45764	9.70362e-11	5.19899e-09
P23448	5.45767	8.25662e-06	0.000145304	6.54808	1.13493e-06	2.53362e-05	-0.850855	0.00456356	0.0148887	4.94005	3.25256e-05	0.000537117
P23449	5.55282	0.000938389	0.00834854	4.45867	0.114257	0.324889	-0.756074	0.0649365	0.131786	4.95628	0.0172498	0.0993507
P23453	1.64538	0.146002	0.418995	1.33369	0.146091	0.377924	-0.243453	0.661358	0.854063	4.00928	0.0485104	0.215109
P23454	6.72224	0.0346245	0.155913	7.37838	0.0421222	0.165671	-0.594541	0.204666	0.329626	7.5947	0.0438534	0.204041
P23477	0.380024	0.469029	0.807159	0.323235	0.653014	0.938104	-0.320686	0.538399	0.727165	0.170541	0.992336	1
P23478	0.18021	0.986796	1	0.141205	0.998791	1	-0.341631	0.598599	0.789077	0.0939865	0.999996	1
P23479	0.218017	0.768584	1	0.466221	0.378594	0.678642	-0.0399577	0.996786	1	0.375764	0.587588	0.972732
P23545	0.935086	0.0446435	0.189833	0.609615	0.179382	0.42999	-1.54679	6.7045e-05	0.000429908	-0.244071	0.877215	1
P23630	0.284985	0.71062	1	0.369757	0.509786	0.803855	-0.363353	0.71982	0.906187	-0.586381	0.283058	0.653065
P23715	2.77485	0.00534193	0.035677	6.59246	2.2865e-05	0.000348908	1.09367	0.131203	0.231574	4.08888	0.00115745	0.0119257
P23789	8.01457	5.88295e-06	0.000108273	9.72639	1.11309e-07	3.12517e-06	-0.0472679	0.99987	1	7.87291	6.60909e-05	0.000977577
P23914	0.135771	0.892849	1	0.151774	0.875046	1	-3.09512	0.00444557	0.0145827	-2.52279	0.0215493	0.118349
P23966	-0.553922	0.22272	0.533775	0.167932	0.931246	1	0.359507	0.497149	0.683635	-0.101391	0.994026	1
P23970	-0.707511	0.182687	0.476521	-0.910569	0.105484	0.309341	0.706018	0.0799731	0.154996	-0.228307	0.892941	1
P23971	-0.490209	0.330452	0.662131	-1.0297	0.0761672	0.245707	-0.593244	0.0978942	0.183105	-0.897937	0.184109	0.51198
P23973	-0.785329	0.0610441	0.235281	-0.229819	0.958436	1	0.966127	0.000518509	0.00243215	-0.543324	0.345255	0.730826
P24010	5.14997	0.00203769	0.0161078	3.95826	0.00761309	0.0455463	-4.68542	0.00028885	0.00149126	2.28814	0.0452434	0.206594
P24011	1.82896	0.00919313	0.0544585	3.43129	0.000547631	0.00532395	-2.05252	0.00148261	0.00586957	0.313419	0.707172	1
P24072	7.61697	3.3267e-05	0.000469045	6.28791	0.000234952	0.00257486	-0.513273	0.329674	0.491858	5.83296	0.000465939	0.0054533
P24073	8.15345	7.15506e-09	2.31426e-07	8.14631	6.66366e-08	2.0865e-06	-0.17851	0.916501	1	9.68917	1.47295e-10	7.27301e-09
P24136	-0.822594	0.0760599	0.272912	0.526512	0.2679	0.557297	-1.80312	4.27158e-07	5.17527e-06	-2.58941	0.00132918	0.0131338
P24137	-0.877374	0.0860075	0.29751	0.0525949	0.998136	1	-1.57905	9.31105e-05	0.000574142	-2.30878	0.00660591	0.0468437
P24138	-0.989081	0.186275	0.482202	0.42611	0.46407	0.761656	-1.93446	0.00564751	0.0178222	-2.37016	0.0712887	0.284094
P24139	-0.89027	0.117327	0.364444	0.782838	0.161553	0.401955	-1.97236	4.27156e-05	0.000287674	-2.48199	0.0128634	0.0799003
P24141	-0.866864	0.00222169	0.0170589	0.298847	0.784439	1	-2.3595	8.7692e-19	8.13175e-17	-2.67929	4.40044e-09	1.45335e-07
P24219	-0.650824	0.176615	0.469479	-0.0249688	0.99989	1	-1.89301	0.000214398	0.001159	-0.971617	0.117794	0.392811
P24277	-1.6471	0.0981373	0.323349	-1.44509	0.122389	0.339926	1.12606	0.0306959	0.071992	0.386428	0.586449	0.97244
P24281	-0.364727	0.577871	0.902357	-0.23753	0.739457	1	-0.0277692	0.995616	1	-0.471185	0.479082	0.874389
P24327	-0.00373564	1	1	-0.155357	0.995409	1	-0.0535057	1	1	-0.102376	0.99997	1
P24469	3.06126	0.0101696	0.0581015	1.28895	0.0792101	0.254295	-4.66652	0.000648756	0.00294013	-0.845076	0.40602	0.797161
P24501	7.22118	0.00171557	0.0140212	8.45461	0.000909554	0.0081826	-0.400946	0.407895	0.583642	2.41114	0.0826936	0.313975
P24809	2.18413	0.0233226	0.11429	3.54577	0.00503284	0.0327951	-1.07945	0.024517	0.0596474	0.740235	0.272473	0.63878
P25052	-0.819452	0.0981715	0.323349	0.235827	0.793227	1	0.432991	0.845876	1	1.09641	0.0732955	0.290155
P25144	0.0919418	0.996187	1	0.320977	0.623	0.912548	0.721869	0.00527239	0.0168591	0.208647	0.928721	1
P25148	-1.6117	0.00338768	0.0246758	-0.635985	0.149178	0.383441	-1.64814	0.00470206	0.0152417	-1.18123	0.034326	0.16787
P25499	0.167935	0.965183	1	1.54657	0.00193491	0.0153456	-0.121906	0.996643	1	1.20876	0.0183886	0.105059
P25503	-0.552837	0.917522	1	4.05609	3.79153e-07	9.42409e-06	-0.105619	0.999996	1	-0.0784842	0.999875	1
P25811	-0.461098	0.304115	0.632633	-0.196995	0.923481	1	0.927011	2.64519e-05	0.000190945	0.305614	0.783469	1
P25812	-0.929676	0.00716542	0.0451066	-0.58911	0.110255	0.319436	1.28697	2.29377e-08	3.81398e-07	0.351627	0.730432	1
P25813	-0.178921	0.905598	1	0.138811	0.957059	1	1.1947	8.24986e-05	0.000515296	0.792034	0.202071	0.539528
P25953	-13.9211	4.18912e-18	8.41663e-16	-5.20263	7.97697e-07	1.84928e-05	-0.687531	0.988353	1	-9.04346	9.42121e-12	6.48987e-10
P25954	-7.89893	0.00469113	0.0322006	-9.49542	0.000931094	0.00831433	-0.0914492	0.945162	1	1.21791	0.618997	1
P25971	0.12963	0.987298	1	-0.331333	0.604595	0.89157	-9.68475	2.96228e-11	9.39746e-10	-9.64301	1.60903e-14	2.04178e-12
P25972	-0.0254406	0.999112	1	-0.0655636	0.988101	1	-6.06713	0.000389038	0.00192817	-7.23433	6.65009e-06	0.000129301
P25983	-0.115003	0.96733	1	-0.119765	0.966304	1	-9.9758	7.60148e-08	1.1824e-06	-10.619	1.63819e-10	7.89933e-09
P25993	-0.360936	0.512265	0.8506	-0.147572	0.982898	1	-9.77668	7.79897e-16	5.08197e-14	-10.1047	2.04634e-17	5.48193e-15
P25994	-0.0347717	1	1	-0.0165647	1	1	-8.88756	6.18737e-55	4.97259e-52	-8.83806	8.44129e-52	2.0352e-48
P25995	-0.122687	0.988588	1	-0.0927991	0.997601	1	-8.45972	3.54982e-13	1.52832e-11	-8.51681	6.23176e-13	5.62408e-11
P25996	-0.326511	0.56377	0.891172	-1.21056	0.0652259	0.22087	-10.1373	1.1012e-06	1.16385e-05	-10.0923	8.54599e-08	2.39586e-06
P26212	0.281608	0.61707	0.938491	-2.00816	0.0474267	0.179789	0.888596	0.298168	0.451844	0.837185	0.253989	0.611756
P26379	-0.0187716	0.999922	1	1.91675	0.0879125	0.272089	-9.28575	0.00128431	0.00526611	-4.88334	0.0107344	0.0688312
P26380	1.88688	0.0197717	0.100569	2.25977	0.0126212	0.0676216	-5.45386	0.00338347	0.0115057	-4.3973	0.0007173	0.00796964
P26382	2.18854	0.0711657	0.262779	2.90917	0.0480859	0.181716	-8.38213	0.000704531	0.00313979	-2.50018	0.211681	0.55294
P26497	-0.27328	0.74988	1	-0.0801952	0.999526	1	-0.669257	0.00532818	0.0169823	-0.337177	0.737815	1
P26899	0.0568625	0.999996	1	-0.408106	0.406986	0.7105	1.65351	5.78458e-12	2.08159e-10	0.743169	0.10247	0.357757
P26900	-0.0670068	0.99805	1	-0.616386	0.186047	0.438045	1.8929	4.50554e-07	5.35116e-06	0.909732	0.110328	0.376771
P26901	-0.66748	0.030072	0.13943	-0.0464883	1	1	0.942981	2.70595e-07	3.50755e-06	1.85405	1.79777e-05	0.000323464
P26902	0.0559491	0.991557	1	1.56996	0.0358422	0.146284	-3.54477	2.79618e-05	0.000198867	-0.348987	0.625949	1
P26903	1.4211	0.263814	0.586227	2.06074	0.0760449	0.245707	1.48628	0.954328	1	0.658743	0.445621	0.838054
P26904	0.656749	0.25908	0.585419	3.01217	0.0178345	0.0868667	-0.199143	0.832688	0.996333	-0.232225	0.757626	1
P26905	2.06793	0.0800823	0.282279	4.38236	0.0179213	0.086938	-3.18003	0.183358	0.301964	0.615948	0.940268	1
P26906	-0.43008	0.379258	0.713243	1.80217	0.000777525	0.00719837	-0.743652	0.628896	0.817837	-0.401606	0.608638	0.989498
P26907	-2.28257	0.00223429	0.0171012	-2.91048	0.000714629	0.00670417	-0.764749	0.27306	0.419632	-0.166636	0.948529	1
P26908	0.170184	0.804883	1	0.975359	0.157095	0.396445	1.04777	0.0146961	0.0398761	0.0264264	0.995266	1
P26935	7.25455	2.21267e-10	1.11141e-08	7.16726	5.48139e-10	2.35993e-08	-4.91985	8.77074e-11	2.5631e-09	-0.231303	0.897608	1
P27206	0.723299	5.86588e-07	1.28569e-05	1.27748	1.27169e-16	1.91629e-14	-2.17207	1.06563e-88	2.56924e-85	-1.96344	2.54238e-23	2.04323e-20
P27621	-1.14339	0.0952249	0.317988	-1.94964	0.0493745	0.184561	1.18741	0.00448009	0.014676	0.140478	0.919497	1
P27876	0.0727868	0.999963	1	-0.361093	0.537063	0.827386	0.223725	0.987888	1	-0.319617	0.796156	1
P28015	1.09851	0.0588658	0.230398	0.417437	0.468588	0.764905	0.00662932	1	1	0.675052	0.277803	0.644643
P28264	0.281563	0.704634	1	0.257209	0.779939	1	-0.0827654	0.998102	1	-0.0703154	0.999578	1
P28366	0.0801967	1	1	0.0921824	1	1	-0.178174	0.998316	1	0.23113	0.993746	1
P28367	-0.177199	0.965091	1	-0.105837	0.998882	1	0.381818	0.949392	1	0.379479	0.644728	1
P28368	-0.416629	0.416199	0.753346	-0.0216149	0.999991	1	-4.87242	6.55404e-09	1.24424e-07	-1.54295	0.0243419	0.128702
P28598	0.31491	0.733208	1	0.202313	0.994535	1	-0.702298	4.62798e-05	0.000307384	0.00303449	1	1
P28599	0.0331065	0.99945	1	0.265093	0.725301	0.996979	-0.822164	0.0269338	0.0644861	0.321001	0.686434	1
P28611	12.7203	2.22682e-05	0.000331411	12.5795	3.36711e-05	0.000471982	-0.155775	0.9212	1	12.0065	3.54624e-05	0.000577702
P28612	3.48102	0.0407076	0.176522	1.82241	0.233289	0.509474	0.183885	0.985287	1	4.66605	0.0155408	0.0920611
P28618	0.887965	0.0816907	0.285444	0.484286	0.340167	0.640236	-2.95018	5.03306e-07	5.86217e-06	1.5472	0.0300398	0.150626
P28619	0.265574	0.675794	0.986769	0.31387	0.598254	0.885471	0.702832	0.0264544	0.0637669	0.595365	0.349713	0.735467
P28628	-0.237352	0.832961	1	-1.12809	0.0389765	0.15507	0.477767	0.120733	0.217554	-0.33232	0.688907	1
P28670	-2.58112	0.0554064	0.222089	-4.32511	0.0264924	0.117198	-4.30503	0.330602	0.492939	-3.54253	0.758702	1
P28819	-1.15459	0.1151	0.360951	-0.92565	0.169497	0.41404	0.114378	0.93957	1	-0.785483	0.27497	0.641251
P28820	-0.83292	0.0364603	0.162188	-0.760014	0.0690043	0.230059	-0.137112	0.998832	1	-0.949034	0.0572862	0.244888
P28821	-3.18006	0.0713413	0.263003	-1.4597	0.122525	0.339926	-0.935194	0.265213	0.40989	-1.64164	0.14617	0.447795
P28822	-0.310879	0.625588	0.942596	1.64066	0.00559453	0.0357783	1.34459	0.000129111	0.000751901	-0.721896	0.190806	0.5204
P28823	-0.390991	0.461124	0.799259	-0.353264	0.531959	0.823042	-0.320776	0.613112	0.804251	0.406316	0.546941	0.940566
P29072	7.22562	2.37893e-10	1.17053e-08	10.158	2.29735e-13	1.78675e-11	-0.151619	0.958364	1	8.21574	9.96479e-12	6.67364e-10
P29252	-0.750195	0.164015	0.448344	-1.18815	0.0679538	0.227235	0.348432	0.434205	0.612734	0.157619	0.916391	1
P29726	-1.62624	1.30429e-05	0.000213921	-1.46242	6.17669e-05	0.000822762	-1.44957	1.19482e-12	4.96673e-11	-3.14546	4.70742e-09	1.53373e-07
P29727	-0.0704167	0.999983	1	0.129443	0.99778	1	0.878718	0.00023438	0.00125297	0.395437	0.620153	1
P30300	0.0477037	0.979494	1	-0.139799	0.864282	1	0.0626307	0.979271	1	-0.225943	0.766869	1
P30949	-0.346288	0.553372	0.882979	-0.0268202	1	1	0.385824	0.241566	0.377702	0.147132	0.995502	1
P30950	-0.173341	0.955456	1	0.230754	0.868224	1	0.817224	0.000864052	0.00372671	0.324316	0.786408	1
P31080	0.362649	0.503005	0.842182	0.335191	0.549579	0.83863	1.09349	0.0431113	0.0957104	0.0326539	0.992833	1
P31102	0.00805931	1	1	0.611105	0.167227	0.410574	-0.0601432	0.999989	1	-0.561153	0.327722	0.70725
P31103	-0.0262105	0.999848	1	0.245396	0.758807	1	-3.76384	2.18864e-07	2.9645e-06	-2.37577	0.00575078	0.042401
P31104	-0.172608	0.957863	1	0.433455	0.367382	0.665983	-0.0988928	0.998235	1	-0.223321	0.935843	1
P31105	-0.537232	0.229036	0.540494	-0.221837	0.849367	1	-0.0344902	0.999964	1	-0.831727	0.129417	0.416589
P31112	0.626665	0.275283	0.601185	0.0262759	0.993997	1	0.946329	0.0222207	0.0552746	0.580973	0.388131	0.778523
P31113	0.516443	0.313966	0.643975	-0.0219798	0.99949	1	1.16512	0.00186002	0.00709576	0.458516	0.483587	0.878675
P31114	0.176466	0.883931	1	0.540953	0.276836	0.567078	0.80097	0.049203	0.105844	1.39151	0.0439919	0.204041
P31847	-1.25044	0.00509773	0.0343758	-1.58243	0.00170242	0.013961	1.07004	2.16021e-05	0.000162758	0.351026	0.697936	1
P32081	-0.639975	0.268003	0.592579	0.479435	0.39067	0.690174	-0.361199	0.460456	0.643197	-0.642117	0.348716	0.734925
P32393	-0.942136	0.191322	0.491243	-2.43994	0.0171244	0.0844314	0.977524	0.0432209	0.0958506	0.0734882	0.981617	1
P32395	-0.462684	0.341707	0.67384	-1.04725	0.0515027	0.189867	0.800444	0.00381029	0.0127592	-0.105851	0.993195	1
P32396	-0.57448	0.231205	0.542781	-1.04304	0.0593258	0.210036	0.153984	0.98303	1	-0.0354566	0.99974	1
P32397	-1.0463	0.0346897	0.155913	-1.51163	0.0105135	0.0588123	0.921935	0.000429036	0.00208971	0.328155	0.702353	1
P32399	-0.203512	0.940552	1	-0.583767	0.126324	0.346492	1.05352	6.96803e-07	7.88728e-06	0.260075	0.912368	1
P32436	0.456611	0.385091	0.720102	0.0698005	0.991499	1	0.228234	0.714532	0.901986	0.172743	0.93289	1
P32437	0.442184	0.517761	0.855594	-0.0758792	0.997521	1	1.15245	0.00651167	0.0201277	-0.0152525	0.999999	1
P32726	-0.216333	0.807614	1	0.544076	0.273799	0.563993	0.874652	0.00317825	0.0108692	0.419933	0.534827	0.929712
P32727	-0.125608	0.997111	1	0.0592289	0.999995	1	0.886671	0.000250598	0.00132208	0.378045	0.655821	1
P32728	1.18206	0.110919	0.352205	0.578446	0.316631	0.619704	0.689729	0.184317	0.303336	0.293654	0.671614	1
P32729	-0.718803	0.177902	0.471635	-1.02365	0.0941631	0.287376	1.12346	0.00291259	0.0101185	-0.285849	0.723011	1
P32731	-0.868131	0.147232	0.420588	-0.589401	0.306443	0.607038	1.07904	0.00484629	0.0156627	0.00825974	0.999911	1
P32732	0.0878024	0.971475	1	0.528269	0.316989	0.619704	0.805132	0.037223	0.0846647	-0.109552	0.966268	1
P32959	-0.0503786	0.996624	1	0.0747693	0.989315	1	-1.59748	0.000155546	0.000874177	0.717365	0.35772	0.744145
P33166	0.00407157	1	1	-0.0193124	1	1	0.431319	0.555068	0.744309	-0.155595	0.999371	1
P33189	0.745771	0.0420368	0.181958	0.547972	0.174979	0.422719	-6.18405	7.68376e-18	5.97598e-16	-0.684451	0.155167	0.459593
P34956	-0.222953	0.778105	1	-0.265592	0.770375	1	0.663436	0.0259983	0.0628075	-0.400309	0.559492	0.950273
P34957	0.240461	0.824374	1	0.438448	0.362425	0.661496	0.460377	0.186436	0.305989	-0.422574	0.541415	0.93708
P35136	-0.111277	0.999583	1	0.632873	0.070425	0.232915	-1.08666	8.67445e-08	1.32368e-06	-1.32007	0.00196237	0.0180583
P35137	-0.745672	0.224233	0.536335	-0.160683	0.873932	1	-0.230874	0.923589	1	-1.40751	0.119952	0.396712
P35146	-0.428661	0.410323	0.748242	-0.683945	0.207402	0.471741	0.312371	0.5573	0.746472	-0.188253	0.875427	1
P35154	-2.07854	0.0733526	0.267959	-1.56138	0.112002	0.320604	0.537828	0.397169	0.571004	-0.0390847	0.977665	1
P35155	-0.15266	0.835332	1	-1.69383	0.0655092	0.221208	1.85094	0.0211781	0.0530745	0.442358	0.501981	0.895837
P35156	-1.18503	0.163077	0.447303	0.0546411	0.999465	1	2.72974	0.00205245	0.00768395	0.797049	0.303024	0.67892
P35159	-0.758685	0.0965198	0.320978	0.23974	0.797605	1	1.0277	0.00524564	0.0168181	-0.332592	0.694361	1
P35160	0.643805	0.260939	0.586014	0.748785	0.328047	0.629214	-1.23183	0.0177162	0.0465292	-0.994044	0.228305	0.574186
P35162	0.354941	0.512719	0.850767	0.16348	0.825127	1	-0.87227	0.0344449	0.0790339	0.32828	0.626817	1
P35163	-0.217612	0.845664	1	-0.111408	0.989078	1	-0.163589	0.996662	1	-0.209023	0.925029	1
P35164	-0.821913	0.101713	0.331391	-0.248929	0.751353	1	1.0971	0.0154888	0.041539	0.0985859	0.988464	1
P35165	-0.136147	0.831406	1	-1.19052	0.159117	0.397957	1.81555	0.00507929	0.01635	-0.396492	0.540696	0.93708
P35166	-1.19	0.0300457	0.13943	-3.19833	0.000647564	0.00617106	1.89771	3.7156e-06	3.34265e-05	-0.323664	0.7024	1
P35620	9.67205	2.76582e-05	0.000396928	3.23494	0.0146616	0.0753711	0.382642	0.358544	0.525501	2.58463	0.0332285	0.164505
P36430	-0.474742	0.162183	0.446429	-0.325286	0.701562	0.976034	0.621241	0.00467378	0.0151866	0.388936	0.680925	1
P36838	-0.611163	0.840607	1	8.93441	0.000697545	0.00656945	-1.25126	0.47169	0.656228	0.133439	0.864193	1
P36839	0.754598	0.125167	0.380073	3.36139	0.000618971	0.00592198	-0.360777	0.998861	1	1.67059	0.0244093	0.128776
P36843	2.1402	0.074912	0.271191	3.65468	0.00432492	0.0293673	-0.0719174	0.981547	1	0.750309	0.276093	0.64191
P36945	0.1239	0.931511	1	0.257554	0.702916	0.976313	-3.59683	3.86684e-06	3.45295e-05	-2.11048	0.022912	0.123586
P36946	-0.0199653	0.999563	1	0.267797	0.683532	0.963176	-3.16365	2.29457e-05	0.000169699	-1.65466	0.0467169	0.210926
P36947	0.25639	0.840871	1	0.954041	0.00760384	0.0455463	-6.72221	1.00823e-21	1.27939e-19	-5.09172	3.45559e-12	2.87291e-10
P36948	1.22388	0.366555	0.703154	2.3639	0.0836643	0.265065	-8.81935	0.00163484	0.00636767	-3.3429	0.0538905	0.233687
P36949	0.324978	0.610558	0.931681	1.21251	0.00562451	0.0357973	-4.25424	1.27475e-13	5.79891e-12	-2.30475	0.000191626	0.00252924
P37104	0.58432	0.341438	0.67384	-5.20106	0.776314	1	0.0558006	0.917906	1	0.372111	0.957434	1
P37105	-0.150485	0.988274	1	0.00682358	1	1	0.561708	0.0338148	0.0778677	0.157737	0.994234	1
P37251	-2.14256	0.00115385	0.00993543	-0.236522	0.819558	1	-2.24315	1.12322e-06	1.17743e-05	-1.10069	0.0546782	0.236126
P37252	-1.58588	0.0682435	0.253912	0.317663	0.573559	0.862127	-1.96987	0.000873192	0.0037527	-1.22165	0.148403	0.45063
P37253	0.0604964	0.999842	1	1.469	0.00347356	0.0244876	-2.44638	1.03829e-10	2.95704e-09	-1.09306	0.0341356	0.16787
P37437	-0.242446	0.800505	1	0.303102	0.66716	0.951056	0.166004	0.922797	1	-0.527263	0.371534	0.76106
P37454	-1.18127	0.111023	0.352205	-6.76287	0.000449135	0.00456905	0.231135	0.819658	0.990776	0.681039	0.326122	0.706136
P37455	-0.571159	0.250639	0.57442	-0.633737	0.495648	0.789826	0.517883	0.17473	0.290534	0.221114	0.854294	1
P37464	-0.405629	0.382226	0.716042	-0.289433	0.783444	1	-0.0636558	1	1	0.0417758	1	1
P37465	-0.584949	0.0652684	0.245878	-0.411302	0.37621	0.675384	0.0263868	1	1	-0.631564	0.141826	0.440082
P37468	-0.198382	0.871961	1	-0.0249462	0.999981	1	1.32369	0.000389473	0.00192817	0.33488	0.68051	1
P37469	0.0534105	0.999292	1	1.29178	0.0188692	0.0901378	1.21849	0.00253233	0.00904511	0.0973206	0.994974	1
P37470	-0.482671	0.31359	0.643975	-0.776353	0.117741	0.332387	-0.106985	0.984766	1	-0.265841	0.810729	1
P37472	-0.620828	0.144904	0.417899	-0.459254	0.33843	0.639932	0.795048	0.00818105	0.0245635	0.082879	0.99899	1
P37474	-0.359761	0.522455	0.85748	-0.188557	0.9954	1	0.134838	0.999962	1	-0.130242	0.999993	1
P37476	-0.140997	0.998111	1	-0.0744331	0.999998	1	0.460332	0.132415	0.232862	0.1862	0.994759	1
P37477	-0.406114	0.374915	0.711182	-0.257623	0.871879	1	0.607474	0.0052129	0.0167354	-0.0382324	1	1
P37478	0.05421	0.998794	1	-0.0805603	0.994255	1	0.657004	0.032129	0.0747712	0.50982	0.470254	0.864163
P37484	-0.248685	0.708402	1	-0.103367	0.959766	1	0.24541	0.793976	0.968273	0.21283	0.838781	1
P37485	0.364589	0.567938	0.893966	0.724186	0.385674	0.684728	0.929785	0.0419758	0.0935338	1.21629	0.265008	0.628118
P37487	3.12544	3.51408e-07	8.22039e-06	2.78417	2.24467e-06	4.39992e-05	-0.0681257	0.999984	1	2.91612	3.39446e-06	6.93562e-05
P37491	6.40544	0.00889921	0.0531089	5.87499	0.00604341	0.0379444	0.173816	0.926007	1	6.09134	0.0185171	0.105294
P37493	4.27751	0.907605	1	3.58056	0.0603328	0.212664	-0.104463	0.995757	1	5.52655	0.0134929	0.0825671
P37494	6.25633	4.07181e-09	1.433e-07	6.26694	6.2157e-09	2.30555e-07	0.360783	0.262011	0.405461	8.68139	2.50796e-12	2.15953e-10
P37497	4.12712	0.737943	1	-1.76942	0.841955	1	0.920527	0.271436	0.418308	7.43648	0.0133034	0.0818227
P37502	8.60469	9.48808e-06	0.000162239	7.15357	0.000524781	0.00521731	-1.93371	0.000366628	0.0018339	4.14464	0.00362975	0.0294657
P37507	7.05524	0.000282122	0.00314905	7.29474	0.000288489	0.00307764	-1.75777	0.00147066	0.00584147	-0.210665	0.788978	1
P37513	10.257	0.000261969	0.0029934	3.15379	0.524727	0.815887	1.12468	0.097336	0.182548	10.3523	0.000481296	0.00560582
P37515	1.50562	0.113616	0.357609	0.857347	0.227443	0.501884	-1.49572	0.0316208	0.0738022	0.121792	0.904997	1
P37518	-1.09694	0.00795105	0.048903	-2.0381	0.000217244	0.00241371	0.76885	0.00133944	0.00544306	-0.17914	0.979204	1
P37519	-0.788291	0.0864545	0.298627	-0.956228	0.0527732	0.193757	1.34483	0.000341395	0.00172663	0.271251	0.808041	1
P37522	-0.0868852	0.972249	1	-0.0113543	0.999927	1	-0.845627	0.00550731	0.0174942	-0.960572	0.158031	0.465785
P37524	-0.303917	0.620334	0.941151	0.116946	0.968768	1	0.283245	0.738967	0.923613	0.497439	0.430532	0.824473
P37525	0.103587	0.973183	1	0.144388	0.819326	1	-0.357762	0.645179	0.836304	-0.563775	0.49828	0.893175
P37527	-0.518523	0.205663	0.515951	-0.108988	0.997582	1	-0.888561	0.000226463	0.00121334	-1.69798	0.00210668	0.0189522
P37528	-1.06414	0.0506369	0.20905	-0.414942	0.431156	0.728449	-0.0394664	0.999478	1	-1.60526	0.0278957	0.14371
P37529	-0.651666	0.258565	0.585419	-0.56662	0.308558	0.609782	0.875169	0.0159784	0.042662	-0.114506	0.950846	1
P37530	-0.644608	0.202353	0.509812	-0.129934	0.981433	1	0.971373	0.00179935	0.00691904	-0.190564	0.895695	1
P37535	-0.346669	0.549251	0.878729	-0.866415	0.0311162	0.13208	-1.04237	0.000122305	0.000715723	0.0449735	0.999998	1
P37536	0.665257	0.288997	0.619027	-0.582668	0.342551	0.641717	0.00120049	0.999421	1	-0.178966	0.797619	1
P37537	-0.410146	0.421215	0.758494	-0.419844	0.418935	0.71941	1.02919	0.000314927	0.00160866	0.0880331	0.995046	1
P37538	-0.205764	0.808825	1	-0.220406	0.760772	1	-1.3662	0.00169717	0.00659979	-1.02003	0.168485	0.481301
P37539	0.625264	0.948241	1	4.82327	0.0127829	0.0681066	0.968812	0.318796	0.478217	-0.316999	0.890144	1
P37540	-0.295313	0.638375	0.953841	-0.224584	0.80235	1	0.22051	0.754152	0.9358	-0.612899	0.310088	0.682761
P37541	0.0627402	0.998532	1	-0.151866	0.951625	1	0.124907	0.965213	1	-0.230153	0.87732	1
P37542	0.427281	0.429377	0.767973	-0.0204245	0.996378	1	0.0152545	0.997743	1	0.882715	0.236671	0.586447
P37543	-1.10011	0.2622	0.586014	0.127388	0.992848	1	1.20928	0.0301637	0.0708275	0.960151	0.329442	0.707985
P37544	0.0725621	0.955021	1	-0.192528	0.775318	1	0.995557	0.0362921	0.0827818	0.362146	0.58569	0.97185
P37545	0.0394055	0.998579	1	-0.420368	0.430461	0.728385	-0.256903	0.72089	0.906187	-0.184084	0.954463	1
P37547	-1.71762	0.0566539	0.224566	-3.12187	0.0108758	0.0601414	1.61453	0.00107518	0.00450047	0.195946	0.888827	1
P37550	-0.0954425	0.964528	1	-0.123246	0.937345	1	1.11876	0.00897304	0.0265448	0.211023	0.841561	1
P37551	-0.666431	0.127552	0.385373	-0.144887	0.966622	1	0.584438	0.038582	0.0866118	-0.492027	0.448271	0.839994
P37552	-0.955425	0.178513	0.472018	0.53013	0.335281	0.637007	-1.06878	0.166701	0.280667	-1.30986	0.226114	0.571447
P37556	-0.100133	0.994167	1	-0.293296	0.69189	0.969476	0.739667	0.00568772	0.0179022	0.143679	0.984703	1
P37557	-0.236297	0.806381	1	0.402944	0.627014	0.916181	0.929684	0.0118847	0.0333573	0.311204	0.719531	1
P37560	-1.46251	0.703705	1	3.00653	0.964621	1	1.77615	0.543294	0.732596	0.138122	0.935839	1
P37563	-0.0335081	0.989599	1	-0.68723	0.255527	0.538527	0.341273	0.568995	0.758345	0.067721	0.970462	1
P37564	-0.5523	0.300701	0.629331	-0.733816	0.227732	0.501884	0.82921	0.0587891	0.122296	0.481615	0.698232	1
P37565	-0.542759	0.21661	0.528056	-0.295654	0.693374	0.969476	0.824184	0.000225482	0.00121077	0.0126047	1	1
P37566	-0.976837	0.0438146	0.187961	-0.867564	0.0717526	0.236656	0.271838	0.867283	1	-0.338828	0.682322	1
P37567	0.380995	0.475667	0.812205	0.317712	0.591547	0.877674	3.05581	2.51085e-05	0.000182339	0.0034296	0.999999	1
P37569	1.75518	0.0567237	0.224566	0.306381	0.589703	0.876556	-1.03548	0.0187166	0.0482629	-0.00791184	0.999573	1
P37570	0.593158	0.156491	0.437479	-0.111757	0.999612	1	-0.496793	0.216744	0.346073	0.0175757	1	1
P37571	0.723717	0.00172756	0.0140714	0.253003	0.960323	1	-0.366749	0.198583	0.321331	0.273605	0.980135	1
P37572	1.01037	0.05873	0.230398	0.740013	0.142698	0.371941	0.240705	0.84332	1	0.72131	0.228825	0.574685
P37573	0.268329	0.729239	1	-0.942429	0.0467526	0.178355	0.248077	0.683276	0.873477	0.193615	0.938213	1
P37574	-0.929852	0.214592	0.526262	-0.65647	0.352478	0.651777	0.704714	0.165312	0.278718	-0.279714	0.711944	1
P37580	-1.52386	0.00637411	0.0409813	-1.20702	0.018746	0.0900331	0.179143	0.940258	1	-1.99207	0.00413047	0.0327086
P37582	-0.111166	0.94769	1	0.342699	0.549232	0.83863	0.736618	0.0445261	0.0978599	0.211157	0.84137	1
P37584	-0.400835	0.654142	0.972341	1.59443	0.108171	0.314597	-3.45253	0.294867	0.447685	-4.10561	0.0515281	0.225672
P37585	-0.0992333	0.994014	1	-0.231617	0.832532	1	1.03897	0.000138261	0.000798544	0.098193	0.996641	1
P37599	2.31545	0.00122965	0.010476	4.33484	1.58527e-05	0.000258249	-0.183832	0.945669	1	4.4586	1.27996e-05	0.000240242
P37807	-0.439212	0.83752	1	0.314162	0.737498	1	1.59127	0.0199617	0.0509287	0.970191	0.302368	0.678149
P37808	0.380021	0.454805	0.792867	0.812075	0.011746	0.0640714	0.272305	0.872583	1	0.139813	0.999605	1
P37809	0.147314	0.996724	1	0.609375	0.0764554	0.246107	0.334479	0.538965	0.727165	-0.0419273	1	1
P37810	0.271718	0.761209	1	0.652601	0.103029	0.304416	0.489808	0.167724	0.281799	0.0102443	1	1
P37811	0.174039	0.878681	1	0.704796	0.185569	0.437347	0.529015	0.106838	0.195884	-0.0469667	0.998544	1
P37812	0.268324	0.670437	0.984423	0.84876	0.138277	0.365999	0.554788	0.0761204	0.149076	0.033392	0.998786	1
P37814	0.683303	0.0997177	0.326657	1.02585	0.0238618	0.108344	0.133289	0.999022	1	-0.322742	0.740698	1
P37869	-0.261969	0.85568	1	-0.514082	0.163142	0.40342	0.544187	0.18285	0.301335	0.021788	1	1
P37870	0.0774713	1	1	0.0784483	1	1	0.683254	4.39226e-09	8.82477e-08	0.268339	0.991155	1
P37871	-0.0231341	1	1	-0.0191213	1	1	0.779386	1.18581e-10	3.28618e-09	0.252139	0.997615	1
P37872	0.501685	0.328218	0.660482	1.09812	0.0809189	0.258063	0.487564	0.434327	0.612734	0.141251	0.935809	1
P37874	-2.41335	0.0566127	0.224566	-3.1138	0.206003	0.469445	-0.92396	0.49667	0.683635	0.404792	0.881147	1
P37876	-0.203854	0.883877	1	-0.619846	0.160401	0.400339	-0.0741261	0.998986	1	0.41595	0.550108	0.942652
P37877	-0.263169	0.860798	1	-0.493787	0.185558	0.437347	0.565976	0.00147046	0.00584147	-0.306972	0.873833	1
P37887	-1.26758	0.000473441	0.00497273	-1.48676	0.000167729	0.00192569	-1.08908	7.63772e-09	1.42748e-07	-1.85921	8.47513e-05	0.00122357
P37940	0.0979363	0.995681	1	-0.109602	0.989677	1	0.0313669	0.999995	1	0.393644	0.600631	0.983111
P37941	-0.256978	0.814596	1	-0.125926	0.99632	1	0.166153	0.993376	1	-0.0056412	1	1
P37942	-0.0160261	1	1	-0.218311	0.89411	1	-0.219707	0.934051	1	0.0240991	1	1
P37944	0.183029	0.888562	1	0.0202827	0.999984	1	-0.575858	0.0477222	0.10347	-0.15704	0.970099	1
P37945	-0.268203	0.826661	1	-0.160396	0.994034	1	0.125809	1	1	0.0626551	1	1
P37946	0.0177447	0.999996	1	-0.464787	0.344458	0.642458	-1.17681	0.000581298	0.00268488	-1.59006	0.0163131	0.0956521
P37949	0.0324477	1	1	0.159114	0.991236	1	0.904586	1.85094e-05	0.000143033	0.41615	0.567732	0.958011
P37954	-0.191636	0.956884	1	-0.584865	0.125396	0.344732	0.212289	0.882302	1	0.670676	0.154035	0.458492
P37957	4.30614	0.00169033	0.0138619	3.48257	0.00525091	0.0339409	-1.08817	0.00591635	0.0184858	6.70043	0.000106072	0.00148685
P37958	-0.294166	0.621516	0.941151	0.598262	0.26078	0.546256	-0.335298	0.583534	0.773873	0.846461	0.199991	0.535754
P37960	-0.3294	0.6368	0.953026	-0.146436	0.971224	1	0.132193	0.926384	1	1.08351	0.147867	0.449567
P37967	1.67089	0.00409564	0.0285392	1.41493	0.0101207	0.0573459	-0.952915	0.00162452	0.00634799	1.71834	0.0094906	0.06269
P38021	0.0265547	0.999996	1	0.205348	0.891613	1	-1.84859	1.36397e-07	1.96918e-06	-0.782159	0.142177	0.440604
P38022	0.24113	0.723111	1	0.295942	0.63079	0.919489	-0.920374	0.00345449	0.0116977	-0.903926	0.177337	0.498321
P38049	-0.797	0.17274	0.464723	-0.663948	0.267472	0.556888	-1.04412	0.011421	0.0322437	0.273901	0.98631	1
P38423	0.00907429	0.999998	1	-0.0378878	0.999451	1	-0.105384	0.973868	1	-0.0714908	0.996312	1
P38424	0.128321	0.970859	1	0.370916	0.505896	0.799814	1.08763	0.000668347	0.00300072	0.406882	0.560587	0.950474
P38493	-0.020979	1	1	0.00278152	1	1	0.827662	4.11668e-05	0.000282773	0.0302317	0.999999	1
P38494	-0.0102	1	1	0.205995	0.983353	1	-1.141	4.02669e-11	1.24466e-09	-0.916082	0.00929026	0.0617047
P39062	-0.183894	0.981226	1	0.362736	0.536777	0.827386	-6.35329	4.19045e-20	4.39269e-18	-2.14457	7.41712e-06	0.000141926
P39063	0.541668	0.441263	0.779975	1.41854	0.154663	0.391694	1.21144	0.0690822	0.137878	-0.656641	0.435472	0.829322
P39065	1.46286	0.516054	0.855027	0.886767	0.227606	0.501884	-2.76622	0.00938281	0.0275755	-2.01197	0.130962	0.419878
P39066	0.744919	0.211647	0.523364	-0.185067	0.867072	1	-6.75024	0.000361944	0.00181423	-1.59184	0.882755	1
P39070	-0.164271	0.978025	1	-0.104886	0.981085	1	0.169183	0.852633	1	-0.18514	0.974327	1
P39071	-0.55136	0.322856	0.653024	-2.15992	0.0404711	0.160223	1.13389	0.146158	0.253515	0.261855	0.715603	1
P39072	0.535065	0.830432	1	0.299136	0.642333	0.931248	-3.02827	0.000235289	0.00125505	2.26387	0.0289952	0.147796
P39074	-2.64435	0.013905	0.0745	-6.42685	0.000148405	0.00178012	-2.51553	0.0149814	0.0404028	-1.68986	0.0618713	0.26079
P39075	0.565355	0.341045	0.67384	-0.64533	0.319347	0.62176	-4.41299	0.238192	0.373153	-2.60461	0.492222	0.886957
P39115	2.3145	0.00607608	0.0394863	1.39786	0.0361437	0.1472	-1.65131	0.0177125	0.0465292	0.873567	0.227664	0.574161
P39116	-0.225649	0.708413	1	-1.83489	0.0566515	0.203557	-3.70912	0.00158521	0.00622467	-3.59715	0.0121542	0.0762865
P39119	0.37603	0.758784	1	4.30209	0.0240346	0.108719	0.507284	0.334473	0.496866	0.59772	0.853361	1
P39120	-0.154046	0.988299	1	-0.0635253	0.999992	1	-4.5638	2.01673e-18	1.73654e-16	-1.92212	0.000226175	0.00294761
P39121	-0.0577567	0.999813	1	0.025492	0.999999	1	0.160614	0.988367	1	-0.903805	0.0839955	0.316922
P39126	0.0215525	1	1	0.559297	0.101086	0.300472	-2.97781	2.77683e-23	4.78209e-21	-2.06012	2.96212e-06	6.104e-05
P39127	0.0499032	0.977679	1	-0.46769	0.400995	0.702616	-0.654346	0.220124	0.349848	-0.677436	0.328251	0.70725
P39131	-0.291593	0.692629	0.995231	-0.664591	0.111793	0.320604	0.54172	0.053379	0.113377	0.115782	0.997064	1
P39132	-0.314277	0.70433	1	-0.0958555	0.952034	1	0.715912	0.697322	0.887668	-0.141889	0.969265	1
P39137	-0.4569	0.562223	0.890617	0.047565	0.999249	1	1.78454	0.181035	0.298956	-0.761271	0.81595	1
P39138	0.00701772	1	1	0.630609	0.175928	0.424587	-1.44379	0.000106413	0.00063821	-0.497777	0.421487	0.81623
P39142	-0.299036	0.692658	0.995231	0.0301557	1	1	-1.4187	3.23045e-07	4.0778e-06	-1.53799	0.00307136	0.0258918
P39145	-7.05634	0.000281931	0.00314905	-5.33816	0.00194577	0.0153601	1.02027	0.604421	0.795803	0.634999	0.353147	0.739095
P39148	-1.09963	0.00416313	0.028926	-0.672554	0.0740809	0.241364	-0.742407	0.00061243	0.00281251	-1.47028	0.00256797	0.0222711
P39149	0.138777	0.970692	1	-0.301915	0.703239	0.976313	-0.037231	0.999973	1	-0.500175	0.4181	0.812279
P39153	-0.384468	0.45923	0.798182	-0.769989	0.0914602	0.280548	0.331934	0.520466	0.708151	-0.164657	0.966343	1
P39155	0.0538994	0.997659	1	-0.394485	0.464455	0.761769	0.0703542	0.996599	1	-0.278719	0.767379	1
P39156	-0.581663	0.279299	0.604479	-1.0072	0.120366	0.336661	-1.67562	0.0146108	0.0397143	-1.83581	0.0640318	0.26554
P39157	0.244608	0.732862	1	-0.683959	0.193379	0.450109	-1.45354	0.000338782	0.00172322	-0.539824	0.40346	0.794725
P39158	0.789794	0.20236	0.509812	0.568953	0.323007	0.623015	0.0234225	0.996892	1	0.715917	0.307827	0.681276
P39209	5.27929	0.000122267	0.00150401	9.75396	4.31518e-08	1.40593e-06	-0.785052	0.164166	0.277174	8.34693	1.65731e-07	4.48962e-06
P39214	3.29141	6.00604e-05	0.000795635	6.84883	1.68964e-08	5.73764e-07	-0.0662745	0.999304	1	3.5029	7.26778e-05	0.00106845
P39215	10.2748	3.60242e-20	8.68545e-18	11.065	4.00811e-21	1.07373e-18	-0.233684	0.91162	1	7.95472	2.52903e-16	5.54318e-14
P39216	9.65037	3.84292e-13	3.14904e-11	10.0806	2.86301e-13	2.1571e-11	-1.22416	1.1186e-05	9.14221e-05	6.85105	6.4829e-10	2.6492e-08
P39217	9.23878	5.98756e-08	1.62202e-06	9.15791	1.16994e-07	3.24222e-06	0.744346	0.018269	0.0475034	10.8334	1.38681e-09	5.14399e-08
P39456	-1.40827	0.0163828	0.0860542	-2.16602	0.00348586	0.0245027	1.37859	1.03178e-05	8.49015e-05	-0.284824	0.772268	1
P39574	0.0593993	0.996329	1	0.344405	0.626798	0.916181	-2.34627	5.63381e-06	4.85111e-05	-1.00421	0.125682	0.410039
P39575	-0.187531	0.912982	1	0.012625	1	1	-1.97379	9.39778e-08	1.42503e-06	-0.854192	0.108925	0.374635
P39576	-0.231718	0.896891	1	-0.596097	0.151883	0.386116	-0.294531	0.627117	0.816403	0.0560307	0.999984	1
P39577	-1.16353	0.0507569	0.209107	-1.62562	0.022848	0.104529	0.682356	0.0482121	0.104438	0.24464	0.825959	1
P39578	-0.445807	0.318545	0.648119	0.127931	0.993571	1	1.63588	3.64699e-09	7.4516e-08	0.873729	0.0694366	0.279953
P39579	1.7922	0.352623	0.68594	6.68122	0.00302578	0.0219074	-1.03792	0.999904	1	-0.207765	0.996404	1
P39580	0.51946	0.373455	0.710654	-2.79731	0.0497376	0.185058	1.89432	0.0103523	0.0298199	3.28337	0.0422175	0.19726
P39581	-0.259985	0.792106	1	1.0097	0.0147972	0.0755849	2.07038	2.75536e-10	7.14319e-09	0.704461	0.154504	0.458754
P39582	-2.93131	0.0402942	0.175677	-4.93124	0.0578023	0.206461	2.66118	0.00299342	0.0103249	-0.485371	0.488544	0.88363
P39583	-0.0710564	0.956672	1	-3.53341	0.0112499	0.0616444	0.166929	0.808166	0.981521	0.282627	0.686455	1
P39586	-0.111181	0.903098	1	-0.301891	0.596404	0.884336	0.0448685	0.990046	1	-0.354289	0.595161	0.980146
P39587	-0.424028	0.366065	0.703154	-0.587547	0.196092	0.454594	0.182635	0.923441	1	0.0626025	0.999968	1
P39593	-0.137597	0.892532	1	0.0457408	0.991639	1	0.087766	0.967951	1	-0.179368	0.869629	1
P39594	-0.141764	0.889423	1	0.0829757	0.965363	1	-0.00862098	0.999927	1	-0.40006	0.549924	0.942652
P39595	0.625929	0.986226	1	-1.28547	0.822239	1	2.85118	0.0555795	0.116727	-1.47074	0.152414	0.455638
P39596	-1.48801	0.00138784	0.0116183	-0.0763662	0.99977	1	0.812419	0.00114246	0.0047491	-1.48185	0.00493275	0.0376356
P39597	-2.19514	0.021091	0.10616	-5.15349	0.00104339	0.00898436	2.25671	0.000835067	0.00360886	-0.830121	0.230902	0.577171
P39598	-0.837677	0.186325	0.482202	-2.50138	0.0285231	0.123908	1.10012	0.0184547	0.0478803	-0.964381	0.210044	0.550424
P39605	-0.671347	0.15134	0.427979	-1.45341	0.0171104	0.0844314	-0.342226	0.426592	0.604651	0.191995	0.919245	1
P39606	2.88359	0.00236773	0.0180082	1.96693	0.0126608	0.0676831	-1.54205	0.00014772	0.000847981	2.82249	0.00481898	0.0370018
P39610	-0.845934	0.110782	0.352205	-0.777562	0.161991	0.401955	0.315345	0.697796	0.887802	-0.512859	0.418734	0.812857
P39614	-0.533634	0.298032	0.628107	-0.272899	0.673765	0.954995	0.220378	0.708446	0.898036	-0.738478	0.252548	0.610114
P39615	-2.53875	0.133202	0.397268	-0.263554	0.662796	0.947347	0.311266	0.835272	0.997939	-2.54628	0.13507	0.425957
P39633	2.84087	0.000291644	0.00322548	-1.19578	0.0198458	0.0932714	-1.85158	1.29114e-06	1.33603e-05	1.34388	0.0254962	0.133343
P39634	2.67051	8.58393e-06	0.00014866	0.774278	0.046583	0.17799	-2.2728	1.18387e-10	3.28618e-09	1.37012	0.00632103	0.0454629
P39635	1.77576	0.0554973	0.222089	-1.79861	0.0588594	0.208999	-0.423663	0.943572	1	0.832923	0.25554	0.613652
P39639	8.06866	2.36629e-06	4.71497e-05	5.45663	0.000134691	0.0016237	-4.97611	6.13328e-07	7.04159e-06	0.636544	0.317686	0.695677
P39641	3.52052	0.0786891	0.27941	7.78913	3.73298e-05	0.000520244	-2.87548	0.000196851	0.00108855	1.36982	0.138457	0.431292
P39643	8.61589	0.00065444	0.00657439	8.62479	0.00091862	0.00823343	-1.94952	0.185909	0.305511	4.89541	0.103122	0.358941
P39644	11.2337	1.17475e-11	7.45345e-10	13.1105	1.33581e-13	1.07355e-11	-5.09298	5.17859e-08	8.2142e-07	3.56046	0.00206152	0.0186854
P39645	1.78396	0.0100202	0.0575207	0.883077	0.0924943	0.283359	-0.241103	0.829542	0.996333	2.30603	0.00664149	0.0469579
P39646	-0.586649	0.0971364	0.32214	-1.10132	0.00284588	0.0208346	-0.0825602	0.999996	1	-0.881812	0.038757	0.18467
P39647	0.668407	0.16651	0.453622	0.448099	0.383289	0.683659	-0.643896	0.0741804	0.145761	-0.16057	0.943324	1
P39648	-0.728557	0.197221	0.500527	-0.523922	0.337279	0.639006	0.618645	0.182644	0.3012	-0.275133	0.843515	1
P39651	-0.633516	0.187626	0.484225	-0.501903	0.316911	0.619704	-0.0112533	0.999998	1	-0.413557	0.543926	0.940276
P39667	0.179253	0.796148	1	-0.35991	0.951866	1	0.0819615	0.88517	1	-0.632114	0.428024	0.822653
P39694	-5.8262	0.000984373	0.00869349	-3.17406	0.0154719	0.0783673	-0.869158	0.417513	0.595283	-0.380557	0.565024	0.95531
P39737	3.05718	0.0155707	0.0828243	0.0984866	0.926	1	-1.85409	0.00172071	0.00668057	2.69932	0.0296578	0.150221
P39738	4.74361	3.55035e-05	0.000489137	0.339443	0.563748	0.852161	1.10881	0.00245099	0.00884632	10.0683	6.48223e-10	2.6492e-08
P39740	2.45047	0.0279614	0.131413	0.11568	0.901491	1	0.738844	0.0870183	0.165982	2.73593	0.0285991	0.146086
P39751	0.191847	0.936629	1	0.075787	0.999782	1	0.616825	0.0203009	0.0516848	0.421883	0.545829	0.940276
P39757	-1.13709	0.0347264	0.155913	1.60116	0.0611625	0.213594	1.85098	0.000206442	0.00112609	-0.411728	0.623489	1
P39758	-0.936784	0.0873345	0.300078	-2.2088	0.00828834	0.0479319	0.739331	0.279354	0.427905	1.05818	0.141714	0.440082
P39759	0.863042	0.0898717	0.304327	0.914187	0.0845097	0.26609	-0.788432	0.00838337	0.0250152	0.266686	0.788548	1
P39760	-0.137396	0.943093	1	-0.794566	0.12008	0.336644	-0.254624	0.570807	0.759399	-0.478061	0.455058	0.847871
P39761	0.331518	0.57934	0.902902	0.124355	0.985933	1	0.489606	0.122036	0.219573	0.0898945	0.998456	1
P39762	-0.0327368	0.999196	1	0.295664	0.648195	0.934933	-0.377278	0.476313	0.661243	-0.50767	0.43704	0.830342
P39763	-0.8855	0.0711715	0.262779	-2.321	0.0023976	0.0179522	0.875504	0.00174388	0.00674745	-0.821991	0.161129	0.471535
P39765	-0.113178	0.982106	1	0.0232106	0.999989	1	-1.06603	0.000469817	0.00224303	-1.58103	0.0167082	0.097303
P39766	0.320492	0.993208	1	-1.33208	0.966033	1	-4.91734	0.174283	0.289991	-5.69319	0.253312	0.611347
P39771	0.197197	0.914137	1	1.18176	0.010151	0.0573459	-1.89188	9.35991e-09	1.7096e-07	-1.48935	0.0078037	0.0536032
P39772	0.0295424	1	1	-0.265972	0.826197	1	0.36417	0.266176	0.411116	0.226853	0.959583	1
P39773	-0.247941	0.872972	1	-0.546823	0.140665	0.369437	0.372606	0.57325	0.76191	-0.143078	0.999032	1
P39776	1.54836	0.215422	0.526262	-2.03398	0.109675	0.318202	0.760834	0.381993	0.553476	0.110959	0.893655	1
P39778	0.0438935	0.99999	1	-0.173805	0.960674	1	0.333078	0.480752	0.665762	-0.104514	0.998858	1
P39779	0.0753218	0.999831	1	-0.170229	0.982861	1	1.29724	1.10544e-06	1.16385e-05	0.623232	0.220133	0.563418
P39787	-0.663649	0.318549	0.648119	0.762058	0.64459	0.932899	1.40887	0.0330227	0.0765555	0.737191	0.374931	0.764869
P39792	2.23085	0.0859509	0.29751	-0.573303	0.349491	0.64878	3.24536	0.00147412	0.00584557	0.459417	0.505251	0.900935
P39793	0.0136613	1	1	-0.174095	0.995121	1	0.866526	6.53957e-07	7.43722e-06	0.329357	0.830329	1
P39794	0.145406	0.999261	1	-0.574516	0.233661	0.509663	-3.76048	5.60393e-08	8.83077e-07	-2.23008	0.00502928	0.0381308
P39795	0.312717	0.683577	0.991043	-0.583207	0.0958791	0.291506	-2.49327	1.09936e-18	9.81692e-17	-0.223301	0.976657	1
P39796	0.375302	0.919991	1	-0.184626	0.876296	1	-0.170429	0.891886	1	-0.0588087	0.996967	1
P39797	4.49	0.00299464	0.0222842	0.714014	0.299241	0.595763	4.75097	0.000666436	0.00299772	10.1186	9.17174e-05	0.00130077
P39800	0.627367	0.713496	1	1.55156	0.052994	0.194177	3.297	0.000469786	0.00224303	3.22038	0.0147851	0.0882347
P39802	10.5669	1.92993e-08	5.81633e-07	12.3636	3.3236e-10	1.55921e-08	-0.117718	0.955476	1	11.5303	4.91439e-10	2.0787e-08
P39804	-0.779827	0.205867	0.515951	-2.37272	0.0323782	0.136	-0.235132	0.981128	1	-0.164781	0.855478	1
P39805	0.337113	0.553025	0.882979	0.226502	0.79841	1	-10.7013	3.2754e-08	5.29999e-07	-1.07564	0.0905261	0.33424
P39809	-1.56861	0.21277	0.524643	-2.75077	0.0505773	0.186741	-1.2374	0.156635	0.267029	-0.00844504	0.999833	1
P39810	11.2544	1.62485e-09	6.63985e-08	3.60407	0.00567374	0.0359984	0.805333	0.0112706	0.0318936	12.1008	7.92373e-11	4.34184e-09
P39812	-2.64867	1.80337e-15	2.41552e-13	-0.346147	0.635632	0.925165	-0.592592	0.00400935	0.0132965	-2.75496	2.56359e-14	2.94324e-12
P39813	-2.69208	0.00599797	0.0392657	-2.47583	0.00912266	0.052244	-7.06345	1.4576e-05	0.000117143	-5.85374	6.49007e-05	0.000968536
P39814	0.345076	0.56602	0.893111	-0.197776	0.969449	1	0.455833	0.15309	0.261772	0.323007	0.810116	1
P39815	0.150738	0.970145	1	-0.307211	0.669941	0.952936	0.880998	0.000507345	0.00238908	0.371597	0.649238	1
P39816	0.213475	0.797119	1	0.7022	0.179817	0.430097	-1.14952	0.00208996	0.00781223	-0.851511	0.178655	0.499695
P39820	-0.75247	0.112605	0.355818	-0.959101	0.0678032	0.227235	0.479108	0.315981	0.474956	-1.27105	0.0479371	0.214826
P39821	-0.366986	0.495161	0.834849	0.112591	0.994911	1	-0.330142	0.8942	1	-0.876514	0.0826302	0.313975
P39822	-0.865301	0.977811	1	-1.46855	0.948141	1	0.282828	0.667135	0.858304	-2.27545	0.386356	0.777326
P39839	-0.0388998	0.999308	1	0.507112	0.311492	0.61407	-2.76129	1.75136e-06	1.75209e-05	-0.913025	0.136981	0.428909
P39840	0.398275	0.429199	0.767973	-0.0457386	0.999921	1	-2.69925	1.29867e-08	2.30228e-07	0.0011756	1	1
P39841	9.6965	3.00786e-10	1.42195e-08	10.2556	1.80443e-10	8.87853e-09	-3.43497	8.49942e-07	9.31459e-06	4.58372	4.80074e-05	0.000751597
P39844	-0.756657	0.235873	0.549458	-8.41263	1.92823e-05	0.000305852	-3.00247	0.325063	0.486183	0.757723	0.282813	0.653065
P39845	8.33828	2.44555e-33	2.94811e-30	7.2365	1.61536e-28	1.29821e-25	-6.94866	3.92029e-24	7.61175e-22	0.246842	0.980399	1
P39846	8.65605	6.98667e-38	1.68449e-34	8.07424	2.37721e-34	2.86573e-31	-7.06744	1.55645e-28	4.69077e-26	0.181918	0.999477	1
P39847	8.8179	2.85998e-23	1.37908e-20	5.77981	2.04435e-15	2.34711e-13	-6.2234	3.49944e-20	3.83507e-18	0.881164	0.0299689	0.150626
P39848	2.84617	0.0189988	0.0972527	0.300405	0.598639	0.885471	-0.576302	0.185785	0.305511	0.443243	0.501052	0.894841
P39912	0.269236	0.794052	1	0.126121	0.997635	1	-0.7346	0.00279972	0.00981124	-0.576304	0.258649	0.617649
P39914	-0.617588	0.233885	0.547472	-0.850352	0.137728	0.365305	-0.772433	0.066186	0.133557	0.688944	0.281457	0.650616
P40332	1.50379	0.0256338	0.122427	-1.88156	0.0147569	0.0755392	-1.90053	0.00250199	0.00896328	1.06137	0.116442	0.389379
P40396	-12.0719	2.00957e-06	4.07149e-05	-4.6629	0.00391696	0.0272156	2.02998	0.0955629	0.180142	-3.85789	0.00927064	0.0617047
P40398	-2.22917	0.0118317	0.0655774	-4.1587	0.000947686	0.00838481	-2.04695	0.020296	0.0516848	-6.95574	1.01924e-05	0.000193495
P40399	-0.428977	0.407644	0.747027	-0.679847	0.194816	0.452505	0.414148	0.521678	0.70865	0.26618	0.773736	1
P40406	-0.151095	0.83808	1	-1.7579	0.0613547	0.213594	-1.23082	0.596667	0.787822	0.100683	0.938452	1
P40409	-1.53878	0.00603507	0.0393258	-1.39178	0.0107715	0.0598978	-2.08695	1.71995e-07	2.38321e-06	-2.7187	0.000575232	0.00654587
P40735	-0.343564	0.534516	0.867824	0.158096	0.887566	1	1.13794	0.00245579	0.00885038	-0.224872	0.820346	1
P40737	1.52142	0.0505639	0.20905	3.50591	0.00786036	0.0464493	-0.502706	0.565232	0.754582	-0.341086	0.659386	1
P40739	1.08105	0.0610307	0.235281	0.929353	0.0965801	0.292531	-10.5752	5.06657e-07	5.87284e-06	-2.38808	0.00915147	0.0614601
P40740	1.38658	0.000906246	0.00809244	0.512652	0.21258	0.479898	-7.40582	1.51041e-15	9.33743e-14	-3.50754	2.46688e-07	6.46484e-06
P40747	4.9352	2.78537e-08	8.09098e-07	5.4712	6.63591e-09	2.42412e-07	-3.05314	6.83801e-09	1.288e-07	1.24621	0.0189328	0.107405
P40750	0.0125326	1	1	-0.0996202	0.997447	1	0.928265	3.43584e-05	0.000240808	0.199709	0.953528	1
P40767	0.42361	0.402685	0.739431	-3.19981	0.000444076	0.00453673	2.45751	2.49349e-05	0.000181717	-0.089406	0.998525	1
P40775	0.154695	0.966446	1	0.593833	0.72305	0.995881	1.21369	0.226292	0.357999	-1.62379	0.239357	0.589962
P40778	-0.671033	0.0886349	0.302689	-0.257228	0.80763	1	0.890148	4.90119e-05	0.000322862	0.145681	0.991894	1
P40779	-0.784474	0.150833	0.427979	-0.74846	0.17611	0.424601	-0.660058	0.0547276	0.115239	-0.344192	0.632975	1
P40780	-0.416741	0.38489	0.720102	-0.84895	0.0444237	0.171644	-1.51923	1.06305e-06	1.12908e-05	-0.56216	0.313256	0.687851
P40806	7.36687	1.64949e-10	8.46155e-09	10.6365	6.03574e-14	5.01799e-12	-6.75124	1.04679e-09	2.35827e-08	-1.93019	0.00343283	0.0281516
P40830	5.40542	0.00156266	0.0129026	8.67439	9.54469e-05	0.0011919	-5.14507	0.0212288	0.0530941	0.372247	0.574255	0.964156
P40871	-3.88138	0.00707138	0.0447011	-2.71664	0.0233337	0.106347	-1.43043	0.551931	0.74134	-3.33382	0.0159349	0.0941643
P40872	0.50814	0.355911	0.689793	8.64308	9.82816e-05	0.00121516	-1.77272	0.00812992	0.0244709	0.135467	0.89599	1
P40924	-0.213524	0.967947	1	-0.447601	0.269662	0.559033	0.0628007	1	1	-0.153664	0.999712	1
P40950	-0.464599	0.478046	0.81569	-0.864132	0.17325	0.419383	-0.858012	0.100358	0.186988	0.510442	0.433581	0.827035
P42060	0.733406	0.179112	0.472471	0.853132	0.13982	0.368019	0.546117	0.506151	0.69276	-0.225121	0.992411	1
P42062	1.93347	0.0184015	0.0952058	3.0347	0.00427977	0.0291484	-3.71385	8.07441e-05	0.000506964	2.79368	0.00812703	0.0555079
P42063	2.06483	0.0807882	0.283937	3.5327	0.026058	0.116129	-7.37115	0.0234045	0.0575211	0.89204	0.438982	0.830758
P42064	1.37919	0.0866898	0.299011	3.29561	0.0138716	0.0720783	-4.93399	6.77395e-05	0.00043321	1.88474	0.0698862	0.280043
P42065	1.18594	0.0289501	0.135795	2.41118	0.00196222	0.0153601	-3.34596	2.69078e-06	2.53417e-05	0.764109	0.189175	0.517596
P42068	-0.147087	0.845014	1	5.5465	0.00154877	0.0128761	-2.47735	0.0376848	0.0851528	-0.346754	0.604142	0.985513
P42084	0.169148	0.896559	1	3.57373	0.000427854	0.00444636	-0.0482115	0.999164	1	-0.162765	0.940944	1
P42085	-3.24637	0.000615735	0.00629041	-1.02613	0.0620517	0.214644	-0.0488517	0.998835	1	-0.212051	0.877046	1
P42086	-0.346717	0.937678	1	0.0467247	0.996966	1	-0.507662	0.726666	0.91027	-1.22555	0.200727	0.536533
P42100	0.967957	0.0312551	0.143535	0.645144	0.142919	0.372114	-1.60448	1.30716e-07	1.91063e-06	0.852923	0.109432	0.375307
P42101	-1.48779	0.0761372	0.272912	-2.28219	0.0355899	0.145968	0.167694	0.924957	1	0.615415	0.365356	0.752831
P42103	0.245244	0.864687	1	-2.92657	0.925467	1	0.669466	0.215969	0.345063	0.191669	0.822713	1
P42105	-0.37582	0.486822	0.826188	-0.256052	0.667436	0.951056	1.44788	0.00911467	0.0268978	1.10299	0.172953	0.488277
P42106	-1.62561	0.283024	0.609259	-1.5722	0.383654	0.683659	0.720243	0.669667	0.860185	-2.47916	0.142441	0.440854
P42111	5.03188	0.0296471	0.138525	-1.28376	0.161635	0.401955	-0.305243	0.720636	0.906187	10.3004	0.000139309	0.00193032
P42113	2.47261	0.06871	0.255254	7.11012	0.00383317	0.0267878	-4.86856	0.0288272	0.0683739	-2.84317	0.213503	0.554079
P42182	-0.0343801	0.999598	1	0.210626	0.819432	1	0.691781	0.0176886	0.0465292	1.14475	0.0923448	0.337621
P42199	-1.34485	0.000646658	0.0065234	-2.16723	1.35781e-05	0.000227339	1.19548	9.94517e-07	1.06568e-05	-0.184815	0.988259	1
P42234	-2.01804	2.99661e-05	0.00042499	-2.41244	6.46799e-06	0.000117251	-3.16269	5.51705e-09	1.07271e-07	-2.15115	7.3391e-05	0.00107012
P42235	0.392197	0.446839	0.784152	0.669974	0.150362	0.384029	0.0640965	0.99926	1	-0.00398774	1	1
P42236	-0.141758	0.971259	1	0.811385	0.0679042	0.227235	-0.868328	0.0823308	0.158979	-1.46421	0.0138052	0.0840514
P42238	0.590619	0.218092	0.530128	1.39135	0.0107821	0.0598978	0.281213	0.999211	1	0.461033	0.49885	0.893175
P42239	0.0308369	0.998446	1	0.18857	0.835032	1	0.665432	0.0328387	0.0762757	0.458168	0.483993	0.878695
P42240	0.0383068	0.999346	1	0.402136	0.451685	0.747435	-1.10519	0.00118664	0.00490738	-0.206312	0.885506	1
P42242	0.954497	0.047437	0.19856	0.040785	0.999828	1	-1.44043	1.759e-05	0.000136805	0.663909	0.243546	0.596286
P42244	-0.680991	0.635256	0.951898	-0.616872	0.544436	0.834163	-0.320659	0.61763	0.808006	-0.610517	0.55327	0.945382
P42246	-1.35592	0.0890387	0.303509	-0.00248478	0.999948	1	0.491629	0.22971	0.361775	-0.145398	0.882565	1
P42253	1.14476	0.0891266	0.303509	0.470509	0.385564	0.684728	-2.66515	0.000380778	0.0018929	3.11325	0.0172658	0.0993507
P42295	0.658666	0.299529	0.629331	0.701538	0.356971	0.655989	-0.133754	0.994025	1	1.10761	0.711987	1
P42296	0.468305	0.315009	0.643975	0.350448	0.612743	0.900761	0.169848	0.993073	1	0.306231	0.754453	1
P42297	0.843859	0.0623468	0.239742	-0.0561117	0.999648	1	-4.63204	9.77439e-10	2.24439e-08	-0.977393	0.0900822	0.333273
P42298	-1.55887	0.0329017	0.14939	-1.49112	0.0405598	0.160311	1.05846	0.0375741	0.0849822	-0.650177	0.30771	0.681276
P42299	-1.21363	0.146327	0.418995	-1.80773	0.103914	0.306428	0.34553	0.567515	0.756791	-0.587308	0.51283	0.909963
P42305	-0.590883	0.21812	0.530128	-0.634246	0.20152	0.463169	1.22815	0.00697144	0.0214938	-0.28723	0.752596	1
P42312	1.01917	0.306374	0.63405	-0.830342	0.330496	0.6304	0.549147	0.221482	0.351774	1.64396	0.137636	0.429844
P42318	-0.838947	0.0180501	0.0937903	-0.436779	0.339854	0.640236	-2.11178	1.02201e-13	4.83148e-12	-1.20993	0.00763898	0.0527725
P42319	0.0213339	1	1	-0.450463	0.34108	0.640455	-1.15814	0.000414129	0.0020294	0.404932	0.575921	0.964405
P42400	-0.16892	0.942088	1	-0.710497	0.141861	0.371767	1.17258	0.000770675	0.00340311	0.107209	0.998142	1
P42403	0.233215	0.799582	1	-0.148789	0.906207	1	-3.23727	0.00713307	0.0219242	-1.79846	0.156212	0.461553
P42405	0.993268	0.117027	0.364444	-1.00159	0.22563	0.500455	0.259971	0.696922	0.887628	0.438246	0.513293	0.909963
P42409	0.128737	0.953369	1	-0.336786	0.569015	0.858507	-0.0132705	0.999993	1	0.50857	0.416928	0.811311
P42411	-0.140893	0.93878	1	-0.25129	0.746495	1	0.168668	0.886913	1	-0.0631233	0.997651	1
P42412	9.16305	3.39293e-21	1.16862e-18	8.69883	8.96062e-21	2.1604e-18	-4.47194	3.29812e-19	3.18071e-17	0.427183	0.558224	0.949809
P42413	8.70572	3.10262e-10	1.43854e-08	8.25947	1.60671e-09	6.35045e-08	-8.6368	4.82587e-09	9.53703e-08	0.218961	0.894102	1
P42414	9.68342	4.04895e-13	3.14904e-11	7.71458	2.79843e-11	1.53341e-09	-6.93842	1.28187e-10	3.47256e-09	0.165536	0.976739	1
P42415	8.04269	3.00544e-20	8.05125e-18	10.4914	5.58133e-25	2.69131e-22	-6.35034	4.78296e-15	2.74564e-13	0.0432955	1	1
P42416	5.48809	0.000102055	0.00129502	5.32075	0.000167667	0.00192569	-4.27217	1.80577e-05	0.000139991	0.0155181	0.999875	1
P42418	8.13943	2.11403e-11	1.22745e-09	8.42312	2.67631e-11	1.5006e-09	-5.35076	1.36266e-09	2.9598e-08	1.46017	0.0139898	0.0849609
P42419	7.89824	6.43308e-12	4.19193e-10	8.48738	3.51253e-12	2.22861e-10	-2.84365	2.15118e-06	2.10833e-05	-0.567362	0.354393	0.740418
P42420	7.70416	6.7201e-11	3.60048e-09	7.18268	5.32242e-10	2.33977e-08	-5.07693	1.05638e-09	2.35827e-08	2.07915	0.00218596	0.0195198
P42421	7.93749	0.00870484	0.0523376	7.94346	0.00445849	0.0297882	0.467705	0.562528	0.751388	6.68531	0.0197156	0.111062
P42437	0.70226	0.296425	0.626914	0.764068	0.258521	0.542899	-0.0334462	0.974081	1	-0.0776722	0.988485	1
P42919	0.702641	0.0743535	0.270008	0.919561	0.0248374	0.111722	0.966551	0.00365065	0.0123101	0.488646	0.435332	0.829322
P42920	0.302005	0.664434	0.979187	0.659566	0.114595	0.325428	1.03171	0.00263547	0.00931688	0.796192	0.116057	0.388629
P42921	-0.230661	0.761809	1	0.215731	0.819707	1	1.09847	0.00222082	0.00818715	-0.158019	0.932809	1
P42923	-0.18886	0.920207	1	0.384549	0.484569	0.779904	1.32251	3.50154e-06	3.18574e-05	-0.0245909	1	1
P42924	0.015262	0.999998	1	0.416201	0.420528	0.721119	1.33956	0.000628997	0.00287763	0.272956	0.804847	1
P42953	-0.657989	0.292341	0.621	-0.511523	0.391359	0.690752	1.21129	0.0209098	0.0526788	0.230077	0.807534	1
P42954	-0.448617	0.385826	0.720102	-0.436833	0.413003	0.716091	0.901538	0.00711401	0.0219053	0.109611	0.96623	1
P42955	-0.695332	0.189159	0.486208	-1.02035	0.0948111	0.288988	-0.112182	0.988975	1	-0.177507	0.890376	1
P42956	0.354986	0.518467	0.855594	-0.0232191	0.999919	1	-2.56963	4.26248e-05	0.000287674	-1.85139	0.0169207	0.0981254
P42957	-0.23029	0.864491	1	-0.0776591	0.999743	1	-1.68107	2.32117e-07	3.12644e-06	-1.65811	0.00246122	0.0215782
P42958	0.0257583	0.999857	1	0.431492	0.406554	0.7105	-1.97866	1.21461e-05	9.82695e-05	-0.524312	0.398833	0.790949
P42961	1.14513	0.116635	0.364257	0.577723	0.317178	0.619704	-0.175645	0.895289	1	2.40858	0.0398	0.188153
P42962	-0.276687	0.725206	1	-0.194414	0.924953	1	-0.283776	0.551194	0.74134	0.0463843	0.999986	1
P42963	-0.32172	0.584048	0.906139	0.275241	0.695352	0.969476	-0.966594	0.00232546	0.00853375	-1.69997	0.0229984	0.12377
P42964	-0.38265	0.800624	1	0.450113	0.850941	1	-0.529829	0.354188	0.5207	-0.601324	0.752875	1
P42971	-0.425371	0.342255	0.674164	-0.646739	0.0814746	0.259492	0.487748	0.0255394	0.0618849	0.0899623	0.99994	1
P42972	-0.127275	0.982042	1	-1.31928	0.0101562	0.0573459	-3.16996	6.98319e-10	1.66698e-08	-0.861205	0.106088	0.368026
P42973	0.559783	0.218847	0.53053	-0.384533	0.482641	0.778359	-2.87726	4.2622e-10	1.04859e-08	-0.577536	0.307717	0.681276
P42974	-0.359688	0.518858	0.855654	0.0179949	1	1	0.726535	0.000657562	0.00297139	0.602411	0.208684	0.548223
P42976	-0.388417	0.449026	0.784896	-0.33513	0.589111	0.876216	0.552145	0.0385188	0.0865624	0.39596	0.586985	0.972661
P42977	0.0732	0.991597	1	-0.162966	0.932485	1	0.624648	0.0991367	0.185142	0.171609	0.916623	1
P42979	-0.335161	0.54568	0.875921	-0.356664	0.524861	0.815887	0.329918	0.476391	0.661243	-1.13971	0.375008	0.764869
P42980	-0.636001	0.20885	0.519111	-0.455457	0.386952	0.686492	-0.0453501	0.997755	1	-0.0780616	0.991828	1
P42981	-0.271329	0.650075	0.966891	-0.228181	0.75705	1	0.428644	0.311041	0.467822	0.176485	0.912358	1
P42982	-0.157344	0.949114	1	-0.148905	0.96284	1	0.527312	0.0461488	0.100582	0.0990691	0.996354	1
P45693	0.242141	0.680436	0.989982	-0.0497636	0.979236	1	-3.4911	0.000103965	0.000626649	-0.806231	0.266343	0.628944
P45694	0.0575935	1	1	0.0126327	1	1	-0.287322	0.998809	1	-0.2246	0.992307	1
P45708	0.298976	0.612736	0.934413	-0.585418	0.270105	0.559471	0.719162	0.0192496	0.0495311	0.873032	0.188776	0.517204
P45709	-0.317475	0.563742	0.891172	0.357344	0.520481	0.814329	0.522678	0.136534	0.239233	0.00433424	0.999867	1
P45740	-1.49304	0.00939516	0.0549799	-0.450031	0.366215	0.664869	-2.5525	0.00965902	0.0281936	-0.702848	0.213956	0.554079
P45743	-1.08167	0.104582	0.338113	-0.96525	0.134247	0.35929	0.228488	0.765403	0.946838	-0.461332	0.546149	0.940276
P45744	-1.61772	0.0299097	0.139213	-1.98787	0.0191004	0.0906519	0.206669	0.770789	0.951061	-0.477266	0.462333	0.856693
P45745	-0.982523	0.0783045	0.278454	-1.95433	0.0130999	0.0692304	-1.07262	0.0223159	0.0554105	-0.311192	0.736965	1
P45860	-1.34156	0.0475415	0.198653	-1.94023	0.0205698	0.096112	-1.5556	0.452923	0.634144	-0.0178525	0.999808	1
P45861	-0.242348	0.752528	1	0.350597	0.542316	0.833089	0.628086	0.0881866	0.167803	-0.0946521	0.989972	1
P45866	0.409072	0.425148	0.762105	1.76555	0.0121561	0.0659342	-4.39606	0.000394652	0.00194205	0.667612	0.265578	0.628118
P45867	0.203838	0.780169	1	0.203683	0.785853	1	-2.24964	0.0139736	0.0382834	-1.28767	0.26104	0.621905
P45868	-0.896915	0.0305628	0.140848	-1.24827	0.00783436	0.0464094	1.39419	2.92388e-07	3.71025e-06	0.281741	0.830548	1
P45870	-2.30765	0.00211404	0.0165486	-1.91323	0.0059891	0.0377016	-1.56353	0.366903	0.535401	-0.0191165	0.999993	1
P45872	-0.0487398	0.999999	1	-0.155957	0.989653	1	0.772658	0.000153024	0.000869204	-0.0054786	1	1
P45873	-0.681839	0.246829	0.567849	-0.755	0.225536	0.500455	1.54697	0.00460395	0.0149799	0.288749	0.678183	1
P45902	3.23808	0.00708246	0.0447011	1.92778	0.0414417	0.163529	-0.785041	0.138541	0.24206	4.73911	0.00486852	0.0372635
P45913	9.91405	1.84131e-17	2.9596e-15	11.3005	2.014e-19	4.04646e-17	-0.445541	0.136658	0.239276	8.8178	3.45455e-16	6.94077e-14
P45917	-0.045997	0.990975	1	-0.15664	0.935619	1	2.72858	0.998812	1	2.59301	0.994682	1
P45919	0.5119	0.352786	0.68594	0.858865	0.188786	0.442766	-1.18482	0.0605983	0.125068	0.312688	0.646647	1
P45941	10.1741	5.64704e-05	0.00075221	7.81745	5.08793e-05	0.000689158	-0.471636	0.242412	0.378582	8.28844	6.50779e-05	0.000968536
P45942	11.57	3.17144e-14	2.9409e-12	10.6684	6.03009e-13	4.15387e-11	-0.221864	0.850251	1	7.96057	1.87468e-09	6.74603e-08
P46208	0.673052	0.0121951	0.0672826	0.833841	0.00196029	0.0153601	-1.07803	2.78804e-10	7.15102e-09	0.302231	0.919083	1
P46317	-0.532524	0.33661	0.669212	0.915818	0.172184	0.417952	-7.418	0.00146701	0.00584147	0.304655	0.657088	1
P46318	1.30943	0.0721176	0.26534	0.636047	0.271493	0.561381	-3.66809	0.100493	0.187096	-0.558059	0.979426	1
P46319	0.794739	0.306346	0.63405	1.10448	0.208904	0.47471	-3.57768	0.0081741	0.0245635	-0.670976	0.395187	0.785486
P46320	1.26104	0.000815587	0.0075922	0.44072	0.323578	0.623618	-8.6872	1.34958e-22	2.03365e-20	-2.464	6.19676e-06	0.000121467
P46321	0.223889	0.851258	1	-0.166916	0.892253	1	-1.47733	0.00209898	0.00783381	-1.02504	0.119501	0.396712
P46322	0.209712	0.736106	1	-1.45	0.0849365	0.26609	0.366434	0.512985	0.699948	0.61973	0.362617	0.75109
P46323	-0.359776	0.512089	0.8506	-0.26626	0.758645	1	-0.035802	0.999993	1	-0.274001	0.825657	1
P46325	-0.132677	0.869019	1	4.91837	0.00303995	0.0219441	0.0913499	0.935408	1	0.038452	0.990121	1
P46326	5.60675	0.0128931	0.0701699	1.81546	0.913349	1	-4.09295	0.895641	1	0.634373	0.978701	1
P46327	3.80504	0.000213395	0.00245429	2.7772	0.00171819	0.0140426	-2.03446	0.000119369	0.000703663	0.283229	0.759738	1
P46328	3.04471	0.0157553	0.0833028	4.04527	0.00702187	0.0427518	-1.68227	0.00571673	0.0179701	0.108906	0.929267	1
P46331	-2.38754	0.0297923	0.138935	-2.41902	0.0309307	0.131756	-0.0948208	0.966797	1	-2.48895	0.0366623	0.177496
P46336	6.51373	4.59928e-18	8.52989e-16	7.04816	7.93386e-19	1.47143e-16	-0.839279	1.8871e-05	0.000144898	3.90481	2.83164e-10	1.26427e-08
P46337	9.09047	5.5163e-08	1.51134e-06	10.5206	1.37269e-10	6.89492e-09	-0.552029	0.136141	0.238717	8.37808	3.3156e-09	1.14199e-07
P46338	10.5884	0.000278572	0.00314476	5.99459	0.00697203	0.0425559	-8.01833	0.000558169	0.00259296	3.3465	0.309625	0.682761
P46343	-7.83678	1.18407e-12	8.65088e-11	-7.25894	1.5688e-11	9.69839e-10	-0.755677	0.954171	1	-9.31195	4.44487e-15	6.30388e-13
P46344	-2.28998	0.00220035	0.0170033	-1.88924	0.00633021	0.0393354	-0.557537	0.493892	0.68122	-2.62196	0.00209835	0.018948
P46347	-1.71458	0.0389427	0.170711	-2.02395	0.0299251	0.128152	0.223511	0.775987	0.95595	-0.156813	0.932043	1
P46352	0.572836	0.308137	0.636605	0.421465	0.445856	0.73982	0.262472	0.748628	0.929904	-0.267131	0.708083	1
P46353	0.178307	0.970482	1	-0.282338	0.770074	1	-0.101562	0.999326	1	0.696268	0.139261	0.433238
P46354	0.601259	0.159322	0.441544	0.130971	0.982154	1	0.153473	0.953269	1	0.383732	0.609879	0.99018
P46898	-0.0519105	0.999893	1	0.733965	0.0866359	0.269522	1.19119	3.69929e-05	0.000256293	0.100357	0.998286	1
P46899	0.972339	0.0974313	0.322674	0.822325	0.146987	0.379836	0.562594	0.118392	0.213975	0.881691	0.185454	0.513353
P46903	2.67888	0.0127237	0.0694048	6.77585	9.59059e-05	0.0011919	0.325916	0.518307	0.706011	2.78621	0.0200079	0.111664
P46904	2.95996	0.971877	1	5.30717	0.925751	1	1.04978	0.698788	0.888596	0.743525	0.347011	0.733255
P46905	0.143232	0.979305	1	0.120564	0.962239	1	-3.35796	2.38176e-06	2.28782e-05	-1.26661	0.0738052	0.290284
P46906	-0.014453	1	1	0.0446354	1	1	0.466733	0.122712	0.220462	0.281191	0.914687	1
P46911	2.98966	0.00395403	0.0277127	3.5361	0.0022137	0.0170519	-4.61234	8.45877e-07	9.31237e-06	1.45789	0.0640997	0.26554
P46912	3.30257	0.00559292	0.0372501	2.86173	0.0104333	0.058499	-6.92595	4.62174e-05	0.000307384	0.380181	0.728355	1
P46913	2.79199	0.0427668	0.184786	2.83196	0.0424749	0.166787	-5.08505	0.0198623	0.0507289	0.287922	0.991019	1
P46918	3.98525	1.61959e-06	3.33745e-05	6.41007	1.10977e-09	4.535e-08	1.0788	4.304e-05	0.000289051	3.03493	7.36786e-05	0.00107012
P46919	-0.0992457	0.994435	1	-0.192933	0.913142	1	1.0836	2.4475e-05	0.000180456	0.526644	0.372425	0.762239
P46920	0.245328	0.862527	1	0.108435	0.998237	1	0.725952	0.000885467	0.00379869	-0.0546874	0.999996	1
P46921	0.114378	0.876461	1	0.102408	0.889664	1	0.625251	0.156553	0.267029	0.283532	0.658918	1
P46922	0.0792367	0.9907	1	0.0147873	0.999986	1	0.770166	0.0240002	0.0586266	0.122812	0.975798	1
P49778	0.166338	0.843392	1	0.0719208	0.97516	1	0.219034	0.842365	1	-0.0173038	0.999924	1
P49786	-0.121028	0.887721	1	0.502764	0.371307	0.669075	0.218945	0.803454	0.976868	-0.306186	0.65506	1
P49787	-0.118191	0.992156	1	0.291096	0.712277	0.986174	0.157845	0.947532	1	-0.0211209	1	1
P49814	-0.291635	0.722257	1	0.427645	0.364092	0.662625	-2.61252	4.94564e-14	2.43346e-12	-2.16099	0.000104039	0.00146689
P49849	-0.364084	0.503093	0.842182	-0.435132	0.380897	0.680759	0.824206	0.000206401	0.00112609	0.325236	0.780228	1
P49850	1.59996	0.0146418	0.0782735	3.11718	0.000947843	0.00838481	0.403542	0.302585	0.458249	1.19201	0.0688119	0.277899
P49851	-0.619524	0.215438	0.526262	-1.37235	0.041672	0.164169	0.522221	0.0747046	0.146672	0.020188	0.999915	1
P49852	0.24186	0.680902	0.989982	-1.72482	0.0634466	0.216978	-1.19364	0.294434	0.447592	-0.797407	0.269949	0.634973
P49938	-1.40172	0.0605482	0.234697	-0.331578	0.923055	1	1.31702	0.00301281	0.010377	-1.14941	0.132977	0.42238
P50618	1.00041	0.143392	0.415876	1.25519	0.1069	0.312028	4.23548	0.000196006	0.00108637	0.777321	0.278524	0.645181
P50619	0.060368	0.996029	1	-0.05294	0.98994	1	1.42452	0.00129497	0.0053008	1.33845	0.100828	0.354366
P50620	0.57038	0.100162	0.327665	0.440068	0.31773	0.620282	1.38925	7.56163e-10	1.78736e-08	1.44478	0.000932716	0.00978742
P50621	0.675707	0.126938	0.384219	0.729619	0.0729441	0.238951	1.51045	4.79144e-06	4.20079e-05	1.33231	0.0111809	0.0715046
P50727	0.815599	0.632599	0.950278	0.615739	0.444141	0.7385	-0.316601	0.778165	0.956734	0.103035	0.987371	1
P50733	0.126606	0.964476	1	-3.01904	0.0022062	0.0170486	-0.453272	0.38834	0.561027	1.06268	0.111664	0.378119
P50734	-0.850585	0.26665	0.590894	-1.74429	0.110365	0.319436	-0.702479	0.468185	0.652105	0.257701	0.886132	1
P50735	-0.0763873	0.99989	1	0.424199	0.37943	0.679142	-1.91849	3.34263e-11	1.04663e-09	-1.39034	0.00578034	0.042489
P50736	0.302451	0.649321	0.966891	-0.137328	0.972856	1	0.265763	0.716115	0.903129	0.468636	0.487359	0.882811
P50740	0.259297	0.687817	0.993357	0.26558	0.6879	0.966507	0.842994	0.0455189	0.0995755	0.17965	0.887451	1
P50743	0.022217	0.999999	1	-0.0605114	0.999802	1	1.21363	2.52974e-05	0.000183159	0.621593	0.252472	0.610114
P50829	1.16926	0.112814	0.356013	0.777505	0.187943	0.442077	-0.269481	0.793545	0.968237	-0.209388	0.871227	1
P50830	0.774204	0.0638596	0.242465	0.211686	0.891465	1	-0.499263	0.111642	0.203326	0.323985	0.737297	1
P50831	0.147778	0.929468	1	-0.113443	0.97174	1	1.59586	2.09265e-05	0.00015866	0.923714	0.133319	0.42238
P50833	1.28582	0.608763	0.930511	1.82834	0.861956	1	-1.25106	0.964604	1	-2.41228	0.646065	1
P50837	1.41353	0.424249	0.761626	0.631248	0.480688	0.77696	-2.63838	0.0124586	0.0347257	0.552812	0.982178	1
P50840	0.0861668	0.99818	1	0.0689076	0.999558	1	1.29315	4.76127e-05	0.000314505	0.792594	0.12708	0.41238
P50842	1.84991	0.0057845	0.0382094	1.34296	0.02167	0.0998976	-4.25056	4.49929e-07	5.35116e-06	-1.28548	0.531472	0.928535
P50843	1.42932	0.00822206	0.0498075	1.42865	0.00969369	0.0552517	-3.26839	2.5466e-09	5.29297e-08	-0.3901	0.594913	0.980146
P50845	1.60339	0.0306115	0.140848	1.54126	0.037473	0.151083	-8.49139	9.81405e-07	1.05632e-05	0.0172799	0.999826	1
P50848	0.13157	0.995984	1	-0.0370378	1	1	-0.834075	5.56484e-05	0.000362617	-0.0205697	1	1
P50849	0.0920709	0.999999	1	-0.0361878	1	1	0.629802	5.79097e-05	0.000376335	0.120262	0.999995	1
P50863	-0.10701	0.998498	1	-0.234654	0.882024	1	-1.32704	2.11651e-07	2.883e-06	-0.456704	0.474615	0.870101
P50866	-0.451878	0.276947	0.60318	0.144434	0.995655	1	0.700287	0.0278591	0.0665033	0.305556	0.838802	1
P51777	0.688464	0.192682	0.493245	0.523701	0.320983	0.622508	-1.61159	0.0282241	0.0671089	-0.997582	0.146839	0.448304
P51785	0.037698	0.999998	1	0.137615	0.990183	1	-1.10159	3.46429e-06	3.16379e-05	-0.0248491	1	1
P51831	0.227431	0.865904	1	0.304444	0.684086	0.963395	0.315897	0.500729	0.687207	-0.0429913	0.999997	1
P51833	-0.120004	0.936675	1	-0.0598217	0.990822	1	0.0562317	0.99361	1	0.0167425	0.999841	1
P51834	0.162365	0.993574	1	0.18282	0.987474	1	0.527206	0.025705	0.0621613	0.0713079	1	1
P51835	-0.184181	0.909148	1	-0.220983	0.853084	1	0.428983	0.139856	0.244166	-0.290293	0.787948	1
P52035	0.591608	0.419175	0.756654	-0.291985	0.605388	0.89217	-0.919625	0.108624	0.198764	-0.279168	0.712045	1
P52996	-0.516293	0.268636	0.592579	-0.336468	0.582101	0.871164	-0.0124619	1	1	-0.390798	0.59612	0.980736
P52998	-0.36651	0.503703	0.842182	-0.337562	0.574713	0.862785	0.183743	0.946573	1	-0.641328	0.285578	0.656992
P52999	-1.00543	0.07899	0.280066	-0.169383	0.894264	1	0.455779	0.22973	0.361775	-0.997121	0.149992	0.45317
P53001	-0.337091	0.58065	0.903774	0.0553889	0.999992	1	-0.536656	0.0787558	0.153006	-0.88547	0.0545701	0.236126
P54154	0.131631	0.960286	1	-0.435096	0.408006	0.711282	-1.05672	0.00593665	0.0185165	0.395526	0.812382	1
P54155	0.133323	0.874854	1	-0.268669	0.641999	0.931248	-1.69434	0.0125804	0.0349843	1.11584	0.212923	0.553188
P54156	-1.48102	0.076719	0.274005	0.175578	0.804333	1	0.0373088	0.988108	1	-0.118636	0.917562	1
P54159	-0.250277	0.831708	1	0.0653556	0.999971	1	-1.54561	2.18631e-08	3.66054e-07	-1.86412	0.000571249	0.00654587
P54160	-0.0246735	0.988127	1	-0.933251	0.939169	1	0.0734639	0.999989	1	-0.851659	0.28968	0.662603
P54161	-0.525097	0.276678	0.603137	0.177773	0.890579	1	2.11667	5.35506e-06	4.64426e-05	0.75931	0.206112	0.54529
P54162	1.19561	0.148065	0.422468	0.384146	0.505092	0.799079	0.628672	0.666579	0.858047	-0.231707	0.994561	1
P54166	2.4844	0.00812827	0.0494342	-0.704094	0.196973	0.45576	2.66477	0.000205277	0.00112609	0.377253	0.585616	0.97185
P54167	0.369223	0.503419	0.842182	0.125478	0.950025	1	-0.198307	0.83005	0.996333	0.0425133	0.998868	1
P54168	1.66857	0.262451	0.586014	1.34677	0.506964	0.800977	-2.74399	0.0732845	0.144554	1.64131	0.135918	0.42669
P54169	0.0196659	1	1	-0.330896	0.607215	0.893771	0.00676681	1	1	0.402093	0.581752	0.968724
P54170	-0.0786352	0.997602	1	0.0219272	0.999997	1	-0.444285	0.192555	0.31326	-0.871621	0.11229	0.378643
P54171	-0.104957	0.950553	1	-0.837224	0.168775	0.412695	-0.158143	0.980327	1	0.741511	0.701433	1
P54173	-0.468943	0.375238	0.711182	0.0856188	0.965276	1	-1.62121	0.00290832	0.0101183	-0.452357	0.636692	1
P54178	0.209757	0.756204	1	-0.137058	0.861413	1	-5.95337	0.0058311	0.0182819	-0.635006	0.750196	1
P54179	-0.161287	0.856326	1	-0.25725	0.685814	0.965264	0.396918	0.322567	0.482895	-0.431863	0.517952	0.914245
P54182	0.597558	0.328861	0.660736	0.385734	0.490103	0.786028	0.0867943	0.954172	1	1.03325	0.127907	0.413797
P54304	0.247705	0.736601	1	0.060367	0.998959	1	0.745266	0.178388	0.295192	-0.0692773	0.997472	1
P54325	1.07947	0.690492	0.99472	-0.415233	0.914025	1	11.2872	3.81283e-07	4.69017e-06	11.7099	8.34503e-08	2.36704e-06
P54327	0.58821	0.192716	0.493245	0.705308	0.130974	0.353219	6.51639	2.55446e-08	4.18966e-07	9.30631	3.49659e-11	2.16161e-09
P54331	0.343485	0.557962	0.885908	0.613067	0.129795	0.351698	5.20843	1.47093e-15	9.33267e-14	6.53976	3.93817e-12	3.06288e-10
P54332	0.862676	0.107857	0.345343	0.233009	0.771009	1	7.33377	1.34403e-08	2.3653e-07	13.1182	1.47813e-10	7.27301e-09
P54333	-0.325297	0.866549	1	0.586434	0.429811	0.728311	4.84817	4.23039e-07	5.15124e-06	3.5052	0.000311363	0.00384973
P54338	0.312259	0.593491	0.915488	0.42285	0.476307	0.774112	12.7636	6.75213e-06	5.71207e-05	11.8651	3.46594e-05	0.000568461
P54339	0.269672	0.656211	0.972418	0.33167	0.563283	0.852161	10.0123	3.03994e-05	0.000215567	12.2245	3.16547e-08	9.19511e-07
P54341	0.57674	0.229334	0.540494	0.0899202	0.987107	1	10.1542	3.94184e-08	6.33585e-07	9.54026	1.96408e-09	6.96381e-08
P54374	0.148382	0.891678	1	-0.281406	0.644633	0.932899	0.522408	0.420826	0.598591	0.221867	0.801202	1
P54375	0.431929	0.487854	0.826576	-0.464818	0.311087	0.613772	-0.460715	0.319001	0.478217	0.842252	0.162443	0.473502
P54376	0.456653	0.339835	0.673247	-1.2293	0.0224149	0.102874	-2.9732	4.4355e-06	3.91721e-05	-1.41439	0.0258774	0.135044
P54377	-0.440258	0.314565	0.643975	-1.07686	0.00597326	0.0377003	-2.39171	2.866e-12	1.11451e-10	-1.94045	0.000291986	0.00364755
P54378	0.0261663	1	1	-0.793821	0.0328178	0.137606	-2.51705	2.36114e-13	1.0542e-11	-1.75282	0.000692595	0.00773077
P54380	-0.0937175	0.983443	1	-0.144189	0.940041	1	1.06961	0.00560277	0.0177042	0.532005	0.390292	0.781556
P54381	-0.247049	0.90522	1	0.067588	1	1	0.768206	2.0083e-06	1.99153e-05	0.226661	0.983437	1
P54382	-0.984228	0.0201913	0.102487	-1.03468	0.0189473	0.0901378	-0.945329	0.0445252	0.0978599	-1.72733	0.00341318	0.0281516
P54383	-0.0589335	0.995192	1	-0.0616627	0.994588	1	1.10288	0.00242345	0.00878636	0.309501	0.703732	1
P54389	-0.659277	0.132021	0.396392	-0.670335	0.142066	0.371901	0.757795	0.0752333	0.14759	0.550027	0.36492	0.752831
P54390	-3.19488	0.0634469	0.241666	0.461468	0.400801	0.702616	-1.64626	0.432856	0.611374	-1.46044	0.132381	0.42238
P54391	0.929943	0.160031	0.442979	0.981405	0.155694	0.393483	-4.63504	0.000280862	0.00145625	-0.425918	0.517848	0.914245
P54394	-0.402831	0.423452	0.760762	-0.338176	0.57814	0.866471	0.862523	0.00104498	0.00438927	0.152892	0.974861	1
P54396	-0.225709	0.708282	1	-0.430729	0.43642	0.732735	1.65589	0.00560215	0.0177042	0.209392	0.790843	1
P54418	1.41831	2.41857e-05	0.000355955	0.394686	0.430505	0.728385	-2.49892	6.94544e-21	8.37273e-19	0.1179	0.999978	1
P54419	0.0359936	0.999999	1	-0.233264	0.878113	1	0.69536	0.00403458	0.0133252	0.233981	0.934555	1
P54420	-0.0258896	1	1	0.25036	0.903108	1	0.940653	1.37916e-08	2.40953e-07	0.408481	0.596333	0.980736
P54421	-3.63376	2.46688e-05	0.000360463	-3.81905	2.22952e-05	0.000344574	2.27855	4.56026e-09	9.08659e-08	-1.88961	0.00547603	0.0408373
P54422	-5.47915	0.000103699	0.001309	-8.65072	1.84992e-06	3.76574e-05	-0.125952	0.998877	1	-0.01595	0.999864	1
P54423	4.71048	7.19907e-09	2.31426e-07	4.87286	7.26477e-09	2.61423e-07	0.38466	0.503871	0.690246	5.39348	7.14558e-10	2.82426e-08
P54428	7.67462	2.68238e-09	1.02654e-07	6.56787	5.20184e-08	1.65022e-06	-0.0532001	0.999683	1	5.45702	8.76242e-07	2.0712e-05
P54431	1.06942	0.960757	1	3.27222	0.033142	0.138623	1.99156	0.100064	0.186702	7.16066	0.00231719	0.0205431
P54439	1.38855	0.0438372	0.187961	1.2243	0.0636849	0.217177	-1.36226	0.0129116	0.0357815	3.06911	0.00548789	0.0408373
P54451	8.08636	0.000847943	0.00780301	11.7555	6.98022e-05	0.000914636	0.188766	0.699727	0.889321	8.56912	0.00181776	0.017053
P54452	-0.344973	0.537661	0.870824	-0.300454	0.642055	0.931248	1.62773	0.000347281	0.00175166	0.295539	0.738293	1
P54453	0.266052	0.724123	1	-0.0896605	0.993985	1	0.934826	0.0108519	0.0309266	0.486533	0.437028	0.830342
P54454	0.120517	0.930863	1	0.0354027	0.983913	1	1.39123	0.0106758	0.0304967	0.253113	0.793386	1
P54455	-0.0265962	0.993392	1	-0.191224	0.777546	1	1.26349	0.00792924	0.0239266	0.732688	0.299743	0.675312
P54456	-0.201832	0.82346	1	-0.259469	0.714931	0.988926	0.791572	0.037811	0.0853143	0.312966	0.694981	1
P54457	0.485296	0.827444	1	0.619256	0.238377	0.514068	0.961313	0.0197488	0.0504925	0.807477	0.242936	0.595849
P54458	0.14121	0.903077	1	-0.0308409	0.997842	1	1.25818	0.00202466	0.00761537	0.718006	0.310015	0.682761
P54459	-0.157658	0.880324	1	-0.218495	0.778604	1	0.700722	0.0586598	0.122132	-0.00311232	0.999999	1
P54460	0.409593	0.473855	0.810834	-0.0950421	0.989064	1	1.0999	0.00190751	0.00725396	0.873327	0.214266	0.554286
P54461	-0.161587	0.873486	1	-0.379842	0.491232	0.786926	0.809295	0.237935	0.372991	-0.185544	0.879188	1
P54462	-0.654538	0.10463	0.338113	0.126886	0.990332	1	3.11664	9.16582e-12	3.1125e-10	0.634733	0.230911	0.577171
P54464	0.424896	0.389096	0.721623	0.0547928	0.99933	1	0.143658	0.984505	1	-0.43715	0.511418	0.908644
P54465	0.223766	0.820079	1	0.29468	0.672464	0.954273	-0.257242	0.957619	1	1.20524	0.0456515	0.207349
P54466	0.44061	0.314314	0.643975	0.243749	0.870695	1	0.109014	0.999333	1	1.01689	0.0246826	0.129934
P54470	-0.439582	0.346877	0.678831	-0.39486	0.466847	0.762849	0.0387675	0.999992	1	0.13322	0.995894	1
P54471	-0.0313052	0.99088	1	-0.0797553	0.949436	1	0.574834	0.109692	0.200505	0.148357	0.878383	1
P54472	0.323241	0.707401	1	0.113245	0.978906	1	-0.0634236	0.998586	1	0.156542	0.995367	1
P54473	0.299122	0.630561	0.947807	-0.109887	0.974485	1	1.05876	0.00613624	0.019065	0.629132	0.296298	0.670144
P54475	0.346534	0.551172	0.881218	0.180763	0.964047	1	1.24714	3.69027e-07	4.56269e-06	0.792764	0.0949192	0.343619
P54476	-0.201313	0.858126	1	-0.0307404	0.999908	1	0.842443	0.0454465	0.09952	0.331384	0.71772	1
P54479	0.174769	0.82292	1	-0.0554532	0.973408	1	0.652735	0.207351	0.332618	0.448136	0.63075	1
P54480	0.277078	0.76238	1	-2.80274	0.9884	1	2.58942	0.363855	0.531348	-0.331888	0.679008	1
P54482	-0.178219	0.968699	1	0.166602	0.981953	1	0.488522	0.053272	0.113362	0.366721	0.716471	1
P54484	1.15432	0.0402821	0.175677	0.725078	0.149569	0.383629	-0.218684	0.800024	0.973679	0.701528	0.241373	0.593826
P54485	-0.432066	0.535145	0.86826	-2.07432	0.107586	0.313274	1.29657	0.061564	0.126717	0.759089	0.523084	0.91854
P54488	-4.16824	1.63022e-07	4.22629e-06	-4.21018	2.22675e-07	5.9652e-06	4.57428	1.19308e-13	5.53177e-12	0.504616	0.505585	0.900935
P54491	0.0801644	0.945919	1	-0.15452	0.840267	1	-0.593215	0.202537	0.32707	-0.233441	0.755803	1
P54493	0.0446607	0.989313	1	0.0287254	0.983328	1	0.145542	0.960893	1	0.323764	0.646901	1
P54495	-0.714296	0.166271	0.453482	-0.289303	0.669864	0.952936	-0.0485665	0.998602	1	-0.18095	0.917345	1
P54499	0.0412073	0.986499	1	0.649041	0.35437	0.65272	0.404641	0.451839	0.632995	-0.501974	0.629735	1
P54501	-0.552183	0.322198	0.652241	-0.324842	0.56353	0.852161	-0.252643	0.61549	0.806931	-0.332844	0.62139	1
P54503	-0.491071	0.369818	0.705405	0.00317948	0.999915	1	-2.60388	0.0150821	0.0406289	-3.01786	0.0217255	0.119046
P54504	-0.6178	0.28051	0.606013	-1.15099	0.122043	0.339385	-3.2102	0.0491532	0.105844	-1.58246	0.0968776	0.345521
P54505	-1.71946	0.584036	0.906139	-2.77871	0.0867517	0.269534	-0.0632633	0.968361	1	0.777752	0.309301	0.682761
P54506	8.39352	8.8932e-05	0.00113447	8.61784	0.000100113	0.00123149	-0.409917	0.600328	0.790924	11.2904	2.56557e-06	5.37878e-05
P54507	8.74727	3.54512e-11	1.98774e-09	11.5537	3.48952e-14	3.11601e-12	-2.27746	2.57372e-07	3.35418e-06	5.492	2.31153e-07	6.12429e-06
P54510	-0.951531	0.410514	0.748242	0.440475	0.466641	0.762849	0.738206	0.0834623	0.160853	-1.44262	0.818121	1
P54511	-0.461347	0.329927	0.661776	-0.408183	0.433648	0.729605	-0.116523	0.992566	1	-0.688587	0.257141	0.615657
P54512	0.209743	0.836352	1	0.370988	0.675848	0.956823	0.917691	0.0574485	0.120337	0.226763	0.798539	1
P54515	1.23086	0.156078	0.437479	1.819	0.0911656	0.28	0.600219	0.480479	0.665762	-0.0626405	0.993546	1
P54517	0.738496	0.168983	0.458805	0.112163	0.950443	1	-1.43486	0.000350131	0.00176235	-0.113726	0.962801	1
P54518	0.503126	0.301746	0.63076	0.377389	0.504149	0.799079	-1.66696	0.000264747	0.00137863	-0.516959	0.391156	0.782636
P54519	0.652458	0.603734	0.924779	0.669387	0.325704	0.626713	-0.251108	0.619924	0.810101	0.75441	0.843822	1
P54520	-0.484948	0.374996	0.711182	-0.207474	0.749501	1	0.531979	0.186894	0.306531	-0.574488	0.392686	0.78365
P54521	-0.467637	0.34289	0.674359	-0.528677	0.288858	0.583281	1.04486	0.000778821	0.00342653	0.0557557	0.998519	1
P54522	-0.969864	0.0979508	0.323349	-0.246214	0.724754	0.996979	0.743916	0.251821	0.391451	-0.627522	0.32444	0.704073
P54523	-0.360812	0.601114	0.921969	-0.185577	0.860445	1	0.649701	0.0669381	0.134714	-0.0899214	0.987327	1
P54524	-2.22514	1.83208e-05	0.000281346	-2.38158	1.23748e-05	0.000210111	0.273062	0.713544	0.901653	-0.879484	0.0515741	0.225672
P54527	-0.00258123	0.999998	1	-0.946811	0.139175	0.367124	-0.0896671	0.975421	1	0.825657	0.349898	0.735467
P54529	-0.621227	0.212817	0.524643	-0.322819	0.65257	0.938104	-0.946531	0.00973041	0.0283333	-0.662971	0.303275	0.67892
P54530	0.404073	0.424909	0.762105	0.401652	0.446534	0.740435	-1.03711	0.000185364	0.00103213	-0.433776	0.516814	0.914188
P54531	0.124554	0.979427	1	-0.233525	0.824041	1	-0.265323	0.716768	0.90336	-0.135592	0.984973	1
P54532	0.836294	0.0723266	0.265418	0.613236	0.18846	0.44243	-1.5421	9.94227e-05	0.000600772	0.367184	0.629791	1
P54533	-0.00805654	1	1	0.190493	0.956186	1	-0.217463	0.895354	1	-0.248605	0.918125	1
P54534	-0.482492	0.303862	0.632633	-0.377342	0.49336	0.788264	0.0479517	0.999611	1	-0.220279	0.892091	1
P54535	0.297269	0.677288	0.987268	3.22405	1.16553e-05	0.000200722	0.376305	0.538685	0.727165	-0.127181	0.995044	1
P54536	0.0586209	0.969648	1	2.86002	0.0204643	0.0958047	0.721363	0.0550714	0.11576	0.204742	0.797697	1
P54537	-0.296033	0.617746	0.938491	3.1329	0.00796392	0.0469462	0.945592	0.0541739	0.114585	0.330551	0.886799	1
P54542	0.132347	0.995818	1	0.197152	0.956808	1	0.207392	0.901625	1	0.27869	0.880283	1
P54544	-1.78916	0.151594	0.427979	-3.79654	0.0315386	0.133403	-0.507955	0.387208	0.560024	0.0838498	0.974832	1
P54547	-0.276574	0.780101	1	-0.3049	0.720925	0.995505	-0.0372447	1	1	-0.16203	0.99528	1
P54548	0.0949419	0.926639	1	0.462786	0.405436	0.70988	0.481714	0.214249	0.342769	-0.137589	0.893238	1
P54549	-0.710665	0.335923	0.668796	-2.09886	0.0735962	0.24076	0.189946	0.866747	1	0.300141	0.680502	1
P54550	-1.26421	0.00219875	0.0170033	-1.1353	0.00524099	0.0339409	0.816075	0.000638119	0.00290284	0.138879	0.996959	1
P54551	0.517789	0.260771	0.586014	0.558576	0.235142	0.511547	-3.68629	1.87014e-08	3.17529e-07	-2.336	0.00249093	0.021681
P54552	-0.100354	0.971335	1	0.149653	0.921696	1	1.25681	0.000502254	0.00237529	0.691119	0.265628	0.628118
P54553	-0.30022	0.594585	0.916003	-0.78023	0.298255	0.595275	0.741945	0.129065	0.228444	0.39686	0.602141	0.983579
P54554	-0.510214	0.461538	0.799402	-0.532222	0.372717	0.670113	0.634026	0.535698	0.72438	-0.217041	0.776798	1
P54555	-0.411567	0.431004	0.768603	-0.280993	0.678622	0.960187	-0.0469445	0.999425	1	-0.564081	0.433585	0.827035
P54556	-0.0458459	0.994519	1	-0.60406	0.281088	0.573839	-0.439405	0.836545	0.997982	0.189614	0.926568	1
P54562	-0.300398	0.654671	0.972418	0.575739	0.352517	0.651777	-1.95837	0.00620189	0.0192195	-1.78707	0.114702	0.385161
P54563	-0.490404	0.486985	0.826188	0.827841	0.590824	0.877674	0.208189	0.98337	1	-2.37971	0.0802851	0.308228
P54564	-0.640477	0.962346	1	1.57991	0.111175	0.319871	-0.689699	0.188321	0.308034	-0.305656	0.922916	1
P54565	-0.717503	0.22469	0.536495	-1.58854	0.0644026	0.218389	0.444913	0.351385	0.516983	-0.486859	0.472564	0.867747
P54567	-1.6333	0.97469	1	-0.901191	0.739601	1	2.14958	0.995249	1	-2.02532	0.607717	0.989498
P54568	-0.411888	0.459636	0.798182	-0.886356	0.362081	0.661496	-0.612982	0.384305	0.556492	-0.315217	0.863409	1
P54569	0.0220731	0.999998	1	-0.144275	0.972735	1	-0.534946	0.143104	0.249115	0.194949	0.944876	1
P54570	0.055391	0.997412	1	0.0256393	0.999879	1	-0.582134	0.0778888	0.151811	-0.630003	0.295543	0.669693
P54571	0.252959	0.69851	0.998878	-0.411056	0.761239	1	0.304132	0.562434	0.751388	0.414309	0.533387	0.929712
P54572	0.498012	0.265072	0.588479	0.296603	0.683313	0.963176	0.134724	0.978998	1	0.0559313	0.999878	1
P54574	-0.396647	0.45311	0.790484	-0.203176	0.808027	1	0.0832164	0.981447	1	0.0065021	0.999991	1
P54575	-0.223412	0.781498	1	-0.869636	0.113225	0.32306	0.370616	0.413202	0.590183	0.132196	0.962842	1
P54576	2.40682	8.15536e-06	0.000144578	2.35702	1.38772e-05	0.000230744	-2.61987	1.00045e-12	4.23174e-11	1.98771	0.000264742	0.00332444
P54585	-1.9966	0.0441727	0.18883	-0.189069	0.781268	1	0.847929	0.346694	0.512182	-0.0766333	0.962773	1
P54586	-1.83204	0.0214689	0.107612	-2.34466	0.0110686	0.0610671	1.3405	0.00745059	0.022681	-1.89728	0.0319779	0.159295
P54587	-1.73037	0.0582658	0.229286	-1.85087	0.0557356	0.201467	0.429497	0.277663	0.426127	-1.63739	0.0911937	0.335676
P54591	-0.743898	0.219482	0.530763	-1.08068	0.134708	0.35929	1.1321	0.0103193	0.0297607	0.472296	0.474221	0.870101
P54592	-1.06588	0.0632125	0.241666	0.0180385	0.999977	1	1.07734	0.00286072	0.00999594	0.0142145	0.999973	1
P54593	-0.467374	0.409925	0.748242	0.0912603	0.97698	1	0.67563	0.247622	0.385919	0.260629	0.93025	1
P54596	-0.307813	0.640862	0.954955	-1.81892	0.0163832	0.0819502	0.69067	0.0844506	0.161981	-0.0909588	0.997168	1
P54602	-1.34915	0.0253362	0.121927	-2.44589	0.00313945	0.0224517	-5.28852	3.9841e-05	0.000274448	-0.797598	0.185673	0.513368
P54604	-2.19378	0.0664404	0.249126	-0.869629	0.572102	0.86101	0.867229	0.0208053	0.0524702	-0.55253	0.431603	0.82587
P54607	-0.334623	0.548755	0.878519	-0.920687	0.144096	0.374774	-0.73977	0.145961	0.253357	-0.419257	0.55165	0.944622
P54608	-0.392168	0.446904	0.784152	-0.352065	0.544502	0.834163	-0.800328	0.0336479	0.0776711	-0.289403	0.774872	1
P54616	0.265566	0.753854	1	0.377541	0.49191	0.786975	0.0146548	1	1	0.0511783	0.999962	1
P54617	1.58542	0.0106642	0.0605382	1.1587	0.0352701	0.145113	0.524805	0.0542995	0.114738	2.76094	0.0015452	0.0149019
P54715	2.48363	0.00813994	0.0494342	1.24595	0.0612436	0.213594	-6.46707	2.53569e-07	3.34325e-06	-0.945296	0.163015	0.473528
P54716	0.655273	0.0305364	0.140848	0.157469	0.997896	1	-7.51954	6.62174e-28	1.77389e-25	-3.33643	1.85869e-10	8.45527e-09
P54717	1.51997	0.00875073	0.0523524	-0.0543739	0.999353	1	-7.76017	4.87734e-10	1.17593e-08	-3.71082	8.81506e-05	0.00125758
P54718	0.889627	0.0596014	0.23214	0.363306	0.521318	0.81458	-1.77214	3.33817e-06	3.07188e-05	-0.368381	0.627728	1
P54719	1.19913	0.0215587	0.107838	0.302861	0.653288	0.938104	-3.49696	1.2643e-08	2.27411e-07	-0.278589	0.794512	1
P54941	3.41514	0.00978121	0.0568253	3.28612	0.127467	0.348622	0.228787	0.71621	0.903129	2.70693	0.0230869	0.12397
P54947	7.42353	3.48792e-05	0.000484732	7.19506	8.9561e-05	0.00113648	0.439486	0.351057	0.516983	5.10382	0.00149234	0.0145082
P54948	10.4858	0.000270929	0.00308118	12.6596	3.14675e-05	0.000451596	-3.13241	0.00289058	0.0100711	9.02236	0.000360255	0.00434288
P54950	8.78166	2.59009e-10	1.24894e-08	5.98361	2.35377e-07	6.23621e-06	1.20655	9.61257e-05	0.000588221	9.08755	6.09534e-11	3.49902e-09
P54952	5.24144	1.04235e-07	2.73162e-06	4.22758	3.24721e-06	6.21351e-05	1.21679	5.14206e-06	4.49185e-05	10.9743	1.06129e-15	1.8277e-13
P54953	8.21655	0.00436069	0.030125	6.59013	0.0141427	0.0731717	2.74697	0.0461817	0.100582	9.03377	0.00394577	0.0316055
P54954	9.44385	3.49827e-05	0.000484732	3.67386	0.00987305	0.0561413	1.27287	0.00365796	0.0123175	13.0663	2.49562e-07	6.46983e-06
P54955	6.6072	6.53931e-09	2.15977e-07	5.49907	4.29752e-05	0.000588712	0.851353	0.00390151	0.0129745	6.94113	1.13588e-08	3.55663e-07
P54956	10.9158	3.06986e-09	1.13868e-07	7.03115	4.33327e-06	8.03654e-05	1.29748	0.00278094	0.00975961	11.1715	6.70786e-10	2.69544e-08
P54983	-1.16454	0.0392831	0.17189	0.416902	0.428186	0.7265	0.102676	0.998621	1	-0.318991	0.697425	1
P55179	0.340103	0.571617	0.89597	0.132794	0.994725	1	-2.03706	5.48897e-12	2.00514e-10	-0.734967	0.119936	0.396712
P55180	-0.450516	0.321815	0.652014	-1.11766	0.0132339	0.0693628	0.174814	0.952391	1	-0.412815	0.56029	0.950474
P55339	1.43203	0.0813859	0.284791	-0.0109914	0.998933	1	-0.224735	0.852934	1	0.470923	0.475438	0.870372
P55340	0.824899	0.339013	0.672172	-0.885767	0.287237	0.582447	1.92725	0.51989	0.707766	2.45238	0.180427	0.504067
P55342	-0.412229	0.362361	0.697806	-0.534175	0.15198	0.386116	0.64269	0.000206298	0.00112609	0.438613	0.517984	0.914245
P55872	0.424739	0.401394	0.738695	0.682146	0.171722	0.417783	0.885607	0.0024986	0.00896328	0.154745	0.949208	1
P55873	0.0477305	0.99753	1	0.300566	0.78752	1	0.998266	0.00293726	0.0101749	-0.160414	0.952367	1
P55874	0.0960069	0.96398	1	1.39659	0.047312	0.179789	1.02685	0.00470337	0.0152417	0.205313	0.850287	1
P60495	-1.03776	0.135495	0.400832	-0.472146	0.397165	0.699502	-0.740324	0.107252	0.196492	-1.78924	0.0775397	0.301044
P68569	3.25372	0.589544	0.912317	3.322	0.772701	1	-1.09723	0.171337	0.286366	0.677449	0.409113	0.80258
P68575	9.89224	2.05335e-07	5.1569e-06	5.82711	7.56572e-05	0.000985997	-0.911341	0.0452616	0.0992052	8.5083	9.57753e-07	2.19918e-05
P68579	7.54677	2.87749e-12	1.98218e-10	4.91859	5.15829e-08	1.65022e-06	-1.38383	3.84256e-06	3.44402e-05	7.24238	6.3776e-12	4.52247e-10
P68729	0.720281	0.229323	0.540494	4.57694	0.00426323	0.029118	1.07288	0.0627742	0.128479	-1.23172	0.146438	0.448049
P70945	8.00304	0.000121826	0.00150401	8.0029	0.000165169	0.00192569	-2.02873	0.00306397	0.0105231	4.57553	0.0043214	0.0339378
P70947	-0.151257	0.890914	1	-0.247021	0.723263	0.995881	-0.605733	0.0489055	0.105655	-0.151963	0.923169	1
P70948	0.067583	0.960515	1	-0.234113	0.703788	0.976313	0.238529	0.607197	0.797911	0.224186	0.76932	1
P70949	-0.892676	0.576634	0.901599	-1.22054	0.151796	0.386116	-1.60921	0.07109	0.141068	0.342471	0.889483	1
P70962	0.386653	0.457066	0.796233	-0.179101	0.914612	1	-1.72868	1.06076e-06	1.12908e-05	0.666028	0.241833	0.594347
P70965	0.619348	0.104758	0.338113	0.233168	0.881287	1	1.66641	2.04053e-08	3.44037e-07	0.479519	0.432005	0.825983
P70970	-0.457077	0.376093	0.711185	0.133738	0.923427	1	1.32528	0.00102744	0.00432315	-0.0689007	0.990287	1
P70972	-0.494844	0.366597	0.703154	-0.0135352	0.998362	1	1.12552	0.0111182	0.0314994	0.684863	0.323975	0.703697
P70973	-0.686114	0.305946	0.63405	-0.898605	0.385033	0.684598	1.58674	0.0237353	0.058183	0.302755	0.68193	1
P70974	0.279483	0.779631	1	0.581389	0.227006	0.501884	0.72896	0.00922323	0.0271517	0.276968	0.793931	1
P70976	-0.0566047	0.986317	1	1.08643	0.693133	0.969476	1.07103	0.00723975	0.0222074	0.431032	0.587835	0.972732
P70993	-0.850471	0.221176	0.532314	-0.204692	0.920175	1	0.248924	0.729112	0.911769	-0.689015	0.36424	0.752831
P70994	0.0950209	0.900442	1	0.807565	0.533941	0.824684	0.0610257	0.83253	0.996333	-0.743678	0.469904	0.864163
P70996	-0.141684	0.940782	1	0.085818	0.984132	1	0.411794	0.574449	0.763083	0.0354717	0.999392	1
P70998	-0.374601	0.478872	0.816521	-0.373208	0.501569	0.796309	1.01306	0.000467321	0.00223998	-0.243847	0.878178	1
P70999	-0.437907	0.36846	0.704487	-0.425255	0.398505	0.701073	0.754242	0.00140147	0.00563157	0.243554	0.936449	1
P71002	-1.88275	0.00827128	0.0499801	-0.857127	0.0998014	0.298167	-2.60224	2.17797e-05	0.00016321	-4.13355	0.000175848	0.00234238
P71009	9.4676	3.40666e-05	0.000477526	11.4597	5.98491e-06	0.000109315	0.202311	0.791435	0.966797	12.1023	9.44061e-07	2.18859e-05
P71012	-0.630984	0.0895753	0.304205	-0.938414	0.01557	0.0786986	0.220656	0.982982	1	-0.086289	0.999903	1
P71013	0.123042	0.955587	1	-0.834218	0.191707	0.447874	-0.241139	0.824896	0.994412	-0.567821	0.451282	0.843078
P71014	8.62291	4.00627e-05	0.000542647	8.67076	2.88473e-05	0.000418981	-5.97895	6.90884e-05	0.000439504	-0.372145	0.729709	1
P71015	0.0372318	0.98728	1	0.556302	0.331501	0.631817	0.633482	0.135035	0.237123	0.306031	0.655256	1
P71016	4.55373	0.00369137	0.0265668	6.58559	0.000525843	0.00521731	-0.0948409	0.979929	1	7.09689	0.000263508	0.00332444
P71017;P71017-2	4.11054	0.00591487	0.0389638	3.0719	0.00277041	0.0203642	-0.101009	0.977291	1	1.06281	0.112007	0.378643
P71018	0.233832	0.87103	1	0.201068	0.942382	1	0.174683	0.963257	1	-0.190901	0.978196	1
P71019	0.0826375	0.999669	1	0.0330933	1	1	0.735961	0.00146473	0.00584147	0.309053	0.800137	1
P71020	-0.52557	0.341811	0.67384	-0.322932	0.566161	0.854737	1.70774	0.00243267	0.00880655	0.274028	0.69822	1
P71021	0.511166	0.268639	0.592579	0.376289	0.495325	0.789826	-0.259349	0.782872	0.960561	0.0741654	0.998475	1
P71035	-0.82955	0.18889	0.486034	-0.0122839	0.998659	1	-8.9197	0.000658988	0.00297139	-5.70538	0.00125812	0.012781
P71036	-0.618992	0.214097	0.526262	-0.494062	0.602374	0.889905	1.36736	0.00175517	0.00677073	0.26279	0.778899	1
P71037	0.667751	0.185466	0.482202	0.517174	0.365282	0.663948	0.363545	0.937192	1	0.935947	0.163466	0.473699
P71040	0.241944	0.977073	1	-0.348074	0.97601	1	0.350468	0.683254	0.873477	0.0816441	0.966613	1
P71041	-3.90651	0.00688846	0.0437055	-8.0534	0.000158085	0.00185923	3.95669	0.0328741	0.0762844	0.221017	0.773788	1
P71043	-0.70665	0.207409	0.518088	0.0910013	0.958249	1	-0.0665004	0.993018	1	-0.370115	0.619692	1
P71047	0.0576647	0.970625	1	0.20738	0.749702	1	0.975847	0.0343388	0.0789236	0.0370004	0.990837	1
P71049	9.66519	0.000297125	0.00327108	2.91007	0.0429794	0.167947	-2.30902	0.0178821	0.0467913	6.29129	0.023928	0.127026
P71051	5.78941	6.25612e-05	0.000824235	5.90144	6.70399e-05	0.000888095	-1.60964	0.00246703	0.00887762	0.154213	0.920464	1
P71052	3.1827	0.976788	1	1.8081	0.495536	0.789826	-0.830168	0.9001	1	5.09188	0.0807221	0.308922
P71054	4.47903	0.00376765	0.0267959	-0.994637	0.162049	0.401955	-1.08647	0.0184776	0.0478803	8.59485	6.93031e-06	0.000133672
P71058	8.52016	1.04417e-05	0.000174827	2.60606	0.0154445	0.0783673	-1.82125	0.0023581	0.00861421	10.6569	4.83976e-07	1.21549e-05
P71066	-1.26764	0.0730525	0.267268	-0.751982	0.198367	0.457247	1.04147	0.0344524	0.0790339	-1.17164	0.133307	0.42238
P71067	0.666167	0.139242	0.407826	1.8354	0.00476964	0.0314478	-4.9447	1.45252e-08	2.51944e-07	-0.640419	0.263316	0.626325
P71070	1.63163	0.000773045	0.00728052	0.800233	0.0443286	0.171551	-0.38958	0.860182	1	0.265553	0.87708	1
P71073	0.0370596	0.973361	1	-0.251895	0.654592	0.939418	-0.169839	0.817588	0.990058	-0.305511	0.733706	1
P71079	-0.0973108	0.997324	1	0.0540455	0.999939	1	0.679091	0.00450715	0.0147445	-0.0641378	0.999915	1
P71082	-0.405331	0.43586	0.77497	0.0168688	0.999984	1	0.13262	0.972242	1	0.34257	0.749376	1
P71084	-0.0762833	0.999875	1	0.0201147	1	1	0.441832	0.24997	0.388825	0.399725	0.598136	0.982142
P71086	-0.0259466	0.999853	1	0.344012	0.554872	0.842971	-0.879532	0.0439322	0.0970857	0.33403	0.671792	1
P71088	-0.243326	0.81756	1	-0.588234	0.215818	0.485389	-0.263352	0.828682	0.996333	1.20046	0.0274267	0.141826
P77837	-0.654733	0.123122	0.374808	-0.00350268	1	1	-7.24856	2.50644e-08	4.13906e-07	-1.98699	0.00290091	0.0247141
P80238	-1.71009	0.0452091	0.1919	-2.17592	0.0239402	0.108496	-4.1019	0.188721	0.308236	-3.7247	0.00480337	0.0369998
P80239	-0.297577	0.705603	1	-0.0297763	1	1	0.384229	0.526795	0.714745	0.704041	0.172573	0.488277
P80240	-0.503337	0.25832	0.585419	-0.788394	0.0750167	0.243426	-0.450153	0.407763	0.583642	-1.04438	0.0548447	0.236126
P80241	-2.75544	0.000430077	0.00458812	-2.84533	0.000432008	0.00447027	-3.56	3.10876e-05	0.000219801	0.246689	0.850852	1
P80242	-2.55942	0.0250465	0.120774	-2.55262	0.0271825	0.119158	0.490434	0.439956	0.620312	-0.390759	0.553893	0.945776
P80244	0.446941	0.340264	0.673544	-0.0335543	0.999986	1	-0.00625442	1	1	0.40188	0.576003	0.964405
P80643	-0.785554	0.175883	0.469368	-1.10364	0.148167	0.381826	0.382206	0.617836	0.808006	-0.693402	0.564774	0.95531
P80698	0.442475	0.268211	0.592579	0.442102	0.283335	0.576473	0.513366	0.355948	0.52265	0.152327	0.999739	1
P80700	-0.337653	0.615165	0.937524	0.12019	0.999765	1	0.758263	2.36662e-06	2.28237e-05	-0.150093	0.999208	1
P80858	0.26726	0.68674	0.992644	0.725155	0.166906	0.410204	-2.27245	1.8636e-05	0.000143551	-0.726778	0.244549	0.597375
P80859	0.415416	0.308552	0.636917	0.160297	0.99947	1	-0.968789	1.27335e-08	2.27411e-07	0.0833463	1	1
P80860	1.45338	0.000144176	0.00174677	1.17612	0.00114661	0.0098031	-0.909686	6.80465e-05	0.000434021	1.05822	0.0101657	0.0658857
P80861	-0.259319	0.802304	1	0.0514799	0.999996	1	0.233679	0.863284	1	-0.253866	0.908293	1
P80862	0.0133454	0.999999	1	0.405068	0.44036	0.736581	-1.18428	0.000124408	0.000726264	-1.08943	0.0636828	0.265135
P80864	-0.289179	0.660948	0.975242	-0.417065	0.423565	0.72324	-1.13487	0.000250117	0.00132208	-0.726396	0.212543	0.553188
P80865	0.326754	0.578541	0.902357	0.224255	0.824814	1	-3.29013	2.48031e-07	3.30389e-06	-1.07851	0.0779023	0.301965
P80866	0.0467649	1	1	-0.0315035	1	1	0.469216	0.119299	0.21513	0.0997255	0.999977	1
P80868	-0.141503	0.99982	1	0.0150499	1	1	0.688578	0.000246165	0.0013044	-0.0332013	1	1
P80869	-1.4947	0.0557638	0.222593	-2.20219	0.0232476	0.106155	-3.01652	0.923333	1	-3.86665	0.657458	1
P80870	-0.501764	0.301907	0.63076	0.52506	0.299618	0.596023	1.72922	1.52308e-05	0.000121998	0.997781	0.0964973	0.345458
P80871	0.572999	0.282232	0.608642	0.231944	0.775451	1	0.0442206	0.997902	1	1.47173	0.0527661	0.229638
P80872	-4.69394	0.000346479	0.00377991	-6.81335	1.71758e-05	0.000274243	-0.95553	0.461478	0.644252	-1.64834	0.0471736	0.211798
P80873	-4.19067	1.48496e-05	0.000237102	-5.32546	1.33347e-06	2.87053e-05	-0.066397	0.999246	1	-1.85145	0.00850469	0.0575978
P80874	-1.73181	0.000357975	0.0038703	-2.09697	0.000111397	0.00135646	-3.97015	5.08252e-12	1.88804e-10	-2.83035	1.92776e-05	0.000338032
P80875	-0.0505205	0.996597	1	-0.436461	0.415248	0.717166	-0.0513719	0.998971	1	1.6221	0.0363878	0.176521
P80876	-1.01062	0.120945	0.369417	-2.00322	0.0303382	0.129691	-5.23383	3.61235e-05	0.000250991	-1.14334	0.580261	0.968173
P80877	0.0165224	1	1	-0.48759	0.174115	0.421054	-3.34672	1.26293e-27	3.04493e-25	-0.812258	0.0226891	0.123206
P80878	-3.6035	0.000137103	0.00166947	-4.21234	5.32314e-05	0.000716989	-8.33613	1.1883e-07	1.75766e-06	-0.612765	0.469645	0.864163
P80879	-0.298378	0.695009	0.997421	-1.055	0.031254	0.132431	-2.6494	2.51837e-06	2.3998e-05	-0.980449	0.0783117	0.302805
P80880	-0.857926	0.0429712	0.185337	-0.942114	0.033825	0.140365	0.473948	0.0640038	0.130442	0.322867	0.754651	1
P80885	0.0396202	1	1	0.0048983	1	1	0.40409	0.590622	0.780696	-0.165112	0.999046	1
P80886	0.084956	0.999995	1	0.229286	0.946351	1	-3.34604	4.10422e-24	7.61175e-22	-1.44535	0.000305303	0.00379425
P81100	0.26113	0.74686	1	-0.352726	0.545269	0.834694	-0.381626	0.224838	0.356869	0.552472	0.345637	0.730991
P81101	-0.163021	0.957028	1	-0.0695787	0.999553	1	0.384419	0.361101	0.527965	-0.263084	0.855974	1
P81102	2.30194	0.00214061	0.0167023	1.53294	0.0138323	0.0720294	0.656367	0.0459563	0.100272	2.39602	0.00342392	0.0281516
P94356	6.45615	1.62502e-08	4.9594e-07	6.30063	9.43851e-08	2.77515e-06	0.45649	0.369523	0.538209	6.78141	4.30741e-09	1.44239e-07
P94357	0.292749	0.684743	0.992137	0.816527	0.244476	0.52116	1.07837	0.0362062	0.0827422	1.11552	0.251253	0.608814
P94358	-1.90924	0.0348747	0.156288	-2.24392	0.0262081	0.116311	0.867167	0.605172	0.796001	2.9769	0.740749	1
P94360	0.0732927	0.998794	1	0.887722	0.0495208	0.184822	-3.66123	5.29453e-09	1.03781e-07	-1.27223	0.0253239	0.132817
P94371	1.18213	0.161058	0.444446	0.560065	0.928692	1	0.139006	0.855317	1	0.477818	0.866359	1
P94377	-1.14634	0.0322282	0.147163	-2.05001	0.00446019	0.0297882	-4.13299	0.00137034	0.00553417	-5.63432	2.11104e-06	4.54438e-05
P94378	1.40857	0.676536	0.986769	-1.0071	0.527581	0.818854	-0.669147	0.430546	0.608824	-0.814923	0.30865	0.682085
P94388	-1.58744	0.00130201	0.0110145	-1.4828	0.00244734	0.0182679	-0.660535	0.0128271	0.0355882	-2.03645	0.000814305	0.00872573
P94389	-2.01318	0.00254614	0.0192437	-4.46415	1.1821e-05	0.00020213	0.350687	0.853086	1	-1.90363	0.00745576	0.0516547
P94390	-7.18276	5.10287e-06	9.53723e-05	-0.245837	0.752849	1	-0.0130343	0.980054	1	-0.36649	0.820632	1
P94391	-2.94825	4.31815e-09	1.4873e-07	-0.047846	1	1	-1.32456	0.000646205	0.00293409	-1.54949	0.000241754	0.00311695
P94393	0.152569	0.881501	1	-0.516131	0.4374	0.733352	-1.94959	0.0813779	0.157466	0.0396802	0.999998	1
P94394	-0.451105	0.421246	0.758494	-0.743619	0.292547	0.587335	0.944434	0.0637099	0.130063	0.361178	0.575296	0.964405
P94405	-0.457302	0.375861	0.711185	-0.350127	0.536939	0.827386	-1.10113	0.00918016	0.0270579	-0.795158	0.222857	0.566139
P94407	0.872761	0.175623	0.469368	0.063513	0.967107	1	-6.93591	0.000833806	0.00360886	-3.22289	0.0177661	0.101986
P94408	-0.993398	0.185702	0.482202	-1.67512	0.101196	0.300472	0.716993	0.0857353	0.164043	-0.999083	0.242077	0.594347
P94413	6.67862	0.00285024	0.0212753	7.56433	0.00144877	0.0120865	0.581981	0.43198	0.610495	5.12386	0.0136037	0.0830344
P94415	4.50985	2.54159e-06	4.98193e-05	4.80543	1.8001e-06	3.70944e-05	-1.97214	1.82146e-07	2.50946e-06	1.9157	0.00844827	0.0573768
P94417	7.74197	0.00111165	0.00960643	9.6392	0.000481626	0.00483834	-1.08995	0.0585609	0.122031	3.80456	0.085027	0.319813
P94421	5.60803	4.33343e-07	9.85651e-06	6.81861	3.02351e-08	1.01246e-06	0.891011	0.00136263	0.00551224	7.4398	3.64629e-09	1.2382e-07
P94424	9.64524	2.93512e-06	5.70691e-05	8.23287	2.21155e-05	0.000344004	0.712352	0.131509	0.231945	10.1244	1.01847e-06	2.31655e-05
P94425	10.0288	2.71967e-08	7.9965e-07	7.94117	7.21002e-07	1.68771e-05	0.491219	0.186018	0.305511	12.9745	1.54076e-11	1.00399e-09
P94427	0.281734	0.667681	0.982172	1.99436	0.00774028	0.0459956	-4.80112	0.000138445	0.000798544	0.00939875	0.999999	1
P94428	-0.698592	0.0764986	0.273647	-0.690657	0.0901716	0.277655	-0.622969	0.00771824	0.0233484	0.0759462	0.999903	1
P94431	0.00248976	0.999996	1	0.427523	0.432054	0.728449	0.479692	0.429984	0.608387	-0.854051	0.237494	0.587281
P94437	-2.08013	0.0405684	0.176472	-4.5564	0.00435263	0.0293796	3.22738	0.0109609	0.0311269	7.67545	0.000143033	0.00195938
P94439	-0.238234	0.72882	1	0.74065	0.179594	0.42999	0.664583	0.367075	0.535401	0.840621	0.202447	0.539895
P94443	-0.251154	0.703618	1	-1.01908	0.0950481	0.289345	0.846157	0.0681039	0.136264	0.421552	0.527804	0.924699
P94447	-0.626713	0.943615	1	-1.52008	0.645126	0.933052	3.19379	0.308329	0.465195	2.92246	0.0734112	0.290155
P94459	8.57595	2.4129e-27	1.45437e-24	7.1442	1.32163e-22	5.31074e-20	-5.37271	4.29168e-23	6.89816e-21	0.901817	0.0165036	0.0963441
P94461	0.265291	0.669742	0.984003	0.139433	0.898563	1	0.275834	0.684456	0.874059	0.495427	0.480489	0.87563
P94462	0.523994	0.306865	0.634522	0.240974	0.734963	1	1.07435	0.00856635	0.0254667	1.3965	0.0711478	0.284094
P94463	0.454445	0.302902	0.632292	0.327438	0.623799	0.913164	0.749768	0.000391099	0.00193226	0.735683	0.133893	0.423644
P94464	0.374256	0.47486	0.811977	-0.149399	0.98897	1	0.869823	1.21324e-05	9.82695e-05	0.765538	0.101859	0.356432
P94474	0.417736	0.448876	0.784896	0.201098	0.788976	1	0.329064	0.617986	0.808006	0.857859	0.329727	0.707985
P94476	-0.371896	0.675503	0.986769	0.862133	0.158017	0.396726	0.7729	0.0361008	0.0825797	0.616612	0.350193	0.735467
P94478	0.267193	0.734578	1	0.0225278	0.999997	1	0.990606	0.000428847	0.00208971	0.33516	0.699987	1
P94479	-0.0165496	1	1	-0.128113	0.983861	1	1.36683	8.01927e-06	6.7603e-05	1.10483	0.0443489	0.204056
P94481	5.90189	0.00566264	0.0376105	1.04291	0.23396	0.509663	1.97799	0.189673	0.309405	8.31685	0.00117808	0.0120866
P94490	0.314126	0.599386	0.921045	0.154625	0.926422	1	-0.744517	0.00847275	0.0252195	-0.509386	0.415972	0.811311
P94493	-2.48002	0.0515458	0.211018	-1.59326	0.142504	0.371941	-7.26655	0.0039479	0.0131107	-2.14146	0.700028	1
P94498	-0.579555	0.296104	0.626785	-0.236395	0.748981	1	-0.42013	0.680553	0.87092	-0.973831	0.181522	0.50654
P94501	6.7195	0.0187673	0.0965632	6.564	0.0846985	0.26609	1.18894	0.0961627	0.180911	7.62381	0.00122581	0.012523
P94504	-0.117387	0.969796	1	-0.171756	0.884568	1	-0.0367217	0.999972	1	0.178353	0.926094	1
P94507	-0.261676	0.650016	0.966891	-1.05297	0.248647	0.528649	-0.181347	0.829139	0.996333	1.47488	0.155516	0.460059
P94512	-0.293241	0.863469	1	-0.160178	0.93357	1	-0.740922	0.0515504	0.110282	-1.57278	0.0232255	0.124437
P94514	-2.07874	0.040623	0.176472	-5.20563	0.00223554	0.0171108	1.27616	0.0404611	0.0904093	-0.335683	0.617711	0.999531
P94516	3.72421	0.022859	0.112706	1.35383	0.306205	0.607038	-6.27026	0.00125645	0.00517702	-4.98095	0.00924862	0.0617047
P94520	0.607133	0.240706	0.557485	0.169563	0.868403	1	0.131216	0.934943	1	1.89884	0.0318994	0.159233
P94521	-0.73917	0.0830724	0.289348	-0.95376	0.0378829	0.152088	-0.84854	0.169606	0.283973	-0.566293	0.321495	0.700838
P94522	-0.676219	0.992229	1	1.15096	0.162025	0.401955	-2.15174	0.551232	0.74134	-2.55559	0.546382	0.940276
P94523	2.1453	0.000709613	0.0068987	1.37636	0.00846644	0.0488339	-4.47804	4.50532e-07	5.35116e-06	0.14923	0.98178	1
P94524	2.1182	0.000188314	0.00221475	1.35419	0.00400215	0.0275691	-4.85347	2.61755e-06	2.47487e-05	-1.60293	0.00726014	0.0508843
P94525	5.95185	0.000861209	0.00782363	1.68975	0.0657997	0.221878	-1.97434	0.219392	0.34898	1.95007	0.0652228	0.268807
P94526	4.74333	0.67567	0.986769	1.14973	0.205978	0.469445	-3.12612	0.103153	0.190285	0.58774	0.433535	0.827035
P94527	2.23696	0.000123145	0.00150711	1.40188	0.00333723	0.0235955	-0.448539	0.789137	0.965791	0.27645	0.8552	1
P94528	3.79581	0.0032896	0.0241805	1.34461	0.0719312	0.236921	0.750451	0.905281	1	-0.0618072	0.999989	1
P94531	2.3605	0.00109997	0.00953971	1.44665	0.0124159	0.0666699	-3.05239	0.00219781	0.00811472	-0.20501	0.913725	1
P94534	0.848546	0.119411	0.366869	-0.364961	0.578246	0.866471	-7.28254	2.27156e-06	2.20836e-05	-3.82374	0.000774432	0.00841061
P94535	0.575324	0.176312	0.469368	0.580554	0.19345	0.450109	-4.20876	1.61187e-11	5.39754e-10	-2.05327	0.00165458	0.0157055
P94538	0.679837	0.197159	0.500527	-0.470621	0.373858	0.671663	0.747606	0.0888549	0.168817	-0.139101	0.93823	1
P94541	0.756088	0.142597	0.414717	0.583372	0.287065	0.582447	0.449803	0.167942	0.281969	0.552837	0.387953	0.778523
P94544	0.0145646	1	1	0.224962	0.924042	1	0.373266	0.462022	0.644638	0.204405	0.980232	1
P94545	0.238437	0.873438	1	0.345593	0.583069	0.871531	0.663062	0.00134101	0.00544306	0.446439	0.495366	0.890084
P94547	1.51002	0.0528694	0.215318	0.665651	0.241133	0.517695	-5.90951	5.22845e-05	0.000342549	0.146611	0.933767	1
P94548	0.101351	0.917575	1	0.166326	0.820153	1	-0.0322772	0.992743	1	0.602895	0.373527	0.763525
P94549	0.37956	0.471243	0.809235	0.275715	0.761461	1	-1.32399	6.65138e-06	5.64664e-05	-0.23748	0.899264	1
P94550	0.620245	0.168384	0.457693	0.290957	0.681091	0.962551	-3.50047	3.85708e-07	4.72052e-06	-0.953592	0.096168	0.345099
P94551	0.158672	0.970852	1	0.338386	0.587343	0.875748	-3.3426	3.92073e-10	9.74524e-09	-0.573464	0.307913	0.681276
P94552	2.3686	0.00962939	0.0562142	1.00744	0.0973968	0.294265	-2.37294	0.207331	0.332618	-2.00264	0.027155	0.141101
P94556	-0.545756	0.2566	0.582544	1.54027	0.0189547	0.0901378	0.823904	0.0196488	0.05029	-0.210126	0.879895	1
P94558	-0.048377	0.999457	1	-0.268459	0.722935	0.995881	-0.0277977	0.999898	1	0.243299	0.851276	1
P94559	0.365919	0.506023	0.845475	-0.132663	0.908289	1	-0.192631	0.812327	0.985171	0.180185	0.871337	1
P94560	-3.66815	2.52279e-05	0.000366413	-2.25701	0.00176873	0.0143583	-0.263299	0.741345	0.924498	-0.174391	0.958908	1
P94565	-0.618984	0.158894	0.441352	0.0221955	1	1	-2.09918	4.28472e-06	3.81197e-05	-1.00127	0.0565439	0.242145
P94568	0.155461	0.895729	1	0.668913	0.238181	0.514068	-2.99344	9.36583e-05	0.000576046	-0.246589	0.996173	1
P94569	-0.110546	0.971297	1	-0.0836332	0.989947	1	0.617544	0.158559	0.269594	0.564493	0.355825	0.742124
P94573	-1.01784	0.139682	0.407826	-1.29201	0.102299	0.30263	0.591626	0.0741336	0.145761	-0.1779	0.83674	1
P94576	-0.524334	0.342913	0.674359	0.242758	0.689335	0.967397	1.89877	0.0185124	0.04789	1.53999	0.101724	0.356432
P94588	-0.110459	0.905547	1	0.682784	0.316886	0.619704	0.20072	0.776337	0.95595	0.228816	0.796441	1
P94591	-0.708463	0.182821	0.476521	-1.08084	0.0838274	0.265179	0.45576	0.288971	0.440119	-0.413565	0.537657	0.933928
P94592	-0.954933	0.0473598	0.19856	-1.30512	0.0181716	0.0877989	-0.343582	0.486199	0.672148	-1.17906	0.0492224	0.217354
P94593	-0.183609	0.87111	1	-0.339167	0.564269	0.852414	1.33416	0.000198374	0.00109446	0.503961	0.422602	0.817076
P96499	-0.538663	0.289335	0.619027	-0.565139	0.269517	0.559033	1.44491	0.000394693	0.00194205	0.572172	0.358619	0.745372
P96501	5.85826	5.64454e-05	0.00075221	0.358371	0.523831	0.815887	1.42272	0.000460903	0.00222352	6.03891	4.66498e-05	0.000740927
P96503	6.30406	0.769623	1	7.22677	0.0189124	0.0901378	0.19041	0.830312	0.996333	6.37547	0.289504	0.662603
P96574	-0.539485	0.175506	0.469368	-1.01365	0.0121891	0.0659342	-0.914484	0.0105015	0.0301417	-0.22929	0.950303	1
P96575	0.890883	0.117165	0.364444	1.17075	0.0701372	0.232601	0.0701801	0.988967	1	2.0469	0.0253404	0.132817
P96576	-4.99893	0.00809116	0.0494342	-2.25446	0.0823682	0.261646	-1.62868	0.612004	0.803234	-1.48861	0.980161	1
P96579	1.7183	0.0255095	0.122427	-0.0108134	0.999937	1	-2.11267	6.35239e-05	0.000408416	1.22287	0.0959954	0.345099
P96582	-0.114658	0.880985	1	-0.468802	0.948209	1	0.551748	0.558525	0.747283	-0.249652	0.942981	1
P96583	-0.0545831	1	1	-0.0177531	1	1	1.10857	1.31549e-07	1.91063e-06	0.574293	0.239557	0.589962
P96591	-1.49216	0.00678795	0.0431814	-2.36798	0.000761845	0.00711941	-5.92658	2.5376e-07	3.34325e-06	-2.53326	0.00092318	0.00976222
P96593	-0.340321	0.531996	0.866495	-0.46081	0.407263	0.7105	-1.66738	0.00312706	0.0107245	-1.11971	0.169106	0.482502
P96595	-2.51804	0.0261239	0.124476	-1.5793	0.0738075	0.241094	-7.05161	4.14675e-05	0.000284029	-0.19499	0.812051	1
P96596	-0.374595	0.488298	0.826746	-0.825108	0.199563	0.459548	-0.418957	0.410313	0.586404	0.182261	0.830415	1
P96597	-0.214423	0.762337	1	0.786456	0.250745	0.53264	-2.74524	0.00174421	0.00674745	-2.24473	0.0794224	0.30579
P96603	0.254533	0.722865	1	-0.921662	0.112088	0.320604	-6.35253	8.64187e-05	0.000535618	-1.59778	0.822187	1
P96605	-0.113269	0.992195	1	0.0435075	0.999982	1	1.00534	0.000491464	0.00233712	0.426433	0.567813	0.958011
P96608	-0.561191	0.174404	0.46773	-1.50054	0.00310282	0.022331	-0.569065	0.149287	0.257646	0.190793	0.961964	1
P96611	-0.812779	0.164769	0.449895	-0.706249	0.226963	0.501884	0.072069	0.973202	1	0.433351	0.709508	1
P96612	0.137782	0.974491	1	-0.403578	0.437435	0.733352	0.417136	0.819662	0.990776	-0.139299	0.986762	1
P96613	0.0249156	1	1	-0.482367	0.251949	0.534726	0.364507	0.635331	0.82487	-0.351265	0.72161	1
P96614	0.15452	0.995104	1	-0.0978882	0.99995	1	1.04525	8.35811e-07	9.28371e-06	0.413147	0.581602	0.968724
P96615	0.0560864	0.972139	1	-0.0823647	0.94636	1	0.199333	0.791963	0.966797	1.4717	0.109831	0.376047
P96616	0.12285	0.959676	1	-0.269493	0.707683	0.981153	0.408901	0.209499	0.335616	1.5069	0.0342796	0.16787
P96618	-0.686121	0.311314	0.641519	0.348658	0.527789	0.818854	-0.735051	0.980211	1	-0.718176	0.862514	1
P96622	0.123611	0.883559	1	0.305285	0.591315	0.877674	-0.654592	0.0817867	0.15813	-1.19015	0.154473	0.458754
P96631	4.98258	0.000767896	0.00726039	8.0095	5.58837e-05	0.000748531	0.280029	0.624784	0.815126	6.15574	0.000213122	0.0027926
P96647	12.5615	2.20799e-09	8.58623e-08	12.0376	1.08443e-08	3.84493e-07	-2.32203	0.000817079	0.00355591	7.92489	2.27874e-06	4.81933e-05
P96648	8.42407	7.29937e-09	2.31563e-07	8.34205	1.45725e-08	5.09193e-07	-0.087358	0.998289	1	10.9455	4.48928e-12	3.3824e-10
P96650	12.2613	1.64388e-06	3.3588e-05	11.0526	9.38136e-06	0.000166312	0.355493	0.388367	0.561027	11.6255	1.66725e-06	3.65432e-05
P96652	-0.871989	0.939794	1	1.39993	0.145555	0.377114	3.13035	0.329645	0.491858	1.26214	0.184964	0.513175
P96655	0.621022	0.281722	0.608086	-0.114224	0.94743	1	0.693269	0.101994	0.188936	1.08198	0.148706	0.450983
P96662	-1.43228	0.573095	0.897228	-0.745065	0.264954	0.552598	1.72745	0.963361	1	-2.05139	0.272943	0.638899
P96663	-0.316917	0.560876	0.889068	-0.543907	0.363974	0.662625	0.257579	0.693001	0.884034	-0.00837496	0.997692	1
P96666	0.243719	0.934949	1	-0.223093	0.750177	1	0.0702341	0.992053	1	0.321799	0.862518	1
P96667	-1.4077	0.0626399	0.240103	1.40989	0.0638422	0.217406	0.218203	0.923627	1	0.567696	0.384495	0.775368
P96670	-0.342745	0.528668	0.864735	-0.142013	0.860637	1	0.194877	0.744084	0.925689	-0.128228	0.905558	1
P96672	0.30513	0.601445	0.921969	1.37698	0.0488404	0.183418	0.756921	0.0266133	0.0640367	1.47444	0.0623359	0.261747
P96676	0.266655	0.67364	0.985526	0.268071	0.682973	0.963176	0.132109	0.936159	1	0.00191712	1	1
P96683	-0.00138353	0.999873	1	-0.553066	0.387676	0.686764	0.113122	0.912494	1	0.278374	0.770703	1
P96684	-0.451025	0.494292	0.833966	-0.595014	0.333965	0.635008	-0.100023	0.906601	1	0.438311	0.854976	1
P96686	-0.800774	0.511807	0.8506	0.611959	0.330144	0.630227	-0.671361	0.999155	1	-1.39366	0.915015	1
P96688	0.781129	0.115328	0.360951	0.607358	0.220324	0.491853	-0.309913	0.672328	0.862684	1.47252	0.0368345	0.177972
P96692	-6.63123	1.08354e-13	9.67563e-12	-6.46243	4.94048e-13	3.50338e-11	-0.0710918	0.999966	1	-6.33397	5.30209e-13	5.32639e-11
P96693	-8.54777	3.9254e-22	1.57736e-19	-10.3799	9.9145e-26	5.97596e-23	0.31434	0.943706	1	-7.72092	1.10179e-20	4.42737e-18
P96694	-6.67622	0.00218939	0.0170033	-9.73402	0.000857623	0.00780275	-0.347128	0.799991	0.973679	-5.60526	0.00957703	0.063088
P96695	-11.0782	6.23212e-06	0.000113831	-6.45606	0.000596983	0.00575731	0.86875	0.0959775	0.180783	-6.08873	0.00079756	0.00858446
P96703	-0.244392	0.974554	1	0.34292	0.563233	0.852161	-0.290668	0.752683	0.934459	0.389968	0.570997	0.960693
P96704	0.66643	0.254224	0.58043	0.247468	0.681629	0.962746	0.242424	0.88756	1	-0.607259	0.370514	0.759617
P96706	5.03912	1.9403e-07	4.92428e-06	1.37554	0.0084893	0.0488489	1.96287	1.27415e-06	1.32413e-05	8.54683	3.81086e-12	3.06266e-10
P96707	10.5805	4.91087e-10	2.23398e-08	9.93117	3.34665e-09	1.26075e-07	1.28231	0.000672291	0.00301281	12.7141	6.29822e-13	5.62408e-11
P96710	3.16986	0.00754793	0.0469022	1.8142	0.0377139	0.1518	-2.37835	0.0205105	0.052046	-1.37798	0.145288	0.446797
P96711	-0.124187	0.959394	1	0.0130314	0.999986	1	0.330317	0.428201	0.606219	-0.130256	0.972927	1
P96712	0.173046	0.799855	1	0.364584	0.511372	0.805829	1.61633	0.0010148	0.00427741	1.12417	0.168056	0.480644
P96714	-0.342409	0.529156	0.864818	-1.13817	0.124195	0.34221	1.1187	0.0205507	0.052046	1.3095	0.133053	0.42238
P96715	5.19117	0.000164849	0.00195788	8.54355	2.07839e-06	4.14132e-05	0.291575	0.700194	0.889445	0.860354	0.194041	0.525654
P96716	0.0169589	0.999728	1	1.77652	0.0262436	0.116311	0.432461	0.742359	0.924498	0.0485381	0.996375	1
P96718	0.123891	0.947847	1	-0.259337	0.751264	1	-0.660289	0.0620964	0.127525	-0.740088	0.235046	0.584222
P96719	2.36301	0.0563373	0.224141	1.54007	0.128276	0.349461	-1.39676	0.217305	0.346738	1.73656	0.118591	0.394921
P96720	1.76773	0.0155961	0.0828243	2.21208	0.00824235	0.0479319	-1.89287	3.51202e-05	0.000245395	-0.350158	0.651348	1
P96721	1.20169	0.369775	0.705405	2.63996	0.0495979	0.184823	-0.305822	0.723734	0.908264	-0.706961	0.634139	1
P96722	0.439496	0.330654	0.662131	0.726633	0.0674049	0.226657	-1.28773	4.47975e-07	5.35116e-06	-0.408863	0.57312	0.963593
P96723	1.98923	0.0169093	0.0884344	1.58698	0.0349035	0.144096	-0.5447	0.149256	0.257646	1.40689	0.0699237	0.280043
P96724	0.596701	0.358259	0.693228	0.821214	0.239702	0.516002	-0.0965776	0.93298	1	-0.255341	0.717406	1
P96728	-4.70588	0.0242133	0.117936	0.558822	0.995118	1	-9.16632	0.00764863	0.0231669	-3.82725	0.582777	0.969686
P96729	-4.2493	0.00221023	0.0170251	-8.33187	0.0001775	0.00201436	-5.12877	0.000917765	0.00392328	-5.02702	0.00150466	0.0145692
P96741	8.42061	5.69285e-07	1.27088e-05	8.64354	2.91894e-07	7.48677e-06	-0.176452	0.880693	1	7.04083	2.06022e-06	4.47495e-05
P97247	-0.782261	0.299444	0.629331	-0.133134	0.870009	1	0.654984	0.413863	0.590778	-0.452969	0.583449	0.970135
Q00777	-0.649264	0.262935	0.586014	0.269653	0.64586	0.933555	0.201059	0.902513	1	-0.580389	0.388517	0.778649
Q00828	3.06749	0.00392109	0.027562	7.45053	0.000276911	0.0029805	-4.71172	3.52164e-05	0.000245395	-0.356064	0.663342	1
Q01463	0.153751	0.895744	1	-0.296752	0.648753	0.934933	0.168352	0.926542	1	0.0335794	0.996959	1
Q01464	-0.0437835	0.999995	1	-0.0297559	1	1	0.74759	0.000684166	0.00305467	0.39168	0.609788	0.99018
Q01465	-0.0304286	1	1	-0.336414	0.672205	0.954273	1.06379	3.27896e-07	4.11749e-06	0.338084	0.75904	1
Q01466	0.0812592	0.995464	1	0.210185	0.85987	1	1.36055	0.0473189	0.102873	0.566914	0.336017	0.71627
Q01620	0.141112	0.938511	1	0.490773	0.329176	0.630211	0.742671	0.00730353	0.0223036	-0.0643917	0.99747	1
Q01625	0.0185594	0.996732	1	0.107159	0.913839	1	0.750295	0.0636282	0.130006	0.0345628	0.991998	1
Q02113	1.97296	0.00116173	0.00996774	2.71544	0.000175418	0.00200442	-0.402006	0.448163	0.629667	0.683143	0.206253	0.54529
Q02114	1.91422	0.000904178	0.00809244	2.16005	0.000531563	0.00525245	-0.519196	0.0364975	0.0831715	0.327813	0.730152	1
Q02115	0.506319	0.254741	0.58106	0.609315	0.168521	0.412695	-0.492567	0.151083	0.259469	0.0579814	0.999852	1
Q02169	-1.0509	0.133008	0.397268	-1.59242	0.0728294	0.2389	0.716835	0.125391	0.223938	0.0842548	0.95551	1
Q02886	0.570174	0.314893	0.643975	0.121703	0.919661	1	-0.580365	0.202799	0.327275	2.0702	0.0371484	0.178416
Q03221	0.60251	0.289505	0.619027	0.381038	0.491543	0.786926	0.610422	0.159373	0.270406	-0.00284915	0.999944	1
Q03222	-0.0798951	0.999822	1	-0.129163	0.995622	1	1.08001	8.39423e-07	9.28371e-06	0.50901	0.373687	0.763525
Q03224	-0.377233	0.468504	0.80683	-0.210477	0.915491	1	-3.17835	5.09011e-12	1.88804e-10	-1.81695	0.00132861	0.0131338
Q03522	-0.227591	0.884827	1	-0.0413853	0.999999	1	1.04453	3.35808e-06	3.07845e-05	-0.0445005	1	1
Q03523	-0.202867	0.938745	1	0.0048626	1	1	0.737917	7.47316e-05	0.000470438	-0.21556	0.962824	1
Q04385	0.118701	0.983205	1	-0.384241	0.478838	0.775859	-0.604562	0.0581789	0.12134	0.64846	0.329767	0.707985
Q04747	0.285946	0.969744	1	1.1737	1.35287e-15	1.71672e-13	-1.88401	2.36005e-82	2.84504e-79	-1.74251	6.02029e-21	2.90298e-18
Q04777	-2.59098	0.000632327	0.00641191	-0.899724	0.0640806	0.21791	1.67321	2.6879e-05	0.0001923	-1.51437	0.0198546	0.111324
Q04778	-0.0402203	0.974383	1	-1.73521	0.0993919	0.29776	-0.141727	0.955462	1	0.0732366	0.957882	1
Q04789	-2.57305	2.30809e-07	5.6313e-06	-0.686495	0.0454397	0.174729	1.38833	1.28476e-09	2.8418e-08	-1.60888	0.000355473	0.00432457
Q04795	-0.0312798	0.999998	1	-0.128556	0.989613	1	0.427733	0.356409	0.52269	-0.0455026	0.999991	1
Q04796	-0.0380802	0.999999	1	-0.1044	0.998644	1	0.216408	0.889464	1	-0.338901	0.734891	1
Q04797	-0.0342162	1	1	0.501737	0.218381	0.489328	-0.382671	0.188828	0.308236	-0.50581	0.377815	0.768294
Q04805	0.218361	0.854681	1	-0.0458717	0.99992	1	0.778185	0.00125829	0.00517702	0.46315	0.468567	0.863697
Q05470	3.3804	0.000476585	0.00497273	3.06203	0.00104142	0.00898436	-4.05524	0.00074196	0.00328771	0.0176352	0.999983	1
Q05522	0.688968	0.24341	0.561589	1.75722	0.0613939	0.213594	-0.305871	0.837821	0.999004	1.79831	0.0767454	0.29844
Q05852	-0.64225	0.0673451	0.251345	-0.475037	0.282964	0.576205	-0.289891	0.788053	0.965445	-0.28476	0.881207	1
Q05865	-0.435622	0.45984	0.798182	-0.186535	0.858811	1	0.601754	0.0647741	0.131567	0.101753	0.981485	1
Q05873	-0.188817	0.995239	1	-0.136971	0.999947	1	0.85351	1.94649e-11	6.42876e-10	0.221339	0.995332	1
Q06004	0.166299	0.976903	1	-0.525699	0.244418	0.52116	-6.84595	2.01498e-11	6.56504e-10	-3.50812	2.99403e-05	0.000501292
Q06750	-0.824696	0.136871	0.402926	-0.52538	0.319519	0.62176	-0.66473	0.0567254	0.11903	-0.580733	0.36144	0.749297
Q06752	-0.367928	0.502381	0.842182	-0.215763	0.958308	1	0.728429	0.000461313	0.00222352	-0.00634149	1	1
Q06753	-0.646234	0.150911	0.427979	-0.53001	0.264174	0.551448	0.784479	0.0101617	0.0294115	-0.216097	0.898465	1
Q06754	-0.410035	0.447548	0.784185	-1.27469	0.104425	0.30741	0.503659	0.271726	0.418347	-0.281953	0.68738	1
Q06755	-0.330692	0.590898	0.913293	-0.41823	0.443535	0.738357	1.09442	0.000118241	0.000698723	0.342608	0.666859	1
Q06756	-0.404374	0.473534	0.810834	-0.461597	0.423685	0.72324	1.26612	0.0142516	0.0388696	0.764777	0.457575	0.850283
Q06795	0.30334	0.681613	0.989982	0.0823267	0.999824	1	1.05432	0.0010527	0.004414	-0.0060637	1	1
Q06796	-0.00927078	0.999997	1	0.459433	0.367914	0.666447	1.00496	0.00254981	0.00909405	0.0194071	0.999975	1
Q06797	-0.0116131	1	1	0.407105	0.418271	0.71888	1.0098	3.18631e-06	2.95469e-05	0.140301	0.995868	1
Q07428	-0.251628	0.664917	0.9793	0.195063	0.771087	1	-2.24658	0.00533205	0.0169823	-1.23584	0.145607	0.447188
Q07833	-2.9329	6.64443e-28	5.3399e-25	-4.94653	8.23425e-46	1.98528e-42	1.49866	6.58275e-29	2.26729e-26	-2.36724	1.53552e-19	5.28876e-17
Q07836	-1.11465	0.0444923	0.189673	-1.08534	0.0531553	0.194472	0.807327	0.00352395	0.0119162	-0.615457	0.307842	0.681276
Q07867	-2.56714	0.0516063	0.211018	-3.95875	0.0429148	0.167947	1.18067	0.677387	0.868251	-1.87627	0.109428	0.375307
Q07868	0.11535	0.998461	1	-0.756852	0.0379746	0.152088	0.858805	2.65552e-05	0.000191118	0.135836	0.99839	1
Q07876	0.523295	0.27868	0.604225	-0.665623	0.18137	0.431671	0.730259	0.059378	0.123079	0.239437	0.834184	1
Q08352	0.46942	0.259491	0.585798	0.948252	0.0130202	0.0689926	-2.08068	3.35587e-13	1.47109e-11	-1.29122	0.00613773	0.0447072
Q08429	-0.604294	0.242739	0.561115	-0.691118	0.203598	0.466612	-0.166128	0.919003	1	0.0176916	0.999813	1
Q08432	-0.146362	0.961369	1	-0.0125483	1	1	0.392968	0.883625	1	-0.201932	0.928199	1
Q08787	0.0169888	1	1	0.787205	0.00119214	0.0101564	-2.09005	1.05923e-29	5.1076e-27	-2.14941	3.58234e-10	1.57037e-08
Q08788	0.643904	0.180843	0.473412	0.321777	0.598426	0.885471	-1.67098	0.000504224	0.00237903	-2.01532	0.0121107	0.0762371
Q08793	3.02368	0.0160883	0.0848774	6.347	0.000665095	0.00631316	1.14598	0.00894722	0.0265009	2.93408	0.0235334	0.125807
Q45061	-0.10495	0.876364	1	-0.0508332	0.960105	1	0.329409	0.662182	0.854668	0.331639	0.631917	1
Q45063	0.137957	0.860249	1	-0.37626	0.497195	0.791768	-0.0755216	0.969753	1	0.544272	0.415005	0.81084
Q45064	0.277928	0.852154	1	0.313014	0.577501	0.866431	0.917558	0.0339853	0.0781856	1.06383	0.347612	0.733669
Q45065	-0.134671	0.897622	1	-0.546041	0.321195	0.622508	-0.843361	0.0277485	0.066305	-0.476859	0.467538	0.862459
Q45066	-0.155214	0.96931	1	-0.0819208	0.999181	1	0.915188	0.00240705	0.00874113	0.641276	0.22443	0.568384
Q45068	0.497533	0.364295	0.700412	0.073816	0.956193	1	0.834033	0.195786	0.317231	0.142816	0.886125	1
Q45477	-0.142515	0.99825	1	-0.118157	0.999794	1	0.596598	0.00794796	0.0239532	0.33373	0.803464	1
Q45480	-0.113332	0.987074	1	-0.164094	0.955159	1	0.949785	0.000133088	0.000773192	0.0383513	0.999976	1
Q45493	0.125765	0.997666	1	0.216803	0.934169	1	0.572161	0.0083462	0.0249352	0.285179	0.875388	1
Q45494	-0.324143	0.568044	0.893966	0.0341556	0.99812	1	-0.359938	0.571046	0.759399	-0.214713	0.836095	1
Q45495	-0.15203	0.889613	1	-0.229578	0.757095	1	0.581379	0.0684799	0.136903	0.655383	0.303993	0.678922
Q45498	8.47773	2.33567e-07	5.6313e-06	9.73807	7.00521e-08	2.13792e-06	0.499189	0.113071	0.205591	10.0411	8.23766e-09	2.64813e-07
Q45499	11.3481	6.39117e-12	4.19193e-10	11.3028	2.00959e-11	1.1536e-09	-0.505736	0.322664	0.482895	9.59106	1.74287e-10	8.23932e-09
[truncated: 46 more rows]
